# Supplementary material for: Development of Whole-Genome Agarose-Resolvable LInDel Markers in Rice
Source: Rice (N Y). 2020 Jan 6;13:1. doi: 10.1186/s12284-019-0361-3 (PMC6944724; doi:10.1186/s12284-019-0361-3)
Supplement: Supplementary file 2 — Additional file 2. The 20-90 bp LInDels between ZS97 and MH63. [file 12284_2019_361_MOESM2_ESM.xlsx]

## Sheet: 20-90 bp LInDels
NO.	Chromosome	ZS97 Position	MH63 Position	ZS97Ref	MH63Query	InDel size	ZS97 sequence	MH63 sequence
1	Chr01	30438	10924	ATCTTTGGTACCATATATCCAG	A	21	CCATATTGTCGTCGCCTATCGCATAATAGTTTCCCGCAGGGACCTCGTCTTTGCTCCAGCTTGCGGTGGGGAGGTACGACTCTCTTCTCAATTCTTATTGGAGCTATCACGGATGTTATGCTCGATTTGTGTCGAAACAAGATTTCAGCAATAATAAAAGGGGGTGGCTATCAAGCTAGGAAAGTGGATGGGTTTAGAGACAAGAAATTTTATACAGGTTCAGGCCTTCTTATTCAAGAAGTAATACCCTACTCCTGTCCGGGGATGATTCCGCCGAGTGTGTTATTGATTGTGTGATTGGGAGAAAAAGAATCGTCCCGAGAGGAACCCGGACCCCTCCTTATATAGGGGAAGGGATCCGTATTACAAAGTATAGCCCATATCCTAACGGAACATGGG…	CCATATTGTCGTCGCCTATCGCATAATAGTTTCCCGCAGGGACCTCGTCTTTGCTCCAGCTTGCGTTGGGGAGGTACGACTCTCTTCTCAATTCTTATTGCAGCTATCACAGATGTTATGCTCGATTTGTGTCGAAACAAGATTTCGGCAATAATAAAAGGGGGTGGCTATCAAGCTAGGAAAGTGGATGGGTTTAGAGACAAGGAATTTTATACAGGTTCAGGCCTTCTTATTCAAGAAGTAATACCCTACTCCTGTCCGGGGATGATTCCGCCGAGTGTGTTATTGATTGTGTGATTGAGAGAAAAAGAATCGTTCCGAGAGGAACCCGGACCCCTCCTTATATAGGGGAAGGGATCCGTATTACAAAGTACAGCCCATATCCTAACGGAACATGGG…
2	Chr01	50248	33955	T	TGCGCGGTCGAGCAAGGAGCCGCCGTCGTC	29	CGACGATGACCGGATCTGGAGCAGGCGGCGGGAGAGGAGTCGCGGCGGCGGCCGGCGGGCGGGAGAAGAGGCGGGGCGGCGGCCGGCAGGAGAGAAGGCGCGCGGCCGGCGGGCGGGAGAGGCGTGCGGCCGGCGGGCGGCGGGAGAGGGGGCGCGGCGGCGGGCGGCGGGCGGCGGGCGGGAGAGGGGGCGCGGCGGCGGTCGGCGGGCGGGACCAATTTTTTTTTCCTTTTTTCCGTTTTTCTCCTTTCCGCTTTTATTTCCTGAGAAAATTCAATCCATAGCATAGGAAAAAAACCCGGTACCACAAAAAATAGCACAAGAAATTTTTCACTTCGACCAGAAGCACAGGGGACCAATTTTCCTTCGATACATAGTACTTCCGTTATATTTTAAGCT…	GACCGAGACGACGATGACCGGATCTGGAGCAGGCGGCGGGAGAGGAGTCGCGGCGGCGGCCGGCGGGCGGGAGAGGCGGGGCGGCGGCCGGCAGGAGAGGAGGCGCGCGGCCGGCGGGCGGGAGAGGAGGCGCGCGGCCGGCGGGCGGCGGGAGAGGGGGCGCGGCGGCGGGCGGCGGGCGGGAGAGGGGGCGCGGCGGCGGTCGGCGGGCGGGACCAATTTTTTTTTCCTTTTTTCCGTTTTTCTCCTTTCCGCTTTTATTTCCTGAGAAAATTCAATCCATAGCACAGGAAAAAAAACCGGTACCACAAAAAATAGCACAATAAATTTTTCACTTCGACCAGAAGCACAGGGACCAATTTTCCTTCGATACATAGTACTTCCGTTATATTTTAAGCT…
3	Chr01	63027	46731	CATGATCAAACAGTATAAGTAAAATTGTAAGTA	C	32	GAAATCCGTGACTGCCAAAAAAGGCGAAAACCAACGCAGGAATGAGGAGAACAAAGTATCCGGTGTTCGGTTTCATTAGCAATAGTAGCTTGCTGTCGCGGGATCATTTCATGTTGCCATTTTGCTGGTATAAATTAGCCATTTTGCTGGTATAAATTAGCAAGGCGCAAAGGCGTCGGAGACAGCGATAACAATCACTTGTTTTAATAATTTTACTTTTACTCTGCTCTTGTTTTAATACGTCGAGATCCGTTCGTTCGTTCGTTGTTATATCAGTTTTTGGCTCCATTCAGAACAGCGTGGGTAATAAGTACTCCCTTCCCTCCATTCCCTCCATTCTCTAAATATAAAGTATTTTGACATTTTGCTTGTACTGTTTGACCACTCGTCTTATTAAAA…	TGCTGTTGGATCTTAACAGAAATCCGTGACTGCCAAAAAAGGCGAAAACCAACGCAGGAATGAGGAGAACAAAGTATCCGGTGTTCGGTTTCATTAGCAATAGTAGCTTGCTGTCGCGGGATCATTTCATGTTGCCATTTTGCTGGTATAAATTAGCCATTTTGCTGGTATAAATTAGCAAGGCGCAAAGGCGTCGGAGACAGCGATAACAATCACTTGTTTTAATAATTTTATTTTTACTCTGCTCTTGTTTTAATACGTCGAGATCCGTTCGTTCGTTCGTTGTTATATCAGTTTTTGGCTCCATTCAGAACAGCGTGGGTAATAAGTACTCCCTTCCCTCCATTCCCTAATATAAAGTATTTTGACATTTTATTTGCACTGTTTGACCACTCGTCT…
4	Chr01	63771	47425	T	TCGGCCACACATAGCGGCGACCATGCTATGTGGTTTTGGAGGCTCGCCAGCGA	52	GTTCAAGGGGAGGCTACCTACAAATCCTGACCTAACCCGTACTGATTGTAACTATGATCTATATATTAATAGTAAGTTAATATCAGATCTACACCTTAAAATATAAATTGATATGATGAGTGGAGAGAACAAAGCAGCAACATATACTAAATATCGATGACTTTGCATGTCGACACCTTATTGGGTCCTTTTATATTTGATTGATGATGATGTTTCATCTATTCCATGCCATGCCATAGAAGTAGACTAACTAGAGTACTCAACTATTTAGAGAAGGAACATTGAGTTTCTTTTGCATATCATCATGGCTTGTGTAGCTTGGTCTTAAATCAGCCATGACATGAATAACGGAAATATAATAATACTATTGAGGTAGCTCTCTTCCCTCTCTTGGTGAAA…	TCGTTCAAGGGGAGGCTACCTACAAATCCTGACCTAACCCGTACTGATTGTAACTATGATCTATATATTAATAGTAAGTTAATATCAGATCTACACCTTAAAATATAAATTGATATGATGAGTGGAGAGAACAAAGCAGCAACATATACTAAATATCGATGACTTTGCATGTCGACACCTTATTGGGTCCTTTTATATTTGATTGATGATGATGTTTCATCTATTCCATGCCATGCCATAGAAGTACTAACTAGAGTACTCAACTATTTAGAGAAGGAACATTGAGTTTCTTTTGCATATCATCATGGCTTGTGTAGCTTGGTCTTAAATCAGCCATGACATGAATAACGAAAATATAATAATACTATTGAGGTAGCTCTCTTCCCTCTCTTGGTGAAA…
5	Chr01	75179	59114	C	CTAATAGAATAGATAGAGTGATGT	23	GGTTGCACTCTGCGCCGGTGAGGCCGTCGATGGGGAGGCCCAGCAGCCGCTGCATCCACCCCAGCATGTGGTCGAACGACCGGTTCTCCAGCGCCAACACCACCACGTTCTTTATCTTGGAATCCCCATTGGAATTGGGTGCCTGTGCCAGCATTAGGAAGAGCAGCAACAGCCGCCGACCCATGGCGCCGGAATGCCCGTGCTGCTGGAGATGCCGTCGGTGAGGAGAGAGCGGCCACATTACTAGCTAGTGGTGTGGAGTACCAAGTACAACAAGCTAGAGAAAAAGAAAATAAAAGATGGCGGTGGATCGATCACTTCACTAGTACAGCTGCATGCGCTGGCTTCATTTGGCGCCACTCACCACCTGCTCGTGTCACCCACTGCCAAGTGCTACTG…	GCACTCTGCGCCGGTGAGGCCGTCGATGGGGAGGCCCAGCAGCCGCTGCATCCACCCCAGCATGTGGTCGAACGACCGGTTCTCCAGCGCCAACACCACCACGTTCTTTATCTTGGAATCCCCATTGGAATTGGGTGCCTGTGCCAGCATTAGGAAGAGCAGCAACAGCCGCCGACCCATGGCGCCGGAATGCCCGTGCTGCTGGAGATGCCGTCGGTGAGGAGAGAGCGGCCACATTACTAGCTAGTGGTGTGGAGTACCAAGTACAACAAGCTAGAGAAAAAGAAAATAAAAGATGGCGGTGGATCGATCACTTCACTAGTACAGCTGCATGCGCTGGCTTCATTTGGCGCCACTCACCACCTGCTCGTGTCACCCACTGCCAAGTGCTACTGTCGA…
6	Chr01	80518	64476	GCTGGTGCTCGCGGTGTTAGCCG	G	22	CCACAACGAGTGGCGGCAACGTTCCGAAAAAGGGGAGGAAATTCTCCTCTGTGATCGGACATCGTCGAAAGACACCCACCCTCTCGGTAAGTTTTCCTTGTCCTTCATCGCGTAGTCGGGAAACTTCCTCCTCATATCATGCCCGTTATACTCCAGGCCCCGGATGCGTCCCCCTCCCACCTCCACGACGGCAGCGGCTTGTGACGCTTGGTGAGAAGTAAGTGGGTGAACTTTGAGGTTTTATCACTTCATCGAGCTCTTGTAGCATGTCTCAATTGTAGCCTTTCATAGGGCGGCGCGGGCGAAAGCGGCGCAAGATGGGTCCGGAGGGACTTCCAGCGCGTCCCCTACTATGGCCTCGACAGATGTTGTGGTCGTACCCAGGAGCCGCGAGGTGAC…	GCCACAACGAGTGGCGGCAACGCTCCGAAAAAGGGGAGGAAATTCTCCTCTGTGATCGGACATCGTCGAAAGACACCCACCCTCTCGGTAAGTTCTCCTTGTCCTTCATCGCGTAGTCGGGAAACTTCCTCCTCATATCATGCCCGTTATACTCCAGGCCTCGGATGCGTCCCCCCCCACCTCCACGACGGCAGCGGCTTGTGACGCTTGGTGAGAAGTAAGTGGGTGAACTTTGAGGTTTTATCACTTCATCGAGCTCTTGCAGCATGTCTCAATTGTAGCCTTTCACAGGGCGGCGCGGGTGAAAGCGGCGCAAGATGGGTCCGGAGGGACTTCCAGCGCGTCCCCTACTATGGCCTCGACAGATGTCGTGGTCGTACCCAGGAGCCGCGAGGTGAC…
7	Chr01	106644	102741	T	TTTGGTAACAGATGAAATCTCAATGCATCATTTTGAAGTTGCCTGATACAGATACCTATTCATTGCAT	67	AATTCTTGATGTTCTCTCCTTGTTGGTTCAGGCTAAGGTAAATTTACTCTTTGTTTTATTCTACAAGGAGCAACTTTTCTAGTGCATCTATGGTAGAAGAAATTACTGAGAAATTATCCATTTGCAGAGGCTTGTGGCGAAGTACGGGTCGCTGGTGTCCGTTGTTGGCTTGGTTGGAGTGTTTATCTACCTGGTTGCAAGCCCGTCAAAATCCAGCGGTGCAAAAGCAAGCAAGAAGAGGCGTTGATATACTTGCCTACCATATATAAGGCAGTGTTTGTTCTTTTTTATTAAAAAGAGGAAGAGATGGTGGCAGGTTTTTTAGATTGATAGCGCGAGAGCTTTAAGGCTGCCGCATCCTTGAACTGTATGAATTTTCTCTGTTTGTGTTTTTGGAAG…	AATTCTTGATGTTCTCTCCTTGTTGGTTCAGGCTAAGGTAAATTTACTCTTTGTTTTATTCTACAAGGAGCAACTTTTCTAGTGCATCTATGGTAGAAGAAATTACTGAGAAATTATCCATTTGCAGAGGCTTGTGGCGAAGTACGGGTCGCTGGTGTCCGTTGTTGGCTTGGTTGGAGTGTTTATCTACCTGGTTGCAAGCCCGTCAAAATCCAGCGGTGCAAAAGCAAGCAAGAAGAGGCGTTGATATACTTGCCTACCATATATAAGGCAGTGTTTGTTCTTTTTTATTAAAAAGAGGAAGAGATGGTGGCAGGTTTTTTAGATTGATAGCGCGAGAGCTTTAAGGCTGCCGCATCCTTGAACTGTATGAATTTTCTCTGTTTGTGTTTTTGGAAG…
8	Chr01	131161	127268	A	ATTGATGTATGTATTTATACACATAAGTATTTATAATCAATGTGTAATATTTTGAT	55	CTTAGTCGCATGCAGCAGGCTGAGAAGAAGCTTTTTATCTCGGTTCTGCTGCTTCAAGCGAGTGTCTCACCAATCGCCCGTCCTATTCTCTATTAGGATTTCTCTCTCTTCCACCTCAGATTTGGGTGACGTGGTCAGTTTTTTCGCCGGCTAACTGTGCTTCACTATACTTGCTCTAAATAAGTCAAAGCCTAAAAAATATTAATTATTCCCTCCCTCACAAGAGGAATGTACTAGGGACTAGGAGAGAGCAGCAGCATCAGCAATTAAGGAGACCGGTAGCTGTATCAGTCGTGAATTATTTTTTTTACTAGCTATCAAAGAACAGTCGTACGTGAATGTATTAACCATATATGTGATGGATTGACACACACACACAGTACTCTCTCCGTTATAAAA…	CTTAGTCGCATGCAGCAGGCTGAGAAGAAGCTTTTTATCTCGGTTCTGCTGCTTCAAGCGAGCGTCTCACCAATCGCTCGTCCTATTCTCTATTAGGATTTCTCTCTCTTCCACCTCAGATTTGGGTGACGTGGTCAGTTATTTCGCCGGCTAACTGTGCTTCACTATACTTGCTCTAAATAAGTCAAAGCCTAAAAAATATTAATTATTCCCTCCCTCACAAGAGGAATGTACTAGGGACTAGGAGAGAGCAGCAGCATCAGCAATTAAGGAGACCGGTAGCTGTATCAGTCGTGAATTATTTTTTTTACTAGCTATCAAAGAACAGTCGTACGTGAATGTATTAACCATATATGTGATGGATTGACACACACACATAGTACTCTCTCCGTTACAAAA…
9	Chr01	133451	129641	TCCGTCTTATATTATAACAAC	T	20	TAAGATCTATAGACATGCATCCTCCGTATGCAGTACTAGTACGTAGGACCAAATTAAATTGCTTTGCTGCCCTTGCCCTGCCCGGACTGTCCTATGAACGGAACCAACCTTAATCTCCCGATTACAGTACAAATGGAGTATCCCAATGTGGCCGTGTTCAGTTTCAAACTTTTTTTTCTTCGAACCTTTTAACGTTTCCATCACATCAAATATTTGAAGCCTAATTACGTCATGATTTAACAACGTGGTGCAACAGTAAACATATACTAATGACAGATTAATTAGGTTTAATAGATTTGTTTCGCAGTTTACAGGTAGAATCTATAATTTGTTTTGTTATTAGTTTACGTTTAATATTTCAAATATGTAGCCGTATACTTAAATTTTTTTTTTTGACAC…	TAAGATCTATAGACATGCATCCTCCGTATGCAGTACTAGTACGTAGGACCAAATTAAATTGCTTTGCTGCCCTTGCCCTGCCCGGACTGTCCTATGAACGGAACCAACCTTAATCTCCCGATTACAGTACAAATGGAGTATCCCAATGTGGCCGTGTTCAGTTTCAAACTTTTTTTTTCTTCGAACTTTTTAACATTTCCATCACATCAAATATTTGAAGCCTAATTACGCCATGATTTAACAATGTGGTGTAACAGTAAACATATGCTAATGACAGATTAATTAGGTTTAATAGATTTGTTTCGCAGTTTACAGGTGGAATCTGTAATTTGTTTTGTTATTAGTCTACGTTTAATATTTCAAATATGTGTCCGTATACTTAAAATTTTTTTTTGACAC…
10	Chr01	190822	179475	C	CACGACTCAGCCCCTCCGCCGGGTCCCTACGGCC	33	TAGCCTGTGTGTACGTCTATTTCTTCAAGCAAGGAGACTAGCTAGCTAGTTACTCCACATCTGTATCTGTATGCATGCAAAGTAAACTACTCCTATTTATTTGTAAATCTAGGACCTGTGAGTTGTGTGTCTCGTTCTCTTCGATCTCCATCCTATCACTGTGATAGCTCATGCTTGGATTGAGGGATTGATTGATTGATTTCTTCTCTGATTTTTTTGTGATTGAGCCCACTGTAACTGTAGCGATTACCGGGGGTATTATGGCCCGTGGGTACCCGCGCGGGGCCGGGGACGGGACGGGAGACCGGGGATGGGGAACCCAAGCATAAATTGGAGGCGCCGGCCATCTCTCCTCTAGACCTCCTGTCTCTAAATCTCCTCCATTCCCCCAAATCCATC…	CATGTGGGTCCTATCTTTCTCACACACATATAGCCTGTGTGTACGTCTATTTCTTCAAGCAAGGAGACTAGCTAGCTAGTTACTCCACATCTGTATCTGTACGCATGCAAAGTAAACTAGTCCTATTTATTTGTAAATCGTGTGTCTCGTTCTCGTCGATCTCCATCCTAGCACTGTGATAGCTCATGCTTGGATTGAGGGATTGATTGATTTCTTCTCTGAACTTTTTGTGATTGAGCCCACTGTAACTGTAGCGATTACCGGGGGTATTATGGGCCGTGGGTACCCGCGCGGGGCCGGGGACGGGACGGGAGACCCAATCATAAATTGGAGGCGCCGGCCATCTCTCCTCTAGACCTCCTGACTCTAATAAATCTCCTCCATTCCCCCAAATCCATC…
11	Chr01	191159	179845	T	TCCCTACTTGTTCAATTTCGCGCGCGATTCATCC	33	CGCCGGCCATCTCTCCTCTAGACCTCCTGTCTCTAAATCTCCTCCATTCCCCCAAATCCATCCATCATGGAGTTCCCTCATCGCCACCACCACCACGGCCACCGCGGCGACGACGACGACGACGATCGCCGCCGCCATCCCGCTCCCGCTCCCGCCTACGGCCAAGCGCCTCCTCCGGCTGATCCCTACGCTCGCCACCCGCCTTCCCACGACTACGCTCATCCTCCTCCGGCGTATGGGGGAGGGGGCTACGGCAACGTCGTCCACGTTTCCCACGAGGTCTCCGACCACCAGAGGCCCACGCCGCACTACGGTGGATCCGAGTACATCAGCCCCGTCCAAGAGACCCGCCCTTACCACGGTGGCGGAGGAGCCCCACCGGTGACCCACAGGATCTAC…	TAAATCTCCTCCATTCCCCCAAATCCATCCATCATGGAGTTCCCTCATCGCCACCACCACCACGGCCACCGCGGCGACGACGACGACGACGATCGCCGCCGCCATCCCGCTCCCGCTCCCGCCTACGGCCACGACTCAGCCCCTCCGCCGGGTCCCTACGGCCAAGCGCCTCCTCCGGCTGATCCCTACGCTCGCCACCCGCCTTCCCACGACTACGCTCATCCTCCTCCGGCGTATGGGGGAGGGGGCTACGGCAACGTCGTCCACGTTTCCCACGAGGTCTCCGACCACCAGAGGCCCACGCCGCACTACGGTGGATCCGAGTACATCAGCCCCGTCCAAGAGACCCGCCCTTACCACGGTGGCGGAGGAGCCCCACCGGTGACCCACAGGATCTAC…
12	Chr01	191684	180388	G	GTCTAGAAAATATTGCGAGACTCTG	24	ATTGCTAGTAATTATTTATGTGATGATGGATGCAGCACTGGGTGAAGGACATGAAGTACAGCACGAGAGTGAAAGACGAGGAAGGGTACCCTGCCATGGCGCTCGTCAACAAGGCCACCGGCGACGCCCTCAAGCACTCCATCGGCCAATCCCACCCTGTACGTATTTCCTCTTTTCCTCTGCCTCTCTTACAATCTTTTGCCAACCAACACCAACTTCAGTTTGCGACATCCAGAGACGTGCGTGTCACCCCGTCCGTGCAAGTCCAAATTAGCTTGCCTACATTAAACCAGTTTGGAATTGAATTATTAATTTAAGGATTTGCTACTCTACAGGACTAAAATATCACATTTCTATTCACAACTTGTCCAAACTGTATCACTAGGATTAAAATATCCT…	TCTTCAGTCAAAACAATTGCTAGTAATTATTTATGTGATGATGGATGCAGCACTGGGTGAAGGACATGAAGTACAGCACGAGAGTGAAAGACGAGGAAGGGTACCCTGCCATGGCGCTCGTCAACAAGGCCACCGGCGACGCCCTCAAGCACTCCATCGGCCAATCCCACCCTGTACGTATTTCCTCTTTTCCTCTGCCTCTCTTACAATCTTTTGCCAACCAACACCAATCCAGAGACGTGCGTGTCACCCCGTCCGTGCAAGTCCAAATTAGCTTGCCTACATTAAACCAGTTTGGAATTGAATTATTAATTTAAGGATTTGCTACTCTACAGGACTAAAATATCACATTTCTATTCACAACTTGTCCAAACTGTATCACTAGGATTAAAATATCCT…
13	Chr01	192830	181560	G	GGAGCGGGGTAACCACCTGACCGTG	24	ATAAACATTGTTGGTAATTTCAAACTGCAAGTATACGCTAAACTCATAACATGCAATGCATACATGCAGGATCAAATCAAATCTATCTATCTCTACATATGAGTGAGGGAGGTTTATGGAATAATAAGAGGCGCCTCTGATCGATGGAGGGGCCGGCAGGTGTGGTCGCTCGACTGGCCCTAGCTAAGTGTTTTGTTTTGTTTGGTCCAGCTCTGTAATAATCCAGCCATCTCATTTGTTTGGAATGTTTGTTGTTGATCCATAAAATTTGGTCCCGGTACGAATATGAACATGTCACGTCTGTGTGTGTGTGATACTGTTACTTGTGATGCATCTACGTACATTGCATACAAGCTGCTGTTGGTTAATTGTGTTGCGGACGTACTACGTACTGTATTT…	AACATTGTTGGTAATTTCAAACTGCAAGTATACGTTAAACTCATAACATGCAATGCATACATGCAGGATCAAATCAAATCTATCTGTCTATCTCTACATATGAGTGAGGGAGGTTTATGGAATAATAAGAGGCGCCTCTGATCGATGGAGGGGCCGGCAGGTGTGGTCGCTCGACTGGCCCTAGCTAAGTGTTTTGTTTTGTTTGGTCCAGCTCTGTAATAATCCAGCCATCTCATTGTTTGGAATGTTTGTTGTTGATCCATAAAATTTGGTCCCGGTACGAATATGAACATGTCACGTCTGTGTGTGTGTGATACTGTTACTTGTGATGCATCTACGTACATTGCATACAAGCTGCTGTTGGTTAATTGTGTTGCGGACGTACTACGTACTGTATTT…
14	Chr01	193499	182261	GCTATATTTCTTTAACTTTGAC	G	21	CCTGTCCCCTCCATTCTCCACATCCTTCTCTTCTTTTTTTTCCCCCTTTGCCTTAAGATGCTCTCTTCCATTATTATTATCTGAGATGTGCAGATGCACGGCAGGAGAAAGCAGACCACGAGACAGCGATCCGTTAAAAGCTAGAATATGCCTACTTTAACTCCTAAATAGTAACACTGTTTGTATGTATCTGACGTTGATTTGCTGCCAAAGTACGTCCTCCAATTCTCTATTTAATAAATTCTGTCAAATTGATTGATCTTTTTAGATGCGTCATCTGAAGTAGGCCATCCAGTAGGATTTGTTTGCAGAGCCCGACAGCAAAGAACATATAAATAGGCCTATTTCTCATCATTCGGCCCACTAGTGTTCCAACATATGTTCACCTCACTAAGCTGG…	TCCATTCTCCACATCCTTCTCTTCTTTTTTTCCCCCTTTGCCTTAAGATGCTCTCTTCCATTATTATTATCTGAATGCAGATGTGCAGATGCACTGCAGGAGAAAGCAGACCACGAGACAGCGATCCGTTAAAAGCTAGAATATGCCTACTTTAACTCCTAAATAGTAACACTGTTTGTATGTATCTGACGTTGATTTGCTGCCAAAGTACGTCCTCAAATTCTCTATTTAATAAATTCTGTCAAATTGATTGATCTTTTTAGATGCGTCATCTGAAGTAGGCCATCCAGTAGGATTTGTTTGCAGAGCCCGACAGCAAAGAACATATAAATAGGCCTATTTCTCATCATTCGGCCCACTAGTGTTCCAACATATGTTCACCTCACTAAGCTGGGCTGG…
15	Chr01	198230	186970	C	CATCCGGAACTTCCTGTCTAGTTTCCAGTTC	30	TACACTACAAGCCCAGCCGTTGCCCACGCTGGCTTGTGGTTGAAAGTGCATTAATTCCCCTAGTGGGTTTTGGTGATTAATGACAAATGTGGTTAAGGGACTAATGAGTTCATTGAGTTACTTTCAGGTGTATTAGTCCAAGGTGTGGAAGATGGATGCTTGGAGACCCCCCCCCCCCAAAGTATAAAATCAAAGCGGACCGGAACTCGAGAAGTGCATAGGATAGTTTATTTATTGCAATCGAGTTTTTAGGAAAAACCGTACTATTAAGATGGGTTCCAGGTGATACTCTTAGATATGTCAAGTGCTCTTAGTGTGAACCAAGTGTCAAGTTTCCCTAGGAGTTATTTTTGCAAATACTCAATATGTCCAAAAATGCAAGTCCGGAACTTCCTGTCT…	AAGCTATACTACAAGCCCAGCCGTTGCCCACGCTGGCTTGTGGTTGAAAGTGCATTAATTCCCCTAGTGGGTTTTGGTGATTAATGACAAATGTGGTTAAGGGACTAATGAGTTCATTGAGTTACTTTCAGGTGTATTAGTCCAAGGTGTGGAAGATGGATGCTTGGAGACCCCCCCAAAAGTATAAAATCAAAGCGGACCGGAACTCGAGAAGTGCATAGGATAGTTTATTTATTGCAATCGAGTTTTTAGGAAAAACCGTACTATTAAGAGGGGTTCCAGGTGATACTCTTAGATATGTCAAGTGCTCTTAGTGTGAACCAAGTGTCAAGTTTCCCTAGGAGTTATTTTTGCAAATACTCAATATGTCCAAAAATGCAAGTCCGGAACTTCCTGTCT…
16	Chr01	204478	192975	CATGGCAAAATGTGTAAATTAATTAATATGG	C	30	TGTATAATTTTTTTTTAATAATGAAGCATATGTATAAGTATATATATACATGCATGTATGGCCGGCGCATGCAATGGCAACGTGATGGGTTCGATCAAATTAAAATGAAGACAAATTAGTTAATTAGAAATGCTAGTTAATTAATTAACTATATGCCATGCATGGCTGCAGAAATCAAGTGATACGAGAGATGGCTGCAAATACAGATCGAAGCATGTGTCCCTAGCTTGCGATCGCTAGCAAAATGGTAACCAGCCGCGTTATGGTTAATTTCAAGCTAGGATCATCGATCACCCTGAAGCAGCTAGATTATTTTACCAGTGATAATATTTCTTCATCGCTTGCATGCATATGCATGAGCAGCGTGATCAATCTACATCCACTTAATTGAAGCCATAA…	ATGTATATATTTTTTTTAATAATGAAGCATATGTATAAGTATATATACATGCATGTATGGCCGGCGCATGCAATGGCAACGTGATGGGTTCGATCAAATTAAAATGAAGACAAATTAGTTAATTAGAAATGCTAGTTAATTAATTAACTATATGCCATGCATGGCTGCAGAAATCAAGTGAGACGAGAGATGGCTGCAAATACAGATCGAAGCATGTGTCCCCTAGCTTGCGATCGCTAGCAAAATGGTAACCAGCCGCGTTATGGTTAATTTCAAGCTAGGATCATCGATCACCCTGCAGCAGCTAGATTATTTTACCAGTGATAATATTTCTTCATCGCTTGCATGCATATGCATGAGCAGCGTGATCAATCTACATCCACTTAATTGAAGCCATAA…
17	Chr01	205856	194337	G	GAAATTTATATGATATGATATGATGCATGT	29	TCACAACACCATCCATCAATCTTAATTCGCTTCTACATTGGGGTGCTTGTTAATTTGCATGCGAGCTTGTTGAGGTATATATGTTCAATATATGAAGAGTACTATAGCTTAATTATGTTTGCACTATCTAGAAGTTGAGATTTTTGGCATTTACATACTACATCGATTTGCTAAATTAATTTGGTTAATGATTTGCTTATATAGATAGATATATGTATTATTGGTCAGGTTGAAGTTAGCGATCGTTGAGAGCAGCAGCAGTAGTAGGCGGTGAGCATGGGAGAGCAGCAACAGCAGGTGGAGCGGCAGCCGGACCTGCCTCCGGGCTTTAGGTTTCACCCAACGGACGAGGAGATTATCACCTTTTACCTTGCACCCAAGGTTGTGGACAGCAGGGGC…	CAATCTTAATTCGCTTCTACATTGGGGTGCTTGTTAATTTGCATGCGAGCTTGTTGAGGTATATATGTTCAATATATGAAGAGTACTATAGCTTAATTATGTTTGCACTATCTAGAAGTTGAGATTTTTGGCATTTACATACTACATCGATTTGCTAAATTAATTTGGTTAATGATTTGCTTATATAGATAGATATATGTATTATTGGCTATATATGTCAGGTTGAAGCTAGCGATCGTTGAGAGCAGTAGTAGGTGGTGAACATGGGAGAGCAGCAACAGCAGGTGGAGCGGCAGCCGGACCTGCCTCCGGGCTTTAGGTTTCACCCAACGGACGAGGAGATTATCACCTTTTACCTTGCACCCAAGGTTGTGGACAGCAGGGGCTTTTGCGTTGCTG…
18	Chr01	219926	208478	A	AAGGCAGCAAATAAGAAAGGA	20	ATGGCACTCCATGTAAAGGAAAAAGTCCTTGCAGATGTATTCATTGCTAGATGCAAGTGAAATTGAGTAGAGCTGCTTAAAGAAGCTGTCGAATTTCTTTGCTTTGGGTGGAAGATCATGAGAGTCGCATGGCTCATTGCATGAAAATGTTGGCCAGATGGGACGGTACACGATTAAATCTTGGTGGTTCCGGCTAAAAGCCACAAGATAGTTGCCATCATCAGTGAATTTACGAAATGAATAATCTGGGCAATCTATGTCACATATAGTGTAACTCGGAACCAAGTTCTCATAGAACTGTCTAACAGTGTTAACCTGTCAACAAGAGGGGGAAAAAAGAAGATGATGAAATCTGCTAGTATAATTGAATAGACAGTGCGCGATGCGAACTAGTAGTCG…	ATGGCACTCCATGTAAAGGAAAAAGTCCTTGCAGATGTATTCATTGCTAGATGCAAGTGAAATTGAGTAGAGCTGCTTAAAGAAGCTGTCGAATTTCTTTGCTTTGGGTGGAAGATCATGAGAGTCGCATGGCTCATTGCATGAAAATGTTGGCCAGATGGGACGGTACACGATTAAATCTTGGTGGTTCCGGCTAAAAGCCACAAGATAGTTGCCATCATCAGTGAATTTACGAAATGAATAATCTGGGCAATCTATGTCACATATAGTGTAACTCGGAACCAAGTTCTCATAGAACTGTCTAACAGTGTTAACCTGTCAACAAGAGGGGGAAAAAAGAAGATGATGAAATCTGCTAGTATAATTGAATAGACAGTGCGCGATGCGAACTAGTAGTCG…
19	Chr01	220979	209568	TAATGATAAATTTAGTAACATAATTTT	T	26	TACTGTCTGCGTGCCTCTTCTCTGTGAATTAGGGATTCTAGGGTTTGTTTACTCAAGGAAATAGGCTATTGGGCCACTAATGGGCTTTTCTGGTTAGGTAGCCCAGCTCGGAGTGGACTCCTGGTCCTGGTGTTTCTCTGGCTCGTTGGCCTCGTGAGCAGCTTGCGAGCCAGCTCGAGCTAAACCCTTGGCTCAGCTCGTTAGCTTTTCTCAACGAGCCGAGCGCACCCCTATTTGTGGTGCTCAATTTTTTGCGAGAACCAAAGCGAAGCAACTGCAACTGCGAGCACCCCCGGGACATGCCTTGTGCATTCAAAGCACACCAACAAAAAAAACGATTCAGCCCAAAATAAAATATTTTATTACTATATATTATCTCCGTCCCAAAATATAACTATT…	GCCTCTTCTCTGTGAATTAGGGATTCTAGGGTTTGTTTACTCAAGGAAATAGGCTATTGGGCCACTAATGGGCTTTTCTGGTTAGGTAGCCCGGCTCGGAGTGGACTCCTGGTCCTGGTGTTTCTCTGGCTCGTTGGCCTCGTGAGCAGCTTGCGAGCCAGCTCGAGCTAAACCCTTGGCTCAGCTCGTTAGCTTTTCTCAACGAGCCGACCACGAGCCGAGCGCACCCCTATTTGTGGTGCTCAATTTTTTGGGAGAACCAAAGCGAAGCAACTGCAACTGCGAGCACCACCGGGACATGCCTTGTGCATTCAAAGCACACCAACAAAAAAAACGATTCAGCCCAAAATAAAATATTTTATTACTATATACTATCTCCGTCCTAAAATATAACCATTT…
20	Chr01	229997	218540	G	GTTATAATATGTAAGCTTGAAATGATTTA	28	TTTTAGTATTTATTTTGAAAATAGTGCAGATACATAAATGCTGAACAAGTATTTAAATTGTAGGATGAGCATATTGGTTCGCAAAGCCTTGAAATGTTGAAGGTGAGAGCAACCCTTGAAGAGAGGTTAAAAGAAAAAGGGCTCTATAATTTGACGCGATTGAAACGTAAGAAGGTTTCAAACACCAGGACAACTAATAGGTGATCTATGGTTGTGCCATCACTTAATTATTTCATATGATAACTTTTACATATTTGGATGATTTTTACAATATGTTTTTATCGATATTTAGAAGTGACCTGCAAACGTTGGATGATTTTGATGATGAAGTGCTGAAAAATACTCAAGCCATCAAACCTAGTAAGGTCCTGGTAGCTGCGGCAAAATCCAATAAAAACA…	TTTTAGTATTTATTTTGAAAATAATGCAGATACATAAATGCTGAACAAGTATTTAAATTGTAGGATGAGCATATTGGTTCGCAAAGCCTTGAAATGTTGAAGGTGAGAGCAACCCTTGAAGAGAGGTTAAAAGAAAAAGGGCTCTATAATTTGACGCGATTGAAACGTAAGAAGGTTTCAAACACCAGGACAACTAATAGGTGATCTATGGTTGTGCCATCACTTAATTATTTCACATGATAACTTTTACATATTTGGATGATTTTTACAATATGTTTTTATCGATATTTAGAAGTGACCTGCAAACGTTGGATGATTTTGATGATGAAGTGCTGAAAAATACTCAAGCCATCAAACCTAGTAAGGTCCTGGTAGCTGCGGCAAAATCCAATAAAAACA…
21	Chr01	240673	228069	T	TGCTACTCCCTCTATCCAAAAAAAGGCAA	28	CGGGAAGACGTAGAGGTACTTGATGGAGAATCGGAGGAATCGCTGGTCGTCCAGGTTGGAGAGGTAGAGGGAGCGCCGTGGCGTGGCCGAGCTCGGCGTCACCAACACCGCCTCGCCCCGGTACTCGCACTCGCCCACGATCTCCATATATATCTACCTACTATATGCTTGCTGCGCTCTGCTTCAATTCAATCCCTCGCTCCCTCTCTATATAATGCTTATTGCTGTCGCGCGCCCACCCTCTTCTCTATCTACCTACCTTAATTATATAGGACGGACCACATGAGGTCTATATAGGGGTGGCAATCTCCTCGATCTGCTAGCTGGTATAAAGATCATGGCCTCCATGCCTGCCTTTCTTTTCACAAAGAAATTAAAGTCGATCTCTCCTAACACTAT…	AGAGGTACTTGATGGAGAATCGGAGGAATCGCTGGTCGTCCAGGTTGGAGAGGTAGAGGGAGCGCCGCGGCGTGGCCGAGCTCGGCGTCACCAACACCGCCTCGCCCCGGTACTCGCACTCGCCCACGATCTCCATATATATCTACCTACTATATGCTTGCTGCGCTCTGCTTCAAATCAATCCACCTCTCTCTCTCTCACTCCCTCTCTATATAATGCTTATTGCTGTTGCGCGCCCACCCTCTCCTCTATCTACCTACCTTAATTATATAGGACGGACCACATGAGGTCTATATAGGGGTGGCAATCTCCTCGATCTGCTAGCTGGTATAAAGATCATGGCCTCCATGCCTGCCTTTCTTTTCACAAAGAAATTAAAGTCGATCTCTCCTAACACTA…
22	Chr01	279551	252035	TCTGAATATGCCCCCTGTCCAAATTCGTAG	T	29	TTTGAAACAAAGGATTGAATCCAATCCAATCCTTTGAAATTCCTATGGAATGGACAATCCTATAGAGATTTTGGAGGAAATTTAGCAAGAGCTTCAACCTCTTGGTAACTTTCCTTTGAGTCTATCTCTTTCATCCAATTCTTACGTTTTTCCTGCGGTTCAATCAAACGTTCATTCCTATGTTTTTTCTGCGTTTTGCAATCTTCTGTTTTACACTTGCATTCCTATCAAAATCCTGTGTTTTTCCTATTCCTACGTTTTCTCAATCCTGCGATTCAAAGGGGCCCTCATTCCTATGTTTTTTCTGTGTTTTGCAATCTTCTGTTTTACACTTGCATTCCTGTCAGAATCCTATGTTTTTCTATTCCTCCGTTTTTCCATTCCCGTCCATCTAATGCA…	TTTGAAACAAAGGATTGAATCCAATCCAATCCTTTGAAATTCCTATGGAATGGACAATCCTATAGAGATTTTGGAGGAAATTTAGCAAGAGCTTCAACCTCTTGGTAACTTTCCTTTGAGTCTATCTCTCTCATCCAATTTCTACGTTTTTCCTGCGGTTCAATCAAACGTTTATTCCTATGTTTTTCCTGCGTTTTGCAATCCTCTGTTTTACACTTGCATTCCTATCAAAATCCTGTGTTTTTCCTATTCCTACGTTTTCTCAATCCTGCGATTCAAATGGGCCCTCATTCCTGTGTTTTTCCTGTGTTTTGCAATCTTCTATTTTACACTTGCATTCCTGTCAGAATCCTATGTTTTTCTATTCCTCCGTTTTTCCATTCCCGTCCATCTAATGCA…
23	Chr01	282006	254643	G	GGTCGTCGATCGATCGATCGATGTCGGCCGGAAGCTT	36	CAATTACCGAGATCACAAAGAGGTCCCTTTTCTGAGGAAAAGGACCGGAACTACTGCTATCTCTCGTCCCTTTATTTCAAAAGCTACATAAAGTATATACTACTAGTTGGAAGCCCAAAAGATCAGATAATACTCTCGCTAATTATTTAGGCCATCTTGATCTTCTCCTACAATGTCACACACCCTACAGATCTCTAATTAATTAAATTGCGTACCCTAGCTAGCTAGTACTATTTCACTTACCAGGCAGGCATGTAATGAACGTGGACGTCATCCAAAATTAAACGAGAGTACGCCCAAGGATAATGATCTAGCTATGTAAGGATCGATATATAAGAGGACACCGAGAGAGTCCCGAAGTTCGCCATGCATCCGGTTGCATGCTGCTCAAGTTGAGCA…	GGATAAGTAATTTTACTTATCATCCATTTAAACATACTACTAGTAAACAAGCGATTCATTAATATTTATATTTCTCAATGCTCATGTAACCAATCATGTGTGGAACAATGAAGAGTCACGCATTAAATCCGAGAAAGTCATTAAGATGATAGGTTGTTGGATTGAAATATGCCTATCAAAAATAAAATTTTCAGATTTGGAAATATGACTATCAAAAGTAGATGGAGGGAGTATTTCACTTACCAGGCAGGCATGTAATGAACGTGGACGTCATCCAAAATTAAACGAGAGTACGCCCAAGGATAATGATCTAGCTATGTAAGGATCGATATATAAGAGGACACCGAGAGAGTCCCGAAGTTCGCCATGCATCCGGTTGCATGCTGCTCAAGTTGAGCA…
24	Chr01	283004	255668	CACAGAGAGAGAGAGAGAGAGAGAGAGAGAGAGAGAGAGAGAGAGAGAGAGAGAGAGAGAG	C	60	TCACTAACCTTTACCACACAATATCGTCCATGGACCAAATTATTCTGTGAATTGTATTTCACTTCCATTCCTGCTTCCGCCCTTGTATATGTATCGACTTGTCACAGATGTCGATCAGTTTATACTACAGGCCTGTTTGGTACAATTCCAACTTCAGCTCCACCTTTTTCAGAGTTCAGCTTAAAATGGGAGTAGAGTTGGGTGGAACTCTCTCACACAAAATGAACTAGAGAGGTGGAGCTGAGTTTAGACAGCTCCACAACTCCACTCCAGACTCAACTCCTGAAGCTAAATTTAGGAGTTGGAACTCTACCAAACAGGCCTTACAAGGTCATAGATGCCACGATGAATAATTGCATTACTTTTTGCTTGCTGTTTTCTGAATTTGAAGGGCAACAC…	CTCACTAACCTTTACCACACAATATCGTCCATGGACCAAATTATTCTGTGAATTGTATTTCACTTCCATTCCTGCTTCCGCCCTTGTATATGTATCGACTTGTCACAGATGTCGATCAGTTTATACTACAGGCCTGTTTGGTACAGTTCCAACTTCAGCTCCACCTTTTTCAGAGTTCAGCTTAAATGGGAGTAGAGTTGGGTGGAACTCTCTCACACAAAATGAACTAGAGAGGTGGAGCTGAGTTTAGACAGCTCCACAATTCTACTCCAGACTCAACTCCTGAAGCTAAATTTAGGAGTTGGAACTCTATCAAACAGGCCTTACAAGGTCATAGATGCCACGATGAATAATTGCATTACTTTTTGCTTGCTGTTTTCTGAATTTGAAGGGCAACAC…
25	Chr01	292676	265299	CTAGGCTAGGAATATTATGTTTGTGTACGTCC	C	31	GCTGGGATCGAACGGTACCAAATTTACAGCAAATTTTTAACTTAAGTAGCATGTTGTATGGAGGATAGGAGGAGTCAGCAAGACCCACAATAAAAGGTGCTGAATGTTTGGGGCAAGATCATCCAAAGTAGTAGCTTTTGTGTCTACTTTTTCTTTTGTGGAGCACATAGGTGACAAGGGCACAACAACTGCTGAAATAAGATAGTAATGTTTTTGAGCCGGCTACTTGATCTAGGAGTATCTTTGCAACGAAAAGTCAATGATTCAGTGGTTCGTCAGCATAAGCTTTTTGCCTAGTACTATGAGATAATGTCAAATGACATGGCTGATTGATAGACCAATCAGTGTGAGCGAGCAACATGAAAGATGTTTTGAAACCGCGTTTGACAGTTGAGGCAA…	GCTGGGATCGAACGGTACCAAATTTACAGCAAATTTTTAACTTAAGTAGCATGTTGTATGGAGGATAGGAGGAGTCAGCAAGACCCACAATAAAAGGTGCTGAATGTTTGGGGCAAGATCATCCAAAGTAGTAGCTTTTGTGTCTACTTTTTCTTTTGTGGAGCACATAGGTGACAAGGGCACAACAACTGCTGAAATAAGATAGTAATGTTTTTGAGCCGGCTACTTGATCTAGGAGTATCTTTGCAACGAAAAGTCAATGATTCAGTGGTTCGTCAGCATAAGCTTTTTGCCTAGTACTATGAGATAATGTCAAATGACATGGCTGATTGATAGACCAATCAGTGTGAGCGAGCAACATGAAAGATGTTTTGAAACCGCGTTTGACAGTTGAGGCAA…
26	Chr01	298401	271794	A	ATAACATATAATTACGATATAACTTG	25	TCGCTCAGCATCCAATCATGGAGACCGCCCGCCGCCCGCCTGCCTGCAATCTGCTGCTACGTGTCCTGTGCTGTATGTCGACTGCTCCCTCCGTCCTAAATGATAATTTTATAATCTTTTGAATAAAATAAATAATCAAATATTATAACAAAATCTCAAAAGTCAAAACGATGATGGAGATAGTATCATTATCTATTTCATATTTCATACTGTAATATTAACACTTCTAACCCTATACTACTCTAAAAAAACAAATCTAAAATAGTAGTAGATAAGTTTTCTTTTTATGGAAGAAGCGCTCCACTGCTACTTCATTTAAACAATGTAGTGCTCCTTTTAGCATCAATAAATTTGTAAACACGTATTCTAAATCAACCTTTCAAAAAAGGGGGGTTTTGC…	GCTCAGCATCCAATCATGGAGACCGCCCGCCGCCCGCCTGCCTGCAATCTGCTGCTACGTGTCCTGTGCTGTATGTCGACTGCTCCCTCCGTCCTAAATGATAATTTTATAATCTTTTGAATAAAATAAATAATCAAATATTATAACAAAATCTCAAAAGTCAAAACGATGATGGAGATAGTATCATTATCTATTTCATATTTCATACTGTAATACTAACACTTCTAACCCTATACTACTCTAAAAAAACAAATCTAAAATAGTAGTAGATAAGTTTTCTTTTTATGGAAGAAGCGCTCCACTGCTACTTCATTTAAACAATGTAGTGCTCCTTTTAGCATCAATAAATTTGTAAACACGTATTCTAAATCAACCTTTCAAAAAAGGGCGGGTTTTGCT…
27	Chr01	298714	272138	TAAGGGTCTGTTTGGTACAACTTCA	T	24	ATTTAAACAATGTAGTGCTCCTTTTAGCATCAATAAATTTGTAAACACGTATTCTAAATCAACCTTTCAAAAAAGGGGGGTTTTGCTAATTTTTTTTATAAATTTTCTCCCAAAATGTATCGAATATAAATACGATACAGTAATAGTAATAGTGTAATTATATTGTAACTTATATATAATTACGATATACGTAACATTTATATAATATTCAACCGTTAGATATACTTTAATATTCGTGCAAGCAGGAAGAAAAAGGTCACAGTGCATGCATACACAGGTGAGTAGATTTAGTTCCCCGTTCTCCGCTTCACAAAAATAGCGTGTTACGTTAGGATTTTTGAAAGTTACATACAAGTTATAGACACAATGTAATTATACTATAATTTTACTATATTTACA…	TAAATTTGTAAACACGTATTCTAAATCAACCTTTCAAAAAAGGGCGGGTTTTGCTAATTTTTTTTATAAATTTTCTCCCCAAAATGTATCGAATATAAATACGATACAGTAATAGTAATAGTATAATTATATTGTAACTTATATATAATTACGATATAACATATAATTACGATATAACTTGTACGTAACATTTATATAATATTCAATCGTTAGATATACTTCAATATTCATGCAAGCGGGAAGAAAAAGGTCACAGTGCATGCATGCACAGGTGAGTAGATTTGGTTCCCCAACCTCCGCTTCACAAAAATAGCGTGTTACGTCAGGATTTTTGAAAGCTACATACAAGGTATAGGTATAGGTATAGTGTAATTATACTACAATTTTATTATATTTACA…
28	Chr01	307590	278226	CTAGTAGAGTACTCAAGTAAT	C	20	AATGGCAGGTGCCAAGGGAGTGAAGTGTATTATGTTAAGAGATTAGGCTTTTGTTTTTTTAGGGAGTGTAGGCAGGAAGAATTCCTCCAGGAACGTCTCCCCTGTCTTCTGTTCTGTACAGTTTCTCTCACTTCTTCTATAATATAAAACCAGCTTGCTGGGTTCTTTTAAAAAACCAATTTTCCGCTTACCAGATACCACCCAAGGATCATACATCTTCATCACTAGCTGCTTCCGTAGAAGTGAACCGTTCCACTGCATCTCATTCTCAGCTAAGACACCGCATATCTAGAAATTTGATGCCCCATACCAAATATAAAATGAAGCCCTATTTTTTTTAAAAAAAAGAAAAAAATATAACCAAAGCATAATACTTCTTAATTATACAACATTCAATAC…	GGAAATGGTAGGTGCCAAGGGAGTGAAGTGTATTATGGAGATTAGGCTTTTGTTTTTTTAGGGAGTGTAGGCAGGAAGAATTCCTCCGAGAACGTCTCCCCTGCCTTCTGTTCTGTACAGTTTCTCTCACTTCTTCTATAATATAAAACCAGCTTGCTGGGTTCTTTCAAAAAACCAATTTTCCGCTTACCAGATACCACCCAAGGATCATACATCTTCATCACTAGCTGCTTCCGTAGAAGTGAACCATTCCACTGCATCTCATTCTCAGCTAAGACACCGCATTTCTAGAAATTTGATGCCCCGTACCAAATATAAAATGAAGCCCTATTTTTTTTAAAAAAAAAGAAAAAAATATAACCAAAGCATAATACTTCTTAATTATACAACATCCAATAC…
29	Chr01	309685	280305	AGGATGCATCATATTTAGTCTTAGAATCGTTTTTTTTTTCTTTT	A	43	AGCTACCCGGAAGATCCCTGGTCGTTTCTCCATATCATACTAATAATGTTTAAGCAAATAAATTCATTAACATGCAAATCAAGCCCTGAAGAAGAGCTGAACTGAGCACAGTGATCCATGACAGATTAAACCAAGACACTCACTCTCACCGACGGTGTGAAATTTGCAGGAACATGTACATTACTAAGGAAGAGACTTAATTATTTTATTGGCACATACACATATACTAAAAGATGATGGATGTATCGATGTATTTCAGAGGAGCCTGTTGAGGTAGTCATCGACGGTGGTGTACTGGACGTCCGGGAAGAGCTGGGTGGCCTCAACGGCGGTGGCTGGATCCAACGGCGTCGTCGTCTCCCCCCTTATGTACCCTGCGTGCGCGATCGACAGCACGAT…	CCACCTTGTGAAGCTACCCGGAAGATCCCTGGTTGTTTCTCCATATCATACTAATAATGTTTAAGCAAATAAATTCATTAACATGCAAATCAAGCCCTGAAGAAGAGCTGAACTGAGCACAGTGATCCATGACAGATTAAACCAAGACACTCACTCTCACCGACGGTGTGAAATTTGCAGGAACATGTACATTACTAAGGAAGAGACTTAATTATTTTATTGGCACATAAAAGATGATGGATGTATCGATGTATTTCAGAGGAGCCTGTTGAGGTAGTCATCGACGGTGGTGTACTGGACGTCCGGGAAGAGCTGGGTGGCCTCAACGGCGGTGGCTGGATCCAACGGCGTCGTCGTCTCCCCCCTTATGTACCCTGCGTGCGCGATCGACAGCACGAT…
30	Chr01	312482	283036	GTCACTGATTCTTCTCCGTTTTTCATCTGCAAAG	G	33	GGATCAAGCTTGGGCAATAGTCAGCTAACAGATAGTGAATTTCCTAATTAGCGCAACATACCTATCTTACATAACCATGCAACCAAGCAACCCATGTAGTTTTCTCAGTTGCAGATAAGCCACAAAAGAAGGGGGCTGGGGCTCTCTCCCAGATTCAGATAAAGAGGAGGAAGAAGAGGGTCTCCAGTCTTTATTTTATAAGATGACATAGATAGAGCCACCTTCGATCCATTCCATCGATAAATCCTTTGGAATGAAGGAGGGGGTTGTGCAGTTTTACCTTTTGAAGGGCTGATCTACTCCATTTCATCCTATCTTTATATGGGTGCATGAATCAAGCAACTTGGCAGCTGTCGTGGTTGTACCTGATGGTGGTCAGGGTAGGACCGAGCTTAGGTA…	GGATCAAGCTTGGGCAATAGTCAGCTAACAGATAGTGAATTTCCTAATTAGCGCAACATACCTATCTTACATAACCATGCAACCAAGCAACCCATGTAGTTTTCTCAGTTGCAGATAAGCCACAAAAGAAGGGGGCTGGGGCTCTCTCCCAGATTCAGATAAAGAGGAGGAAGAAGAGGGTCTCCAGTCTTTATTTTATAAGATGACATAGATAGAGCCACCTTCGATCCATTCAATCGATAAATCCTTTGGAATGAAGGAGGGGGTTGTGCAGTTTTACCTTTTGAAGGGCTGATCTACTCCATTTCATCCTATCTTTATATGGGTGCATGAATCAAGCAACTTGGCAGCTGTCGTGGTTGTACCTGATGGTGGTCAGGGTAGGACCGAGCTTAGGTA…
31	Chr01	353830	324347	T	TTTGGCTACAATATGAGCAACCCCAAAA	27	CAGCGCCTTATGTATCGATCGATTTTTGCCCAACAGGCAGAGTTTTGCGTTAATGAGTCGTTATCTGCATTGATGTGTCTCCTGACTCCTGAGAGCAGATTGTATGGTGGTGCTTTGATTTTTTTTTTGTCGATTTTCATGGTGCCAGAACTGCAATCGTCTAAAATATGCATGTACATATGATGTCCTAGTAACTCGTAACTGAACAATACATGAACAATTTTTTTAAAGAAAACTTTGTTGGTATAACCGGTTACAATACTCGATCGCATGTTGTATATAATTACATATGAGTATATAATAGGGTGCGACGACGTTAGCAGGGATGACCAAAAGGTTGATAGACTCGCGAACGGAAATAAAGGGGTTGTTTAGATTTATGTCATTTCAAACCATATC…	CCTTATGTATCGATCGATTTTTGCCCAACAGGCAGAGTTTTGCGTTAATGAGTCGTTATCTGCATTGATGTGTCTCCTGACTCCTGAGAGCAGATTGTATGGTGGTGCTTTGATTTTTTTTTTTTGTCGATTTTCATGGTGCCAGAACTGCAATCGTCTAAAATATGCATGTACATATGATGTCCTAGTAACTCGTAACTGAACAATACATGAACAATTTTTTTAAAGAAAACTTTGTTGGTATAACCGGTTACAATACTCGATCGCATGTTGTATATAATTACATAGGAGTATATAATAGGGTGCGACGACGTTAGCAGGGATGACCAAAAGGTTGATAGACTCGCGAACGGAAATAAAGGGGTTGTTTAGATTTATGTCATTTCAAACCATATCATT…
32	Chr01	357588	328140	G	GACAGTGCAAGAACAGGTACCTTACCTTCTG	30	CTATGCATGGAGCTGGCACGGCAGTAGTGTACAATGCTACTGTAATTTTGTATTGCTACAAGTACTAGACAGGTACAGGGCTGAGGCCAGTGGATGGCTGTAGGCTGGCAGCATACTCCCTCGCCCACAGATCATAATGTATGATCTCCTCCAGTGATGGCCTTGTTACTAGCTCATTCCGATGAGCGTCGCATGTCAGCTCCACCACCTTGAAAATGTCCAGGTACCCGATCCTGCAAAAACATAACCACAATCATCTATTCATTTGCTTATATATATGTAAAGTTTATCTGACGGGAAAATGTCTACTTGCAAAGAAATAGCCGCGGAAACATTAATTCACCAGTTTAAATAACTTGCAATGAAGTTGTCAGCCATTCACCATTTAGAAAACAATTC…	ATGCATGGAGCTGGCACGGCAGTAGTGTACAATGCTACTGTAATTTTGTATTGCTACAAGTACTAGACAGGTACAGGGCTGAGGCCAGTGGATGGCTGTAGGCTGGCAGCATACTCCCTCGCCCACAGATCATAATGTATGATCTCCTCCAGTGATGGCCTTGTTACTAGCTCATTCCGATGAGCGTCGCATGTCAGCTCCACCACCTTGAAGATGTCCAGGTACCCGATCCTGCAAAAACATAACCACAATCATCTATTCATTTGCTTATATATATGTAAAGTTTATCTGACGGGAAAATGTCTACTTGCAAAGAAATAGCCGCGGAAACATTAATTCACCAGTTTAAATAACTTGCAATGAAGTTTTGTCAGCCATTCACCATTTAGAAAACAATTC…
33	Chr01	368992	339623	TTATATATATATATATATATATATATAATATATATATATATATATATTATATA	T	52	TCCAAGTCTGAAGAAAAGCGTCATCTTGATCCAAAGGATTGGACGGGGAGCGCCACGATTTTCGGAGGATATGAGACAGTAAGAGAGGGGAAGAAAAACCTGACCTTGCGGCGAGGGAGTGGAAGATTGGGCGGCCATCGGGGTAGCTCAGGAGCGCACGAATCAAGAAAGAGATTTCAGGCGGCGGCGGCGGCCGCGAGTCGTCGGAGGAAAGAAGCAGCGATGAGCATGTGCGATATTCACATGTACTTTATCTGCACGCGGAGGGTGTTTATTTTGTTTCCTCCAAGAAAACGAAACGAAACGTGTCGCTTCGCTCACACACAATTTCATCAAAGCAATCCCCTTCTCTTCTTCTCTCTGTGTAGCCATGGATAACTGTGGTGAGGACTGATGGTC…	GCGCCAAGATTCCAAGTCTGAAGAAAAGCGTCATCTTGATCCAAAGGATTGGACGGGGAGCGCCACGATTTTCGGAGGATATGAGACAGTAAGAGAGGGGAAGAAAAACCTGACCTTGCGGCGAGGGAGTGGAAGATTGGGCGGCCATCGGGGTAGCTCAGGAGCGCACGAATCAAGAAAGAGATTTCAGGCGGCGGCGAGTCGTCGGAGGAAAGAAGCAGCGATGAGCATGTGCGATATTCACATGTACTTTATCTGCACGCGGAGGGTGTTTATTTTGTTTCCTCCAAGAAAACGAAACGAAACGTGTCGCTTCGCTCACACACAATTTCATCAAAGCAATCCCCTTCTCTTCTTCTCTCTGTGTTGCCATGGATAACTGTGGTGAGGACTGATGGT…
34	Chr01	371842	342427	C	CGCCGTAGCGGCGGGGAGGAGAAGAGGCGGAGGCGCTGCAACGCACGGGAGGGAGGAGGG	59	TCAGGCGTGTACTGTTAACTGACTTAATTCCACTTTAGCAGCTAGGACAAGAATGTGCTCAACTTGTCAGAGTTAGCTGAAGACCTGGTATCTGCACATCATATACAATGAACACTGTCAGGAGCAAGAAGTTATACTAACCACTGCTATCGATGTTGACTTCCCCAATCGTGCAGTTTTTGGGACCTTTAGTCTTTCCGTTGGCAATCTTCACCAGAGGGGGACGAGAAGAATAACTGGAGAAGGGGATCGAGGCGCTGCAGACTGCAGAGGAGGTCAAGGGGATCTCTAGTGGAGATGCAAAAGACGAGGCGACGGCGATTCGTAAAGGAACGTTCTATGCGTGCCGCCATCGGATGGAGCCATGCTCCCGAATTATACCCTGCTATTGCCGGAGAG…	CTGTTAACTGACTTAATCCCACTTTAGCAGCTAGGACAAGAATGTGCTCAACTTCTCAGAGTTAGCTGAAGACCTGGTATCTGCACATCATATACAATGAACACTGGCAGGAGCAAGAAGTTATACTAACCACTGCTATCGATGTTGACTTCCCCAATCGTGCAGTTTTTGGGACCTTTAGTCTTTCCGTTGGCAATCTTCACCAGAGGGGGACGAGAAGAATAACTGGAGAAGGGGATCGAGGCGCTGCAGACTGCAGAGGAGGTCAAGGGGATCTCTAGTGGAGATGCAAAAGACGAGGCGACGGCGATTCGTAAAGTAACGTTCTATGCGTGCCGCCATCGGATGGAGCCATGCTTCGAATTATACCCTGCTATTGCCGGAGAGAGCTCTGATCGA…
35	Chr01	385863	359863	ACTGGGTAATCCAAACAATTATCTCTTAT	A	28	GTTGCTGTCATATCGATCTTATCAGAATTTTATTAGTTTTGCTCTTCTGAATCTATTCCGTTCCACTACACACCACATATACACATCTGCCCTCCATCGACATGAACGGTCTGCCACTAGCTATAGCCAAATATATGCGGAGAACCGGCTGGCCTGCCTTTGCATCGTGATCGAGATCGAGATTGAGATCGAACAGTGATGCTTCTTTTTTTCTTTTTGGCCATGATGAGGCCATCAGCACAAAATCCCAATGAGAAGAAAAGCACAAGATTAAACGGTATGTTCACAGCATATCCGGTGCTTCTTCTTCAGCTGCTGCCTCCAAACCAAAAAAAGATCCATCCAATGATTTGTCACACGCTCTCACAGCTAGGCTCATGTTCATCTGTGGTTTTCTTT…	CTGTCATATCGATCATATCAGAATTTTATTAGTTTTGCTCTTCTGAATCTATTCCATTCCACTACACACCACATATACACATCTGCCCTCCATCGACATGAACGGTCTGCCACTACCTATAGCCAAATATATATATGCGGAGAACCGGCTGGCCTGCCTTTGCATCGTGATCGAGATCGAGATTGAGATCGAACAGTGATGCTTCTTTTTTTCTTTTTGGACATGATGAGGCCATCAGAACAATATCCCAATGAGAAGAAAAGCACAAGATTAAACGGTATGTTCACAGCATATCCGGTGCTTCTTCTTCAGCTGCTGCCTCCAAACCAAAAAAAGATCCATCCAATGATTTGTCACACGCTCTCACAGCTAGGCTCATGTTCATCTGTGGTTTTCTTT…
36	Chr01	386041	360013	GATTGTTACTACTATCTTGTACTACT	G	25	GAGATTGAGATCGAACAGTGATGCTTCTTTTTTTCTTTTTGGCCATGATGAGGCCATCAGCACAAAATCCCAATGAGAAGAAAAGCACAAGATTAAACGGTATGTTCACAGCATATCCGGTGCTTCTTCTTCAGCTGCTGCCTCCAAACCAAAAAAAGATCCATCCAATGATTTGTCACACGCTCTCACAGCTAGGCTCATGTTCATCTGTGGTTTTCTTTTCTTCTTTTCGGACGACACATCGGTTTCGGATGGGCCTTGCATCTGAATCCTCCAATCTTTACATCAGCATCACCTTGCTTTTTCAAACAATTCCTTTTGACTGGGTAATCCAAACAATTATCTCTTATTCTACATAAAGAGATTGATGTATACATATGGTGCTTTCCTCTGGAAAAT…	GGCCTGCCTTTGCATCGTGATCGAGATCGAGATTGAGATCGAACAGTGATGCTTCTTTTTTTCTTTTTGGACATGATGAGGCCATCAGAACAATATCCCAATGAGAAGAAAAGCACAAGATTAAACGGTATGTTCACAGCATATCCGGTGCTTCTTCTTCAGCTGCTGCCTCCAAACCAAAAAAAGATCCATCCAATGATTTGTCACACGCTCTCACAGCTAGGCTCATGTTCATCTGTGGTTTTCTTTTCTTCTTTTCGGACGACACATCGGTTTCGGATGGGACTTGCATCTGAATCCTCCAATCTTTACATCAGCATCACCTTGCTTTTTCAAACAATTCCTTTTGATCTACATAAAGAGATTGATGTATACATATGGTGCTTTCCTCTGGAAAAT…
37	Chr01	386565	360507	A	AAAAGTCATGTTTGGCAACTAAG	22	TATATGTTTTCTCTGAGATCTCGATCGCTAGTTATTACTGAGGACAAAAGCTTTGTTCAGAGAAAGAACTTGCAGTTTCAGATAGCGGGTGGCTGTCACAACTTTTCAAACAGTAACAAAAAGAAGAAAGGGGTAAAATGGAAATGAACTTTGCAGTTAGGTAGCCATAGCTTTAATATTGCCAGTATATATGTATTTGGCAGTTGAGAGTTGAGACACAGCAGGCACTTCTCCTTTGGAACATCTACCCATTCTTCTGTTGCATTTGCACCTGATCCAAATTAGGGGTGAAAAAAGCTTATGGCTAAGATTGGCTCATACTCGTAATCATAATGAACCGTGTCGCAACCATTTTTTAGCGAGCTAACTTAACGAGTCAGCTCATGAGCTACTAATTAG…	ACCCTGATATGTTTTCTCTGAGATCTCGATCACTAGTTATTAGTGAGGACAAGAGCTTTGTTCAGAGAAAGAACTTGCAGTTTCAGATAGCGGGTGGCTGTCACAACTTTTCAAACAGTAACAAAAAGAAGAAAGGGGTGAAATGGAAATGAACTTTGCAGTTAGGTAGCCATAGCTTTAATATTGCCAGTATTTGGCAGTGGAGAGTTGAGACACAGCAGGCACTTCTCCTTTGGAACATCTACCCGTTCTTCTGTTGCATTTGCACCTGATCCAAATTAGGGGTGAAAAAAGCTTATGGCTAAGATTGGCTCAAACTCGTAATCATAATGAACCGTGTCGCGACCATTTTTTAGTAAGTTAATTTAACGAGCCAGCTCATGATCGAGCTACTCATTA…
38	Chr01	387708	361891	AAAGATACGCTCCTAGCGTATTCTCTAAAAAAACA	A	34	TCCTTTTGACTAGGGTATCTACCCGTATTCTCTCTTTTTCTACATAAATGATTAATGATGTATGCATATGTAAGCACCGTACGTGATTTTTCCTGAAACAATCAAGGGATAGAAAAGAAAAACATGTGATACAAATCTCCTCATTTCATTGCATTTCATGGCCTTCTATCTTCAGATAAATCTGAACACTGAGCAACAAAGGTGACTTTCAGTTACTTGATTCTTACTCTCTTGCAGATTATATATGTCATACTGAGATTACTCGTCAATGGATTGCTGCTTTGATTTTGTTTATGGACAAGGGATTTTGAAGAGAGGAAAAATTCAGTTGTAAGTGAGGACTGAGGATCAATATGCCATCAGTGAGAACCTCTAACTCGTTGAGAGAAAGCAATTGCA…	TCCTTTTGACTAGGGTATCTACCCGTATTCTCTCTTTTTTCTACATAAATGATTAATGATGTATGCATATGTAAGCACTGCACGTGATTTTTCCTGAAACAATCAAGGGATAGAAAAGAAAAACATGTGATACAAATCTCCTCATTCCATTGCATTTCATGGCATTCTATCTTCAGATAAATCTGAACACTGAGCAACAAGGTGACTTTCAGTTACTTGATTCTTACTCTCTTGCAGATTATATATGTCATACTGAGATTACTCGTCAATGGATTGCTGCTTTGATTTTGTTTATGGACAAGGGATTTTGAAGAGAGGAAAAATTCAGTTGTAAGTGAGGACTGAGGATCAATATGCCATCAGTGAGAGCCTCTCACTCGTTGAGAGAAAGCAATTGCA…
39	Chr01	393417	366938	GTTATTGGCTTTGCACCCCTTAGTTTTAG	G	28	GGCCAGAGGTTGATGCTTTACGCACCTTTACGATGTAATGTGAGCTCTTAGTATTTTGAGTAAAAAATGTTAAATATCTTTTTGTTGGCCTGTAAACTTAGCAGGTGCCTGTACCTCTTTGGTCAACAGCAGCTGATGAAGAGCTAATCTATGCAAAGAAAGAGATCACTATTGCACCGCTGGTGTCCAATGACCCTGATCTGCATGCACCTCTGTTCCGCAATGTGTCTGTCTTTAGGAGGTATGACTATGTTTTAACTTCATATATATTCTTTAGGAGTAACAATTTGTGAGGAGCATAATTCTTATCAGGGGATTATTGACTTGCATACCCAACTATATGTTGAACAAACTTTTTAGGGAGGAAAACAACTTTTTTGTTGCTTTTTTTTTATCATG…	AGACCAGAGGTTGATGCTTTACGCACCTTTACAATGTGATGTGAGCTCTTTGTATTTGGAGTAAAAAAATGTTAAATATCTTTTTCTTGGCCTGTAAACTTAGCAGGTGCCTATACCTCTTTGGTCAACAGCAGCTGATGAAGAGCTAATCTATGCAAAGAAAGAGATCACTATTGCACCGCTGGTGTCCAATGACCCTGATCTGCATGCACCACTGTTCCGCAATGTGTCTGTCTTTAGGAGGTATGACTATGGTTTAACTTCATATATATTATTTAGCTAACAATTTGTGAGTAGCATTATTCTTATCAGGGGATTATGGACTTGCATGCCCAACTATATGTTGAACAAACTTTTTAGGGAGGGAAACAACTTTTTTGTTGCTTTTTTTTTATCATG…
40	Chr01	400334	373829	AAAAAAACTTAGAGTACTTTCATT	A	23	CTGGGGCCCCCCGCTGCTGCTACCCCCCTCCTTTAGTAGCCTTTCACTTGGATCACAAATACAAACCGTGCAAGTCAATGTCCAAGTGAATTTCACGTCCAAACGATTGGACCTTTTGAGAATCTGTCACTACTATTTCCTTTTCAAGAACAAAATGTGTATTTGATCATCTCATACACCCTCCGTTTCGGGTTATTGACTTTGATCAAAAATCAAATTGTTTCAAGTTGGGCTAATTTTATAGAAAAAAAGTAGTAATATTTACAACATCAGCATAATTTCATTAAATCTATAATTGAATAAATTTTCATAATATATTTGTCTTGTGTTAAAAATATTACTATTTTTTTCTACAAAATTAGTCAAACTTAGAGTACTTTGCGAAAGGACCTCAGTAGC…	TGGGGCCCCCCGCTGCTGCTACCCCCCCTCCTTTAGTAGCCTTTTCACTTGGATCACAAATACAAACCGTGCAAGTCAATGTCCAAGTGAATTTCACGTCCAAACGTTTGGACCTTTTGAGAATCTGTCACTACTATTTCCTTTTCAAGAACAAAATGTGTATTTGATCATCTCATACACCCTCCGTTTCGGGTTATTGACTTTGATCAAAATCAAATTGCTTTAAGTTGGACTAATTTTATAGAAAAAAAGTAGTAATATTTACAACATCAGCATAATTTCATTAAATCTATAATTGAATAAATTTTCATAATATATTTGTCTTGTGTTAAAAATATTACTATTTTTTTCTACAAAATTAGTCAAACTTAGAGTACTTTGCGAAAGGGCCTCAGTAGC…
41	Chr01	411391	384899	AGGCCGTATTTAGAATTTTACTCCT	A	24	TTGTGTCTACATCCTATGAACATTCTGTGGATGGTAACGTTGAGGCAGGCTATGTCCACACCACACTACACTTGCCAAACAGAATGTGAATGCATTTAGGGCCTGTTTAGTTGGTGAAATAAAAATTTTGGGGTGTTATATCGGATGTTTGACAAGATGTTGGAAGGGGTTTTCGGACACAAATGAAAAAACTAATTTCATAACTTGACTGGAAACTACGAGACGAATCTTTTGAGCCTAATTAATCTGTCATTAGCACATGTGAATTACTGTAGCACTTATGACTAATCATGGACTAATTAGGCTTAAAAGATTCGTTTCGTGATTTACATGCAAACTGTGCAAGTTTTTTTTTTCTTTTTGTCTATGTTTAATGCTCTATGCATGTGTTAAAAAATT…	GGGTTGCAGTTGTGTCTACATCCTATGAACATTCTGTGGATGGTAACATTGAGGCAGGCTATGTCCACACCACACTACACTTGCCAAACGGAATGTGAATGCATTTAGGGCCTGTTTAATTGGTGAAATGAAAATTTTTGGGTGTTACATCGGACGTTTGACCAGATGTTGGAAGGGGTTTTCGGACATGAATGAAAAAACTAATTTCATAACTTGCCTAGAAACCGCGAGACGAACCTTTTGAGCCTAGTTAATCTGTCATTAGCACATGTGAGTTACTGCAGCACTTATGACTAATCGTAGACTAATTAAGCTCAAAAAAATTCGTCTCGTGATTTACATGCAAACTGTGCAATTAGTTTTTTCTTTTTGTCTATGTTTAATGCTCTATGCATGTGT…
42	Chr01	414337	390038	A	ACCTTCTCTCCTTCCCTATATGCT	23	ATATGAAAGCACATTGTCTGAGGAAAAAAAATCTGAGATAGCACACCATCACTCCCCATTTGAATCAACACACAAAAATCAGAAACCATGTGGCTTCCTTGTTGCGGAAAATAAACCAACTCACCTTGTGAATCGTTGTGGATCGTTGTGAAAATAAACCAACTCACCTTGTGAATCGTTGTGGACTTTTTGTTGCTTGCCACCAGTTCAAAAATCCTGGGATTCATGATGAGAATCGGTTGAGAAGACTTGGTCATCTCAACCACTGGCGCAGGGATCGCCACTGTGCGCGAATGGCTCCATGGAAGCCTCGCCAACGATCGCTGGAATCACCACGAGTACCTCCCCGACCGCCGTAGGGACAACAAAACGTGTCTCACGGACAAAACACAACGACCC…	AATCCCGAATTACAAAACCCCATCCTCCTTCCCCTGTTTCAGCTATATATGCTCCATCAGAATTTATCTTCAGTTTACCCACAGCAGGTCTGCACCTTACAAAATCTGTTGCATTCTTCCCAACAAAACCATGTGGCTTCCTTGTTGCAGAAAATAAACTAACTCACCTTGTGAATCGTTGTGGACTCTTTGTTGCTTGCCACAAGTTGAGAAATCCTGGGATTCATGATGAGAATCGGTTGAGAAGACCTGGTCATCTCAACCACCGACGCAGGGATCGCCACTGTGCGCGAATGGCTCCATGGAAGCCTCGCCGACGATCGCCGGAATCGCCACGAGCACCTCCCCGACTGCCGTGGGGACAACAAAACGTGTCTCGCAGACAAAACACAACGACCC…
43	Chr01	434008	409367	C	CTCTCTATATATATATATATATA	22	AAAATAATGTTCATATATGCACTAATTTCTTTGGTTTGCTCTAAGGTTAATTAGATCTAGTGTTGTCTCATCGGTCCTTACATGAAATGTTAATTAATGTAAATCCACATGAAATTAGGCTACTATACTAGCTAGACATTGTTAGAGAGTTCGATCTTGCGCGCGGTCTTAATTAGACAATCCTCAAGACTTCATTGAATGGGCCGGCCGGGCCGGCTTAAAATCGTGCATGAGTCTCGATCGGATCCTTCCAAATTGCTTGCATAGCATAAGAAAATAAAATTTATATATGTCGAGATTCGGATGTGCCATCAACTCAATTGCACTCATTTTTTTTCATGTAAATAGTTCTGATCAAATTTCAGCCACCCTGTTGTATATTACCCGGTGCTACGACGG…	TGGTTAAAATAATGTTCATATATGCACTAATTTCTTTGGTTTGCTCTAAGGTTAATTAGATCTAGTTTTGTCTCATCGGTCCTTACATGAAATGTTAATTAATGTAAATCCACATGAAATTAGGCTACTATACTAGCTAGACATTGTTAGAGAGTTCGATCTTGCGCGCGGTCTTAATTAGACAATCCTCAAGACTTCATTGAATGGGCCGGCCGGGCCGGCTTAAAATTGTGTGTCTCGATCGGATCCTTCCAAATTGCTTGCATAGCATAAGAAAATAAAATTTCTATATGTCGAGATTCGGATGTGCCATCAACTCAATTCCACTCATTTTCTTCATGTAAATAGTTCTGATCAAATTTCAGCCACCCTGTTATATATTACCCGGTGCAACGACGG…
44	Chr01	434516	409910	G	GTATGTACTCCACCACCACCTA	21	TGCGATTAATTGTTGGGCAGTAAATTAATTAAGCTGGTTGGAGCTAGCGAGGAAATAAATAAAATGAATGTGAATGCAGATGCAGGGGGCGACGGGGACCCAGCTGGGCAGCCTGGACGAAGCGGCGGCCTACATCAAGAAGCTCAAGGAAAGGGTGGACGAGCTGCACCACAAGAGGAGCATGATGAGTATCACATCATCGCGCTGCCGCTCAGGAGGAGGAGTACCAGCTGCTGCTGCTGGCCAGTCGACGAGCGGCGGCGGCGGGGAAGAAGAAGAAGATATGACGAGGACGACGGCGGCGGCGGCGGTGGTGGAGGTGCGGCAGCACGTGCAGGAGGGGTCGCTGATCAGCTTGGACGTGGTGCTGATCTGCAGCGCGGCGAGGCCGGTCAAGTT…	TGGGCAGTAAATTAATTAGTTAAGCTGGTTGGAGCTAGCGAGGAAATAAATAAAATGAATGTGCATGCAGATGCAGGCGGCGTCTAGGACCCAGCTGGGCAGCCTGGACGAAGCGGCGGCCTACATCAAGAAGCTCAAGGAAAGGGTGGACGAGCTGCACCACAAGAGGAGCATGATGAGTATCACATCATCGCGCTGCCGCTCAGGAGGAGGAGGAGGACCAGCTGCTGCTGCTGGCCAGTCGACGAGCGGCGGCGGCGGCGGGGAAGAAGAAGAAGAAGATATGACGAGGACGACGGCGGCGGCGGCGGTGGTGGAGGTGCGGCAGCACGTGCAGGAGGGGTCGCTGATCAGCTTGGACGTGGTGCTGATCTGCAGCGCAGCGAGGCCGGTCAAGTT…
45	Chr01	447058	431226	G	GCTAGCTCCATCCATTTTATT	20	CATGGTCATCATATTGATCCCTCGCCTTCAGGTTGTTGATATACTTTATGCTGGCTAATTTATCGCCTTCAGGAATTAATAGTTATTTAATTTATGGCTACTAATTACTATCATATTCTAAAATGTAAGACCGGACGAGACGTTTCTTTTATTTTACGACGGAGGAGGGAGTACTATATTAAAAAAAATCATGTGAGGGCATATATTAAATAAAATAAAAAAAGGAAAGGGAAGAAAAGAAAAGAAAAGAGGAAGTCAGTGACGCGTCAGGCAGCAGACAACGCGCGGGAGGGTGGGCCCCACACGAAAACCCTGGGGTCACCCCCATCCCATCACCCCACCAGGATGGATCTACTGTAAGCACCAGTTGACCGCATTTCATTTCTCTCCCTCAATTGT…	CGGCCGAACTGGCAAAGGGGGGCCTGCGCGGTCTCCCGGTGAGGAGCCACGAGCTCCGTCAAATAGTTATTTAATTTATGGCTACTAATTACTATCATATTTTAATATGTAAGACCGGATAAGACGTTTCTTATATTTTACGACGGAGGAGGGAGTACTATATTAAAAAAAAAATCATGTGAGGGCATATATTAAATAAAATAAAAAAAGGAAAGGGAAGAAAAGAAAAGAAAAGAGGAAGTCAGTGACGCGTCAGGCAGCAGACAACGTGGGTGTGGTGCGCGGGAGGGTGGGCCCCACACGAAAACCCTGGGGTCACCCCCATCCCATCACCCCACCAGGATGGATCTACTGTAAGCACCAGTTGACCGCATTTCATTTCCCTCCTCCCTCAATTGT…
46	Chr01	448245	432462	AGTCACGTTTCTCTAAAAAAGGGCATCTACAC	A	31	ATGCTACTCTTAACTCCTGGAGTACCATAGATTCTTGCTTGTTTGTAACCACGCATCTTCTTTAATTAAAATCACAAACACTACCAAATTAATGATCAAAATCAGGTTACGTAGGAGTAACTGCGTGCACACACCATTCATTTACTGCCTTTTTAAGCTGCATATATATAAACAGAGGCGTTTACAGATGGCCGCGAATGCGTGCGTGTAAAAAAAGCCAAGCAAAAAAAAGTTAAAAGAGAAAAGATTTCAAAAGGGTTGGCTGGGTGGCTAAACCTTTTTTGAATTTTGAGGGTCACCAATGTTTTGATACTTACGGAGTGGAAATGATATGAGTTGACATGGTAATTGGTTTTTGTAGGACTAATACTAGTATTTCTGATAGTGGAGTATAACAAT…	TTAACTCCTGGAGTACCATAGATTCTTGCTTGTTTGTAACCACGCATCTTCTTTAATTAAAATCACAAACACTACCAAATTAATGATCAAAATCAGGTTACGTAGGAGTAACTGCGTGCACACACCATTCATTTACTGCCTTTTTAAGCTGCATATATATAAACAGAGGCGTTTACAGATGGCCGCGAATGCGTGCGTGCGTGCGTGTAAAAAAAGCCAAGCAAAAAAAAGTTAAAAGAGAAAAGATTTCAAAAAGGGTTGGCTGGGTGGCTAAACCTTTTTTGAATTTTGAGGGTCACCAATGTTTTGATACTTACGGAGTGGAAATGATATGAGTTGACATGGTAATTGGTTTTTGTAGGACTAATACTAGTATTTCTGATAGTGGAGTATAACAAT…
47	Chr01	451883	436090	ATTCGACTCAAATTTGAATTTGAATTCAAATATTATATATATATATATATATATATAATAATATATATATATATATA	A	76	CTCCCATCTCTTCTCTTAAAAGAAAGCCCACCGTTATTTGTCTGTCCATCGAGAGGATTTTAGTTTTTTTTTTTGTTTTCTCGGAGAAAAATGTAGAATTTTTTGTTTCAGAACAAAATGCTTGCGAAAGAACGAAAATTGAAGGAGAAAACGAAGGACTGAGACAATTGAAGGAGACGTCCGATTTGTAGTTTGCCTGTACTAGTACGGTATGTGTCCAGGCATTTTGTTTTTCTATTTTAATTTCTGATGAGACGCTGATAACGAAATGACCAAGCAGAACTGAACTGTGCTATACCATACTATGTGCTGCTTCGCAACGGAAAAGCTAGTGGGCGATCAATCTCCCCTCCTCCTCCACGTGGTTTTCTTTTTTAGCACCATATTATTTTTCTATTT…	CCATCTCTTCTCTTAAAAGAAAGCCCACCGTTATTTGTCTGTCCATCGAGAGGATTTTAGTTTTTTTTTTGTTTTCTCGGAGAAAAATGTAGAATTTTTTGTTTCAGAACAAAATGCTTGCGAAAGAACGAAAATTGAAGGAGAAAACGAAGGACTGAGACAATTGAAGGAGACGTCCGATTTGTAGTTTGCCTGTACTAGTACGGTATGTGTCCAGGCATTTTGTTTTTCTATTTTAATTTCTGATGAGACGCTGATAACGAAATGACCAAGCAGAACTGAACTGTGCTATACCATACTATGTGCTGCTTCGCAACGGAAAAGCTAGTGGGCGATCAATCTCCCCTCCTCCTCCACGTGATTTCCTTTTTTGGCACCATATTACTTTCCTATTTTAGT…
48	Chr01	466085	450078	G	GGCTGAAATGTGGGACCCATGTGGCCCCCA	29	TTGATTTGATAAACAAAAACGATGATTAGAATATAACAAAAGGCAGCCGGCATGGAAATTGGGACAGGTGCAGGGAGCCGATGCAGAACCCTCCACCGCGCCGTCTCGTCGGTCTCGGTGGCCTTCTGCTTGGCCTTCTCGGTCTTCTCGCCGAGGAAGCCGCTAGTCTGGTCCTTGCTCTCGGCGGCCTTGTCCCTCGCCGCCTACGCCGTGTCGGAGGTCTTGTCCTTCGCCGCATGTGCCGTCACACCGCCGCCGACTTCCTCCGGAGAGCCCACCTAAGGCAGCTCACTGCGTTCCTCCGCCGCCGGCGGCGGCGGCGGCGTGGGGGGAGGCCCTCCTGCTCCCGCGTCGTCGCCGCCGCCGCCTCGTCGCCCGTCGCCGACCGCCGGAGTCCCG…	GTTCAAAAATTGATTTGATAAACAAAAACGATGATTAGAATATAACAAAAGGCAGCCGGCATGGAAATTGGGACAGGTGCAGGGAGCCGATGCAGAACCCTCCACCGCGCCGTCTCGTCGGTCTCGGTGGCCTTCTGCTTGGCCTTCTCGGTCTTCTCGCCGAGGAAGCCGCTAGTCTGGTCCTTGCTCTCGGCGGCCTTGTCCCTCGCCGCCTACGCCGTGCCGGAGGTCTTGTCCTTCGCCGCATGTGCCGTCACACCGCCGCCGACTTCCTCCGGAGAGCCCACCTAAGGCAGCTCACTGCGTTCCTCCGCCGGCGGCGGCGTGGGGGGAGGCCCTCCTGCTCCCGCGTCGTCGCCGCCGCCGCCTCGTCGCCCGTCGCCGACCGCCGGAGTCCCG…
49	Chr01	470424	454451	T	TTCTGAAAAAGTTATGAATTAT	21	GTCCATCACTGGTCACTAAACTTGTACCGCTGTGTCATCCCGGTCCCTAAACTCGCAAATCGACCGTTCAGGTCCTCAAACCTGTTCGACCGTGTCATCCCGGTCCCTAAACTTGCAGATCACTCGTTTAGGTCCTCCAACTTGTTCAGTTGTATCACCCCGGTCCCTAAACAGGACGGTCTAAAAACTTTATATCAAAAAGTAATTCATAACTTTTTCATGTGAACTCTAATGAAGACAAACTTTATATTAAAATGGTAGCCCTCGACGCGACCTACAACTTTGTAGTTGATAAGTTTTTGAATTAAAACTGTTTAGGGTCCCAAAATATTGTTGCATGTTTATAGATTTTGAAATTTTAATTTTAAAATTACATTTTGGGACAAAAAATGACTTAAA…	TCCATAACCGGTTGCTAAACTTGTACCGCTGTGTCATCCCAGTCCCTAAACTCGCAAATCGACCGTTCAGGTCCTCAAACTTGTTTGACTGTGTCATCCCGGTCCCTAAACTTGCAGATCACTCGTTTAGGTCCTCCAACTTGTTCAGTTGTATCACCCCGGTCCCTAAACAGGACGGTCTAAAAACTTTATATCAAAAAGTAATTCATAACTTTTTCATGTGAACTCTAATGAAGACAAACTTTATATTAAAATGGTAGCCCTCGACGCGACCTACAACTTTGTAGTTGATAAGTTTTTGAATTAAAACTGTTTAGGGTCCCAAAATATTGTTGCATGTTTATAGATTTTGAAATTTTAATTTTAAAATTACATTTTGGGACAAAAAATGACTTAAAA…
50	Chr01	504216	481783	G	GTATATATATATGTATATATATATATATATATATATATATGTGTGTGTGTGTGTGTGTGTGTGTGTGTGTG	70	ATCAATAAATAGTTCATTATAAATTAAATTTTATTTAATGAAAATAATATCACTAGATTGTCATTTAAATTGCTATCATATGATTATGATTAACATTACAGTATATTACAATTTTAAAGTTAAACATTAGTTTTAAAGACTGTGTCAAGTTTGACGCACCTTATGAGTGGGATGGAGGGAGTGCATGGCAGAATACCCTCATCCATTAAACGTTCAATCTCATCCATTATTCAGAAATTAAACTATTTGTTAGAGAAATCAAAAGCATCATCGTCGAGAGGGAAACAGCCTGGATCACCAGCTAAGGCCCCTAAATGACCGCTCAGTGATAAAGGAGGTGGGGGTGCAAAGACAGCCAGGAAGTTTGCCTAGAAGCAGCCACCCTTTAAAGAGTGCGTA…	TTTTTATCAATAAATAGTTCATTATAAATTAAATTTTATTTAATGAAAATAATATCACTAGATTGTCATTTAAATTGCTATCATATGATTATGATTAACATTACAGTATATTACAATTTTAAAGTTAAACATTAGTTTTAAAGACCGTGTCAAATTTGACGCACCTTATGAGTGGGATGGAGGGAGTGCATGGCAGAATACCCTCATCCATTAAACGTTCAATCTCATCCATTATTCAGAAATTAAACTATTTGTTAGAGAAATCAAAAGCATCATCGTCGAGAGGGAAACAGCCTGGATCACCAGCTAAGGCCCCTAAATGACCGCTCAGTGATAAAGGAGGTGGGGGTGCAAAGACGGAGGTTTGCCTAAAAGCAGCCACCCTTTAAAGAGTGCGTA…
51	Chr01	540734	501477	TCCATGCCCCTCCTCGCCACC	T	20	ATGTCACTCCATCATATCATGGCCAAAAGATAACAGAGTCAGAAACACAAGTAGAGTATCAACGATTGAAGGACCACAAGAATGCAATGCATATTGACCGACCTAGAAGGGGCCGATAGGTTACCGCAGGCTAGATTCGTCGGGATCAACAAATTTGTACCATGTATCGATGGCACTTCTTATCTATCTTATCATTACAATGTTTAATTATGGTGGTGAATTTTTGTATACGTAAGACTAAAAAAATAATAAAATTGTATTTTACCAATCTTGGAGATTTTAATCTTGTATAGTTTTCAATATAAAAGATTCGATAACAATTTTCTATTTATAAAAATATCTATTTCTCAAATGAAGCACAATTTAAAATCGCCCTCCCCTAGGGTGGCAAGGAGGCCG…	CACTCCATCATATCATGGCCAAAAGATAACAGAGTCAGAAACACAGGTAGAGTATCAACGATTGAAGGACCACGAGAATGCAATGCATATTGACCGACCTAGAAGGGGCCGATAGGTTACCGCAGGCTAGATTCGTCGGGATCAACAAATTTGTACCGTGTATCGATGGCACTTCTTATCTATCTTATCATTACAATGTTTAATTATGGTGGTGAATTTTTGTATGCGTAAGACTAAAAAAAATAATAAAATTGTATTTTACCAATCTTGGAGATTTTAATCTTGCATAGTTTTCAATATAAAAGATTTGATAACAATTTTCTATTTATAAAAATATCTATTTCTCAAATAAAACACAATGTAAAATCGCCCTCCCCCAGGGCGGCAAGGGGGCCGCCT…
52	Chr01	540837	501508	CCGTCGCCCGAGAGCGAACGGT	C	21	TAGAAGGGGCCGATAGGTTACCGCAGGCTAGATTCGTCGGGATCAACAAATTTGTACCATGTATCGATGGCACTTCTTATCTATCTTATCATTACAATGTTTAATTATGGTGGTGAATTTTTGTATACGTAAGACTAAAAAAATAATAAAATTGTATTTTACCAATCTTGGAGATTTTAATCTTGTATAGTTTTCAATATAAAAGATTCGATAACAATTTTCTATTTATAAAAATATCTATTTCTCAAATGAAGCACAATTTAAAATCGCCCTCCCCTAGGGTGGCAAGGAGGCCGCCTGCAAAATTCCAGGCCCCCCGCCGCCCATTTGCAGGCGGCCCCCCGCACAGTGTAAAATCGCCCTCCCCCAGGGCGGCAAGGGGGCCGCCTACAAATTTCC…	GAGTCAGAAACACAGGTAGAGTATCAACGATTGAAGGACCACGAGAATGCAATGCATATTGACCGACCTAGAAGGGGCCGATAGGTTACCGCAGGCTAGATTCGTCGGGATCAACAAATTTGTACCGTGTATCGATGGCACTTCTTATCTATCTTATCATTACAATGTTTAATTATGGTGGTGAATTTTTGTATGCGTAAGACTAAAAAAAATAATAAAATTGTATTTTACCAATCTTGGAGATTTTAATCTTGCATAGTTTTCAATATAAAAGATTTGATAACAATTTTCTATTTATAAAAATATCTATTTCTCAAATAAAACACAATGTAAAATCGCCCTCCCCCAGGGCGGCAAGGGGGCCGCCTGCAAATTTCCATGCCCCCCCTCGCCGCCCAT…
53	Chr01	541643	502291	C	CTCTCTCTCTCTCTCTCTCTCTCTCTCTCTCTCTCTCTCTTTTTCAGTTGTTACTTGTTTCTGCT	64	TCACCGGCGGCTGCCTCCCTACCCCCACCTACTCCGGCGGCGGCGCGGCGGAGAAGCACATCACATCATGGCTCCTCCTCCACACTCGGACTCTGACCTGCTCAAGCCGAGAGACGTCTGCATCGTGGGCGTCGCCCGCACGCCCATCGGCGCCCTGCTCGGCTCCCTCTCCTCCCTCCCCGCCACCAAGCTCGGCTCCGTCGCCATCCAGGGTAAACTCCAGTGCTCCTCTCAGTTTTCTTCTCCTCTTCCTCTCTGAATCCGATTTGGCCATGCTTCCCCACAACCAGCCGCTCTCAGGAGAGCAAATGTGGAGCCGGCGCTCGTGCAGGAGGTCTTCATGGGGAACGTTCTCAGCGCCAACCTTGGCCAAGCCCCGGCGAGGCAAGCCGCCCTAGG…	TCACCGGCGGCTGCCTCCCTACCCCCACCTACTCCGGCGGCGGCGCGGCGGAGAAGCACATCACATCATGGCTCCTCCTCCGCACTCGGACTCTGACCTGCTCAAGCCGAGAGACGTCTGCATCGTGGGCGTCGCCCGCACGCCCATCGGCGCCCTGCTCGGCTCCCTCTCCTCCCTCCCCGCCACCAAGCTCGGCTCCGTCGCCATCCAGGGTAAACTCCAGTGCTCCTCTCAGTTTTCTTCTCCTCTTCCTCTCTGAATCCGATTTGGCCATGCTTCCCCACAACCAGCCGCTCTCAGGAGAGCAAATGTGGAGCCGGCGCTCGTGCAGGAGGTCTTCATGGGGAACGTTCTCAGCGCCAACCTTGGCCAAGCCCCGGCGAGGCAAGCCGCCCTAGG…
54	Chr01	550376	511112	ATTCACACTTTAAAGTAGTGTTACAGGTTCAG	A	31	GAGAGAGATTAGGAGTGTAGTAGTACATGCTAGTGTGCTACTACTATTGCGCAGTGTCTGGTCTGCCAGTGCCATGCTGGGGGGGTTTGAAAAAGTCAGTACACTAGCGTTGTGTAGAATGCTTGACGTGTGAAATTCTTTACTTTTCCAGTTCCACCCCTTCGTATTTGTGTTTTATTAGGAGTAGCACCTCCATACCATATCTAATAAACTTTCTGTATTAGTACCTTCATTCTCACCGTATCGCTAGTTACAAATTACAACAACACCATCAAATAGTTGGATGAGATATAGATTTTCATGCCACGCTTTTCAAACTGCTAAACAGTGTGTTTTGTGCAAAAACTTTCTATATGAAAGTTACTCTAAAATATCATATTAATCTATTTTTCAAGTTTG…	GAGAGAGATTAGGAGTCTACTAGTACATGCTAGTGTGCTACTACTATTGCGCAGTGTCTGGTCTGCCAGTGCCATGCTGGGGGGGTTTGAAAAAGTCAGTACACTAGCGTTGTGTAGAATGCTTGACGTGTGAAATTCTCTACTTTTCCAGTTCCACCCCTTCGTATTTGTGTTTTATTAGGAGTAGCACCTCCATACCATATCTAATAAACTTTCTGTATTAGTACCTTCATTCTCACCGTATCGCTAGTTACAAATTACAACAACACCATCAAATAGTTGGATGAGATATAGATTTTCATGCCACGCTTTTCAAACTGCTAAACAGTGTGTTTCGTGTGAAAACTTTCTATATGAAAGTTGCTCTAAAATATCATATTAATCTATTTTTCAAGTTTG…
55	Chr01	557468	518235	TACTGGACTTCGCTTGAAGCT	T	20	GTTCTACACATTGAAACTCAATTGGCACTTCCTGTTTCCATGTAAACAAACATTCATCACAAACTAAAAAATGCTACCAATCTTACCACAAAATGGTTGTGTAGTATAAGTTTCAATTTGTGGTAAGATTGGTAGCATTTTTTAGTTTGTGATAAATGTTTGTTTGCATGGAAGGATTTATATTGTACTGTTCCACACGATGAAACTCAATTGACACTTCTGGTTTCCATGTAAACGAACATTTATCACAACTAAAATATAAGTTATCATTAGCCACTAGGATAGGAAATTTGATGTCTACATTCAACAACTGACCTGTATGTATGGGGGGACAAGAGGGCGCTTCCCTTTCAGCTCTCTAGTCAAGAAATCCAGTTTCTTTTGTTCATCCCACTCACT…	GTTCTACACATTGAAACTCAATTGGCACTTCCTGTTTCCATGTAAACAAACATTCATCACAAACTAAAAAATGCTACCAATCTTACCACAAAATGGTTGTGTAGTATAAGTTTCAATTTGTGGTAAGATTGGTAGCATTTTTTAGTTTGTGATAAATGTTTGTTTGCATGGAAGGATTTATATTGTACTGTTCCACACGATGAAACTCAATTGACACTTCTGGTTTCCATGTAAACGAACATTTATCACAACTAAAATATAAGTTATCATTAGCCACTAGGATAGGAAATTTGATGTCTACATTCAACAACTGACCTGTATGTATGGGGGGACAAGAGGGCGCTTCCCTTTCAGCTCTCTAGTCAAGAAATCCAGTTTCTTTTGTTCATCCCACTCACT…
56	Chr01	578538	538066	CTAATCCAGACTTAATTAGCTGAGA	C	24	CGTTCGCCGCCGCCAAGGTGAGCTCGGTGATGGCCGACGTCGACCAGAAGATGAAAGACAGATGCGGCGTCGCCCGTGATCTCATCAACCTTCTCATTAAATTCCCCCCAAGTGATAATTAGTCAATATATCCTCCATCTCTTTTTAATAACATAAGTTGGTGTTCTGTAAGCACAGTGTGACATGCGTTTTACAAAGACTCTCATCTCTTCACAATCCTTTTTAATCCTCTCCATCGCCTATATCAGTCCATGAGTAATCAAAATCCTCTTGCAAACAGAGTTCCAATAATAATTACCCTTTGCACAAACTAGAGACATGAAAGGCAAGGCAGAAACAAAGCACTCTACTGCTCCTGCTGCTGTTCAATGACTCCACAATTGGTGATTAGGATCTTGG…	GCCGCCGCCAAGGTGAGCTCGGTGATGGCCGACGTCGACCAGAAGATGAAAGACAGATGCAGCGTCGCCCGTGATCTCATCAACCTTCTCATTAAACTCCCCCCAACTGATAATTAGTCAATATATCCTCCATCTCTTTTTAACATAAGTTGGTGTTCTGTAAGCACAGTGTGACATGTGTTTTACAAAGACTCTGATCTCTTCACAATCCTTTTTAATCCTCTCCCTCCCTATATCAGTCCATGAGTAATCAAAATCCTCTTGCAAACAGAGCTCCAATAATAATTACCCTTTGCACAAACTAGAGACATGAAAGGCAAGGCAGAAACAAAGCAATGAGCTTAACACTCTACTGCTGTTGCTGTTCAATGACTCCACAATTGGTGATTAGGATCTTGG…
57	Chr01	583369	543164	TGCTATCCTTTACATCTTTTCTTGTGTCAA	T	29	CCGAAACAAACACCTCAAAAGGTACATCAGCATTTCTACACCCGTGTTGTGCTTTACAAGAAAATATTTTCCTTTTTTTTTTTCTAATCCTGCTCATTATGTGTATACCATCTTTACATATTTGGACATGTGATTTCCTTCACATTTGTAGCAGGAAACTAGTGCCCTTTTGAGTTAGTGAGCATGAGCTTCCCTATTTTGGCTTGATAAAATCAACATGCTGGACTTAGTTCTTTTCTTCTACTTCTAAGACAAGGAACCAGTCATTACTCGTCTGCAAACATATGCTCAAACATAAATTAGTGATACATAGTATTTCAGTGCATATCCTCGTCGAGTTTATAATAGCACGGATCAATTTTGAAATTATGATCTATGGGTCAAGGTGAGGTGAAAATT…	CCGAAACAAACACCTCAAAAGGTACATCAGCATTTCTACACCCGTGTTGTGCTTTACAAGAAAATATTTCCCCTTTTTTTTTCTAATCCTGCTCATTATGTGTATAACCATCTTTACATATTTGGACATGTGATTCCCTTCACATTTGTAGCAGGAAATTAGTGCCCTTTTGTGTTAGTGAGCATGAGCTTCCCTATTTTGGCTTGATAAAATTAACATGCTGCTCTTAGTTATTTTCTTCTACTTCTAAGACAAGGAACCAGTCATTACTCGTCTGCAAACATATGCTCAAACATAAATTAGTGATACATAGTATTTCAGTGCATATCCTCGTCGAGTTTATAATAGCACGAATCAATTTTGAAATTATGATCTATGGGTCAAGGTGAGGTGAAAATT…
58	Chr01	583694	543460	CAATTTTTGTTATCCCTGGTGT	C	21	TATCCTCGTCGAGTTTATAATAGCACGGATCAATTTTGAAATTATGATCTATGGGTCAAGGTGAGGTGAAAATTTTCCTTCTGAAAGAAAAGTAGGCAATATCTACCCTGATCTTGAAAACTTGGATACGCCTTCCTAATCGTATAATTTCTGTATCCGTACTGAAAGTTCACTTGCTATCCTTTACATCTTTTCTTGTGTCAAGCTTGATTTTGGAACACCATTTTGTCATATTAACATCACAAATGTGCTAGTAGTAAATGTCTTGATTATCTCTTGTATCCTTCAGTGTTCCTTTGTTTGTTGTTAGTACGCATGCCCTTCAGTATGTTATTTCTCTGTTTTCTTTTTCAGTACAATGGAGCTGGTTCACACAGCAATCACCACTACAGGGGCCGT…	AAATTAGTGATACATAGTATTTCAGTGCATATCCTCGTCGAGTTTATAATAGCACGAATCAATTTTGAAATTATGATCTATGGGTCAAGGTGAGGTGAAAATTTTCCTTCTGAAAGAAAAGTAGGTAATATGTACCCTGATCTTGGAAACTTGGATACGCCTTCCTAATCGTATAATTTCTGTATCCGGACTGAAAGTTCACTTGCTTGATTTTGGAACACCATTTTGTCATATTAACATCACAAATGTGCTAGTAGTAAATGTCTTGATTATCTCTTCTATCCTTCAGTGTTTCTTTGTTTGTTGTTAGTACGCATGCCCTTCAGTATGTTATTTCTCTGTTTTCTTTTTCAGTACAATGGAGCTGGTTCACACAGCAATCACCACTACAGGGGCCGT…
59	Chr01	585739	545527	TGCATACCGGCCAATACCATG	T	20	CCATGTGAGTGGGATTTAGTTTGTATAGGCGGATCTCATTCCTGGTACACCATGCTGGGCTTAACTCACTCGGTGACTCTTTTGTCTCTTTTCTAGACTTAGCTGTGTTGTTTGTTTTTGTACCTTTATATGCTAAAGAGATTGCTTTGACTTTGAATTTGAAGTGCTTAATCATCAAGTTTATCATATTAATATGGACTGTTGAATTTGAACAACGGTTTTTATGCCTATTGTTCTTGCGATCCGCTCTTGTTTGATTTTGCTGAACAGAGACAGAATGCAGAGTTGTGCAAAACTGCAAACTGGTGGGTGGTATAGGTACCGCTCTTTTGTGTTGAGACTTGAGAGCACAGTGAAGTACAAACAGTGAGCCTGGTCGGCCGCCGGTGTGGCTGTGGG…	ATAGGCGGATCTCATTCCTGGTACACCATGCTGGGCTTAACTCACTCGGTGACTCTTTTGTCTCTTTTCTAGACTTAGCTGTGTTGTTTGTTTTTGTACCTTTATATGCTAAAGAGATTGCTTTGACTTTGAATTTGAAGTGCTTAATCATCAAGTTTATCATATTAATATGGACTGCTGCAACTGAGATTACAACGGTTTTTGTGCCTATTGTTCTTGCGATTCGCTCTTGTTTGATTTTGCTGAACAGAGACAGAATGCAGAGTTGTGCAAAACTGCAAACTGGTGGGTGGTATAGGTACCAGTGTGGCGGTTTCTTTTGTGTTGAGACTTGAGAGCACAGTGAAGTACAAACAGTGAGCCTGGTCGGCCGCCGGTGTGGCTGTGGGGTTGCACTCC…
60	Chr01	595946	555531	C	CTAATATATATATATATATATATATATAATATATATATATATATA	44	TATAAAGTGAAAGAACTCTGATGACTGAAGTACATTACTCAGGCTTTGGCAACAAAACAAGAAAGAATTGATCTAGGAAAAAAGAGTGAAAAAAAACATCTAAGATGCACGACTGATTTCCAACTCTGAAAGTCCAATAGAACAATTCTCTCATCTTTTCAGAGCAGAAGCCCTGTTACATTGCCTCTGTTCTAAAGATCTTACATGCATCAAACTTAATATTAGCTTTGTGAAATTTGATGCATTTTGTGTCAGCAGCACAACATCATTTGTTTGGATGCTGAGAAGATAGGATGGCGTCCAAGGCGTCCTTGACTTGAGAGAGCTCTGGTGCTTTCCCTCCTTGTGCCGGCCAGAACTCATCAGTAGCCAAAACCTGCATCATCAGAATCAGATCAT…	CTACATCCTTGCTATAAAGTGAAAGAACTCTGATGACTGAAGTACATTACTCTGGCAACAAAACAAGAAAGAATTGATCTAGGAAAAAAGAGTGAAAAAAAAACATCTAAGATGCATGACTGATTTCCAACTCTGAAAGTCCAATAGAATCTCATCTTTCAGAGCAGAAGCTCTGTTACATTGCCTCTGTTCTAGAGATCTTACATGCATCAAACTTAATATTAGCTTTGTGAAATTTGATGCATTTTGTGTCAGCAGCACAACATCATTTGTTTGGATGCTGAGAAGATAGGATGGCGTCCAAGGCGTCCTTCACTTGGGAGAGCTCTGGTGCTTTCCCTCCTTGTGCCGGCCAGAACTCATCAGTAGCCAAAACCTGCATCATCAGAATCAGATTAT…
61	Chr01	683188	563341	AGTACTTTGTTGTCGTGATACAGAGCGCTTGACGATGAGTGAGGTTCCTCT	A	50	TCTGGGCCACAAGCGAGTGAGAACCCCTTCCGGCTCAACCAAAGCCCGTAAAGCAAAATTCATCAGGCCCATAATTAAACCTGCACTATCTGGGGAATGCTGGGCCGTTGTGCAGTTTTCATGGGCCTCAACAATCTCCCTTTGCAATTCTTTTCGGCCCAAAGTAATGTGCAGGCACCACTCGCAGCCCACCAAAAGCTCGCCATGGTGCTGTGGCAGGTAAAAACTGGGCCTAAGGGTTTGGGCCTTCATCAGGACCGTGCAAACGTTGGCCGAGCGGCACAGTGAGCGAGTCGCTGTCAAACTGAACCGCCGGCCATCTTCTCGCGTGCCGGCCTCCGCCGCTCGCCGGAGTATAACCACAGCATCTACAACCATAATCCTCCACATGAATAGAAA…	TCTGGGCCACAAGCGAGTGAGAACCCCTTCCGGTCCAACCAAAGCCCGTAAAGCACAATTCATCAGGCCCATAATTAAACCTGCACTATCTGGGGAATGCTGGGCCGTTGTGCAGTTTTCATGGGCCTCAACAATCTCCCTTTTCAATTCTTTTCGGCCCAAAGTAATGTGCAGGCACCACACGCAGCCCACCAAAAGCTCGCCATGGTACTGTGGCAGGTAAAAACTGGGCCTAAGGGTTTGGGCCTTCATCAGGACCGTGCAAACGTTGGCCGAGCGGCACAGTGAGCGAGTCGCTGTCAAACTGAACCGCCGGCCATCTTCTCGCGTGCCGGCCTCCGTCGCTCGCCGGAGTATAACCACAGCATCTACAACCATAATCCTCCACATGAATAGAAA…
62	Chr01	694280	581199	TGAGAGAGAGAGAGAGAGAGAGAGAGAG	T	27	GAGCAGGAGAAGCAGATTATTTTGATTTTTACAAATGCATAGAAAGATCGAAAGTGAGATGAACTCATCAAGGCATACGCAAAATGGGCGTGCTGAGTTCCGGCTTCAAACCCTTCAAACATAATCAGCATGTTTTCTGGAAGTGGCCCCGACAAAAAGAGATTGCTGAGAGCGACACATCTATCGGATGAATGAACTCAGCATATTGGAGAGCAATTTGTTGCAAGATATCCAAATCACCACAGAATTACAACAAAAAAAAAGTTTTAACACATCATGCCGGATAGTCCACAGGGCGCCGCCGGTCAGGGATCAACAACATCAACTAGGAGATCGTCACCGACCTGCACTGCACCAGGATTGCACCTTCGTCACCTGCAACTTTTGGGCAGACAAGTA…	TAGGCACGCAGATGAGCAGCAGATTATTTTGATTTTTACAAATGTATACAAAGATCTAAAGTGAGATGAACTCATCAAGGCATACGCAAATGGGCGTGCTGAGTTCCTGTTTCAAACCCTTCAAACATAATCAGCATGTTTGCTGGAAGTGGCACCGACAAAAAGAGATTGCTGAGAGCGACACATGTATCGGATGAATGAACTCAGCATATTGGAGAGCAAATTGTTGCAAGATATCCAAATCACCACAGAATTACAACAAAAAAAAGTTTTAACACATCATGCCGGATAGTCCACAGGGCGCCGCCGGTCAGGGATCAACAACATCAACTAGGAGATCGTCACCGACCTGCACCAGGATTGCACCTTCGTCCCCTGCAACTTTTGGGCAGACAAGTA…
63	Chr01	697943	584832	AGTAAGAATTTTTGTTTTTTTGTTTTTTTTTTTT	A	33	GGATCAACGGCGGAGGTTGCCATGGTGGACGACGGAGTGGAGAGCGAAGAAGAGGAAGAGGACGCTCCCGTACGCGTCTCGGCCCACACGTAATCCGGCGCGGCTGCGTCCATACCGGCCCAGAAGTAGACCTCTCAGTTGGGCTTTACTGATTCGGCCCACAAGCTTAGGCACACTGCATTTGAGGTGGGCTATTACTGTGGGCCTTCATTAAGCGACGCTACTCCACTATCACAACGTACTTATAACTGTCAAAAACACGGCGATGAGTTAGACGACGAAACCTCCAAAAAAAAAAAGTCAGACGACGAAACTGTTCATCATGTCATAGTACGAGAAAAGTTGCCTGCTTTGGATGCGAAAAACGATACCATTTCTACAAATTTCTGCACGCATGCA…	CCGGATCAACGGCGGAGGTTGCCATGGTGGACGACGGAGTGGAGAGCGAAGAAGAGGAAGAGGACGCTCCCGTACGCGTCTCGGCCTACACGTAATCCGGCGCAGCTGCGTCCATACCGGCCCAGAAGTAGACCTCTCAGTTGGGCTTTACTGATTCGGCCCACAAGCTTAGGCACACTGCATTTGAGGTGGGCTATTACTGTGGGCCTTCATTAAGCGACGCTACTCCACTATCACAACGTACTTATAACTGTCAAAAACACGGCGATGAGTCAGACGACGAAACCTCCAAAAAAATAGTCAGACGACGAAACTGTTCATCATGTCATAGTACGAGAAAAGTTGCCTGCTTTGGATGCGAAAAACGATACCATTTCTACAAATTTCTGCACGCATGCA…
64	Chr01	704828	591985	GGCAATCAACCGTGCCATACT	G	20	AGGCCTAGAAATTGCGTTGTGTTTATTTTGATGATTCCGCTGGATTAGCCATCTGAGGGGATCACTCTTCAACATGTATTGCAGTTAAGTAGAAATACAACATTGTGGTTCAGTTGTGGCGGTTACCTCTGTTCATCAGTTGCTGTGATGTATCTCCTGATGTATTGTACTCCTAGCTCCACTAGTTAGTCAGATACTCTTATTGTCCTTTTCATGGGTCAGTACCTGGTGGAAATTTCATAAGAGAATCCTGCAAGGTAATTGTAAACTTTGTGTTATCGAGTGAATGCATTGAAATGGGTTTGAGCACACTTTATCTTTAGAAAAAACTGAATAGAAAAGCAAAGTTACCATCGTCTGTTTGCCACTGAAAAGTTAATTAGATCTCACTAGTTAGTA…	AGAAATTGCATTGTGTTTATTTTGATGATTCCGCTGGATTAGCCATCTGAGGGGATCATCACTCTTCAACATGTAATGCAGTTAAGTAGAAATACAGCGTTGTGGTTCAGTTGTGGTGGTTACCTCTGTTCATCCGTTGCTGTCATGTATCTCCTGATGTATTGTACTCCTAGCTCCACTAGTTAGTCAGATACTCTTATTATTGTCCTTTTCATGGGTCAGTACCTGGTGGAAATTTCGTAAGAGAATCCTGCAAGGTAATTGTAAACTTTGTGTTATTGAGTGAATGCATTGAAATGGGTTTGAGCACACTTTATCTTTAGAAAAAACTGAATAGAAAAGCAAAGTTACCATCGTCTGTTTGCCACTGAAACGTTAATTAGATCTCACTAGTTAGTA…
65	Chr01	769822	678072	GTATATTTGTTCGTTGTCTCAGCATTCATAATATTGTGTTACTATAGGCGTCAGTAACATATATGTAGGTG	G	70	GTGTTTGACCATTCGTCTTATTCGAAAAATTTAAGTAATTATTTATTCTTTTCATATCATTTGATTCATTGTTAAATATACTTTCATGTACACATATAGTTTTACATATTTCATAAATTTTTTTAATAAGACGAACGGTCAAACATGTGCTAAAAAGTCAACGGTGTCAAACATTTTGAAACGTAGGGAGTACATGTTTGAGCCCAGATATTATTATTATTCTTTCTAAAAAAAAATCTTGGACAACAGTTGATAATGTGATTACGAGGTTCGCTGAATTGGCCACTAGTTTGGATGGCGCAAACAATAAGTAAAATCATCTACATGCACCTAGCAACACCAAGGCACACTTGCCTACTTGGTTGATCGAGAATTGCATATACCAAAGGTCTAGAGTTC…	CGTGTTTGACCATTCGTCTTATTCGAAAAATTTAAGTAATTATTTATTCTTTTCATATCATTTGATTCATTGTTAAATATACTTTCATGTACACATATAGTTTTACATATTTCATAAATTTTTTTAATAAGACGAACGGTCAAACATGTGCTAAAAAGTCAACGGTGTCAAACATTTTGAAACGGAGGGAGTACATGTTTGAGCCCAGATATTATTATTATTCTTTCTAAAAAAAATCTTGGACAACAGTTGATAATGTGATTACGAGGTTCGCTGAATTGGCCACTAGTTTGGATGGCGCAAACAATAAGTAAAATCATCTACATGCACCTAGCAACACCAAGGCACACTTGCCTACTTGGTTGATCGAGAATTGCATATACCAAAGGTCTAGAGTTC…
66	Chr01	777020	685196	T	TACGATTTTACTGGAAATCTGAGGGAACAT	29	TTTATTATTCTGGCCAAAGCTGATTAATAAATACTTATTCACAAAATTTTATTGTTCATTTCCTTCTCTGGCCAAAGCTGTTTTGGATTTGATCAATAAAAGAAGGTACTCATCTTATGCCTCACAAATTTCCGGAATAATGGGCAATATTGAACAACTTAATGGAAGTAATTATGCTTCATGGAAGGAGAAGCTGGAAATTACTCTAGCTCTGTTGGATATTGATTATGCCCTCCATAATGATCCTCCGGTTGAGCCTAGACCGGAAAATGAGAATTATGAGACCTTAAAAAGGATATATGATGAAGTAAAGGCAAAATGGGATATTTCAAACCGTAAATGCCTTATGATTATCAAGAGCTCCATTATTGACGCAATAAGAGGAGCAGTCCCAGATAC…	TTTATTATTCTGGCCAAAGCTGATTAATAAATACTTATTCACAAAATTTTATTGTTCATTTCCTTCTCTGGCCAAAGCTGTTTTGGATTTGATCAATAAAAGAAGGTACTCATCTTATGCCTCACAAATTTCCGGAATAATGGGCAATATTGAACAACTTAATGGAAGTAATTATGCTTCATGGAAGGAGAAGCTGGAAATTACTCTAGCTCTGTTGGATATTGATTATGCCCTCCATAATGATCCTCCGGTTGAGCCTAGACCGGAAAATGAGAATTATGAGACCTTAAAAAGGATATATGATGAAGTAAAGGCAAAATGGGATATTTCAAACCGTAAATGCCTTATGATTATCAAGAGCTCCATTATTGACGCAATAAGAGGAGCAGTCCCAGATAC…
67	Chr01	793535	698442	AACACGTGCAGGACAGGACCAAGTGATGTTTCCTCACAGACCTACAGATTTCCT	A	53	AACCGGACTCGGAGTCGAACTCTACTGATCTGATCAGCTAGATATCTCCGGTCAGACCATCCCCCTGCGGTCTAACTGACCCTATGGCACCAGTCAAACTGGCCTCGCGTGGCATGCCCAGATTCTTTCCAAAATTGACCGTATTTTCCTATTCTTACTTTAGGTGCCAAATTTAGGTATTGAGAGAGTTTGTTGCAAAGGAAGACATAGACCATACAATTATTGTGTGGTATTAATAAAGCTTACCATAGGTCTTAAAAAAAACTATATAAGATCAATGTTCTGATATAGTAACAGCTATCTAGCTTTCTTGCACCTATTTCCATTAATAGAAATGTAAACCTTACAGACAAGAAAGAGAAAAAAAAAAAAAACAAAGCAGAGCTAATCTCAGTTCTT…	AAGTAGAACTCTACAGATCTAATCGGCCAGATACTGCCGGTTAGATCGCCCCCGGCCATCGATCTGACCGATCCTATGGCAGCAGTCAAACCGGTCTCATGTGGCATGCCCAGATTCTTTCCAAAATTGACCGCATTTTCCTATTCTTACTTTTAAGTGCCAAATTTAGGTATTGAGAGAGTTTGTTGCAAAGGAAGACATAAACCATACAATTATTGTGTGATATTAATAAAGCTTACCATAGGTCTTAAAAAAAAACTATATAAGATCAATGTTCTGATATAGTAACAGCTATCTAGCTTTCTTGCACCTATTTCCATTAATAGAAATGTAAACCTTACAGATAAGAAAGAGAAAAAAAAAACAAAGCAGAGCTAATCTCAGTTCTTGGCCTCATTT…
68	Chr01	795325	700160	G	GCCCCATATATGCGCGGAAATCTAATGGCGAATCCT	35	CGTACTGGAGTAAGTAGTAACCGAGAGAGTCTGAGACAATTGATCAGGAAAAAGGAGCTACTACATCCATCCCTAAAAGGGTGGTTCGTAGCTAAAAAGACACTCTTTTAGGGATGGATGTAATGGTTCGGACTATATAACACTCTCATTGGATATTCCTGTATATGTGGTTCTATAAACTCTGGCATACCAGCTATGCACTTGACAATCCACATGCCAAATGCTATTAGGAAGCCTTCAGGTGATGGAACTCTGATCATGCAGGACCAGAAAAAAAAGGTCAATAAGAGAGAAGACAATAAGCCGACCACTGATGGCAATGCCTGTACTAGACCTTGGCTCTATTCCAATGCCCAATTCGCTGCAGGTAAAGAAAAAGGAATCAAAGAGGGGAGCCAG…	GCATAATACATACAACGTACTGGAGTAAGTAGTAACCGAGAGAGGCTGAAACAATTAATTAGGAAAAAGGAGCTACTACATCCATCCCTAAAAGGGTGGTTTGCTAAAAAGACACTCTTTTAGGGATGGATGTAATGGTTCGGACTATATAACACTCTCATTGGATATTCCTGTATATGTGGTTCTATAAACTCTGGCATACCAGCTATGCACTTGACAATCCATATGCCAAATGCTATTAGGATGCCTGATGGATATCCAATCAAGCAGAACCAGAAATGGAGGTCAATAATAGAGATGACAATAAGCCGATCACTGATGGCAGTGCCTGTACTAGACCTTGGTTCTATTCCATTGCGCAATTTGCTGCAGGTAGAGAAAAAGGAATCAAAGAGGGGA…
69	Chr01	833067	757413	T	TATTAAACCACCGGGCAGCAA	20	CAAAAATGACGAAGATCCTATATGCTGTCGGTTCTCCACTACTGTCGCTGCAAAACCACGATGTCATGCATGAGCCATGGTACAGCAAAGCAAATTTCCAAGATAATGTTATTTGGCATTGGTAAACTTCACTATCAAGAATGTACAGGGAAGACAGGCCAAAGTGTTCAGTTTTAAGGGATTATTTTTAGAAATAATACTTTTTTATTAGAGAATCGCAAAAAATAGAGGTTGACAGACAAAAATTGCAAGTATAACACCCTATCGAGCAATCGAACTGTGGTTGTTCGACGGGATAAAAAATAAAAACTAAGAGAGAAAAATCACTGTGCGCCACTGTAGCATGCAGGACCTATCAAACATCCCCAGTTCGATAGGCCACCCTGCCATGCTCTTCCA…	AAGATCCTATATGCTGTCGGTTCTCCACTACTGTCGCTGCAATACCACGATGTCATGCATGAGCCATGGTACGGCAAAGCAAATTTCCAAGATAATGTTATTTGGCATTGGTAAACTTCACTATCAAGAATGTACAGGGAAGACAGGCCAAAGTGTTCAGTTTTAAGGGATTTTTTTTAGAAATAATACTTTTTTATTAGAGTCGCAATAATAGAGGTTGACAGACAAAAATTGCAAGTATAACACCCTATCGAGCAATCGAACTGTGGTTGTTCGACGGATAAAAAATAAAAACTAAGAGAGAAAAATCACTGTGCGCCACTGTAGCATGCAGGACCTATCAAACATCCCCAGTTCGATAGGCCACCCTGCCATGCTCTTCCATGTATTTTTTTTAAG…
70	Chr01	833811	758194	C	CATGGGGCTTGGGGGGGGGGGGGGGGGGGGTGGTTCAGCTTAACCCCAATTTCTTTCGG	58	AAGAAAGCACATCAAATATTTCTAGCTGGTCAATAGCCTCTGCCGCATTTTCATCTGTGGTTTCTGGTGCCTGCCGAGCACGCCTCTCTTTTTTCTCATAAACTACAGGATTAGCATTTATCAATCCCACAACCATTTTTCTGATGCAATGCACTAATTTATATCAGAATGGCGAAATTCCTGCAAGTTGAAAACACGGAGTCTTGAATAATTTTGTTAATCACTATAAACGTTCAATGGAGATATTCCCCGCCCAATCTATCACTAGTAGTCTACTAGTAATATTATTGTGGACTGTTAATAATCAAGACTAAATTGCGTTCGTTAAACTATGAAATGTAATTTGATCCCTCAACACCCCGATGAAAGAACAGATTGCTAAACAGAAATGCAAAATAG…	ATTTCTAGCTGGTCAATAGCCTCTGCCGCATTTTCATCTGTGGTTTCTGGTGCCTGCCGAGCACGCCTCTCTTTTTTCTCATAAACTACAGGATTAGCATTTATTAATCCCACAACCATTTTTCTGATGCAATGCACTAATTTATATCAGAATGGCGAAATTCCTGCAAGTTGAAAACATGGAAATTATACCAATATCAGTCTTGAATAATTTTGTTAATCACTATAAACGTTCAATGGAGATATTCCCCGCCCAATCTATCACTAGTAGTCTACTAGTAATATTATTGTGGACTGTTAATAATCAAGACTAAATTGCGTTCGTTGAACTATGAAATGTAATTTGATCCCTCAACACCCCAATGAAAGAACAGATTGCTAAACAGAAATGCAAAATAGA…
71	Chr01	865814	785591	GCATAGCGACAGCATGCAATGTATTCTCTTATTGTTCCATT	G	40	AAGCATCGTTACCTTGACTGCAGCAAGAGGCACGATGGGCTATATTGCACCAGAGCTATATTCTCGGAACTTTGGGGAGATATCTTATAAGTCAGATGTTTACAGTTTCGGCATGCTGGTGCTAGAAATGGTTAGCGGAAGGAGGAATTCAGACACAAGTGTTGAAAGCCAAAATGAGGTGTACTTCCCGGAGTGGATCTATGAACAGGTTACCACTGGGCAGGATTTGGCACTTGGTAGGGAAATGACTCAAGAAGAGAAAGCAACAATGAGACAGCTGGCTATTGTGGCACTTTGGTGCATTCAATGGAACCCAAAAAATAGGCCATCAATGACAAAGGTGGTGAATATGCTAACAGGGAGGTTGCAAAATCTACATGTGCCACCTAAACCATTTTT…	AAGCATCGTTACCTTGACTGCAGCAAGAGGCACGATGGGCTATATTGCACCAGAGCTATATTCTCGGAACTTTGGGGAGATATCTTACAAGTCAGATGTTTACAGTTTCGGCATGCTGGTACTAGAAATGGTCAGTGGAAGGAGGAATTCAGACCCAAGTGTTGAAAGCCAAAATGAGGTTTACTTCCCAGAGTGTATCTATGAACAGGTTACCACTGGGCGGGATTTGGAACTTGGTAGGGAAATGACTCAAGAAGAGAAAGAAACAATGAGACAGCTGGCCATTGTGGCACTATGGTGCATTCAATGGAACCCAAAGAACCGGCCATCAATGACAAAGGTGGTGAACATGCTAACAGGGAGGTTGCAGAATCTACATGTGCCACCTAAACCATTTTT…
72	Chr01	869492	789229	T	TATATATATATATTATATATATATATATATATA	32	CAGAATTCCTCCCCGGTATAGTTGATGCTAGTCACGTAGTACGTCCCTTTGTTGATCTGAATGGCAGCCCTGCCATTGCTACATGAGAGGTTGTACCATGGACGAGGAGTAGCAACGCAATCGCGCGAATCGCCTTGGAGACGGAAAGGGTAGGATATGTTGCCAAGATGGCCACAGGAGGAAGGAGGACAGTACTGGGGGTTTAGCCCTGTTCCAACAACTTCTGCTGCAACAACCGCAAGCAAAGAGGAGAGAAGTAGAGATTTCGCCATGGCTGCAGCTTCCATTCCCAGTCCGTCCCTAGAGAAATGACCACTATAATTGGCAGGGATTAGCCTTGCTGAGTATTAATTTGGTGGGGTAGGGGTGGATGCTTTAACTGGGGAGATACTGACTACT…	CAGAATTCCTCACCGGTATAGTTGATGCTAGTCACGTAGTACGTCCCTTTGTTGATCTGAATGGCAGCCCTGCCATTGCTACATGAGAGGTTGTACCATGGACGAGGAGTAGCAACGCAATCGCGCGAATCGCCTTGGAGACGGAAAGGGTAGGATATGTTGCCAAGATGGCCACAGGAGGAAGGAGGACAGTACTGGGGGTTTAGCCCTGTTCCAACAACTTCTGCTGCAACAACCGCAAGCAAAGAGGAGAGAAGTAGAGATTTCGCCATGGCTGCAGCTTCCATTCCCAGTCCGTCCCTAGAGAAATGACCACTATAATTGGCAGGGATTAGCCTTGCTGAGTATTAATTTGGTGGGGTAGGGGTGGATGCTTTAACTGGGGAGATACTGACTACT…
73	Chr01	923120	842737	TATGAGGTAATTGGGATTTATGCA	T	23	ATTTTATTTTTACCATCATTTTTCTCAACAATTTATCTGTTGATTATCATTTAAGGATTCCTTTTTGTTGATATGTCATATGTTTCTCTTTTATTGACAGGGGTGTCTTTGCAATGATTGCTGTTTTTTTGGCTTATTCATTTCTTCAGGCACCTTCTACGTGAGTCACATAAACCCCTTATCCGAACTCTGATTATCGAACTCTGTTTATGGTAGGGATGGCCGTGCAGATATAAATAATGCTATTGCACATTGATATGGAACAGAAGGGATATCACTGAAAATAATGCGTTCCTGCGTACTCCATTTTTGAAAATAACTTTTCGATATCACTGAGGAATTGTATCATTTTCCTAGATGTGTTACTTTTATCATGAAACTGAAAAAACTTCATAAATT…	ACATGAGTGTTCATTTTATTTTTACCATCATTTTTCTCAACAATTTATCTGTTGATTATCATTTAAGGATTCCTTTTTGTTGATATGTCATATGTTTCTCTTTTATTGACAGGGGTGTCTTTGCAATGATTGCTGTTTTTTTGGCTTATTCATTTCTTCAGGCACCTTCTACGTGAGTCACATAAACCCCTTATCCGAACTCTGATTATCGAACTCTGTTTATGGTAGGGATGGCCGTGCAGATATAAATAATGCTATTGCACATTGATATGGAACAGAAGGGGGTACGCGTTCCTGCGTACTCCATTTCTGAAAATAACTTTTCAATATCACTGAGGAATTGTATCATTTTCCTAGATGTGTTACTTTTATCATGAAACTGAAATAACTTCATAAATT…
74	Chr01	972770	900180	A	AAAAGCTCATAGGAAACTGGCTGTCT	25	GGACCTAAATCAATAATGTACTGACGTAATATGAGGCAGGGGATGTAGCGTGCGCAAGTTGTGGCTCTGACTGGATGCATATAGTTTGTGCACTGCGTGATTGATTGGCAATTGGCACCGACGAGAGCATAGCAGCCGGATCAACACACGGCACAGTCAAGATCTGCAACTCTGAGCTTCTGATGAAGTTCTGAACTGATGAATTAAGATTAAGAGGGAATCTCTCTGCTACTGGTTCCCATCTAATGGCCTGGTTGATCTCTCTATTAGGAGTATCTGAGGATGATGCATAGTACATCTTTCCAGTGATGAGTGATTGAATGATTGGCTAGTACACATACGCGCCCATCTGATCTGATACGGCCAGCAGAATCTGCTTCTGTACTGAAATGCTGTTTG…	TCAATAATGTACTGACGAAGTAATATGAAGTAGGGGATGCAGCGCGCAACTTGTGGCTCTGACTGGATGCATAGTTTCTGCACGGCGTGATTGATTGGCAATTGGCACCGACGAGAGCATAGCAGCCGGATCTCACACGCACAGTCAAGATCTGCAACTCTGAGCTTCTGATGAAGTTCTGAACTGATGAATTAAGATTATAACAGGGGAATCTCTCTGCTAACTAGTACTGTAGTTCCCATCTAATGGCCTGGTTGATCTCTCTATTAGGAGTATCTGAGGATGATGCTAGTACCATCTTTCCAGTGATGAGTGATTGAATGATTGGTTAGTACACATACGCGCCCATCTGATCTGATACGGCCAGCAGAATCTGCTTCTGTACTGAAATGCTGCTGG…
75	Chr01	978877	904616	CCCCCGTCGTCGACGTCGGCCCACCG	C	25	TTAATTGCATATTTTTCTGATCTGTAAACTTCCCGGTGCAACGCACGGACACTTTTGCTAAACCAAACAACACTTTTGGTCAATATACACACTCTGTAATCACCCGGTGCAACGCACGGGCACTTTTGCTAGTATATATATATATATGTATATACATATATATCTTGTGATAGAAAATCACAGCTCCTATCATTCGAATTTTAGACTATTGGATATGCTTTAAGATTTGTGCAGACCCATTTAACCCTAAGTCATCTCCTCCTCCCTCGTTCAGATCGCGCCGCCACCACTCCGCCTCCCGTCCCCGCGCGATTCCCACCGCCACCGCCCCATCGCGCCACCGCAGGCCTCGCCGGCTGGCCGAAAGGAGTCAACAGTGCTAGCGAGCCCCCTCCCCCT…	TGCTTGAACAACAAAGAGAAGGAAGGAATTGGGGAATTGAATTAAGGGGCTGTATGTGTGTGTATATGTGTGTGTGTGTGTGTGTGTGTGTGTGTGTGTGTGTGTGTGTGTGTGTGTGTGTGTATATATATATATATATATATATATATATATATATATATATATATATATATATAATCACAGCTCCTATCATTCGAATTTTAGACCATTGGATATGCTTTAAGATTTGTGTAGACCCATTTAACCCTAAGTCATCTCCTCCTCCCTCGTTCAGATCGCGCCGCCACCACTCCGCCCCCCGTCCTCGCGCGATTCCCACCACCTCCGCCCCATCGCGCCACCGCAGGCCTCGCTGGCTGGCCGAAAAGAGTCAATGGCGCTAGCGAGCCCCCTCCCCCT…
76	Chr01	985659	911361	GCTGCGCCGTCGTTCCCGTGCCG	G	22	CCCTAGCCGCCCCGAGCCGTCCATCGCGTCGCCGTCATCACGCGCCGCGCGCCATCGCCGTCGCCGTCGGCCTCGCGCCCCGTGCCGCCGCCTCGAGCCCCGTGCCGCCGCCTTGCGCCCCGCGCCGCCGCTGCCACGCTGTCGCCGCGCCGCGCGCCCGTCACCGACCGTCCCGTCGCCGCGCCGCGCGTCCGTCGTGTCGCCGCTGCCGCCCCGTCCCGTCGCCTCGCGCCCCGCGCGCCGCCTCGCGCCCCGCGCCCCACGCGCCGCTCGCCCATCGCGTCGCCGCCTCGCGTCCCGCGCCTCTGCCGCGCCGCGTTATCGTCGCGTCGCCATCGCCGTCACACCTAGCCGCGCCGAGCCCCGCGCGCCGCCCCGCCGCCCCTCCCCTCTCCTTCT…	ACCTCTGCCCCTAGCCGCCCCGAGCCGTCCATCGCGTCGCCGTCATCACGCGCCGCGCGCCATCGCCGTCGCCGTCGGCCTCGCGCCTCGTGCCGCCGCCTCGAGCCCCGTGCCGCCGCCTTGCGCCCCGCGCCGCCGCTGCCACGCTGTCGCCGCGCCGCGCGCCCGTCACCGACCGTCCCGTCGCCGCGCCGCGCGTCCGTCGTGTCGCCGCTGCCGCCCCGTCCCGTCGCCTCGCGCCCCGCGCGCCGCCTCGCGCCCCGCGCCCCACGCGCCGCTCGCCCATCGCGTCGCCGCCTCGCGTCCCGCGCCTCTGCCGCGCCGCGTTATCGTCGCGTCGCCATCGCCGTCACACCTAGCCGCGCCGAGCCCCGCGCGCCGCCCCGCCCCTCTCCTTCT…
77	Chr01	998906	924559	A	AAGGTGCACGTACATAATTATCTTCATCTTAAGTA	34	TTGTCTTGACTGCAGTGGAACACGCATGAGGAGGTGAAGGAGGTCCATTTGAAACAGAATGTCCCTGCACCATCTTCTTACCTGCATAAGTCCTCGGTAAAAAAGACCCCCTCTAATTCACAAGTCAGCCATAAATTTGTCTACTTTCCTTTGGGTTGTCCTGAATGTAGTAGAACACGCAGGAGGAGGTGAAGGAAGTCCATGTGAAGGAGAATGTCCCTGCACCATCTTCTTATTTGCTCAAGTCCTCGGTAAAAAAGATCCCACTAATTCTCAAGTCAACCATAAATTTGTCTACTTTTTAGGCCCGGTTTAGTTACAAAGTAGTATGACCTATTTTTTTTTATTTCTACATCTAACCATAAGTATCTTGGATTTTCAATTTTTAACCTAGAGAGA…	TGCTGATTTCTTCCTTTTGGTTGTCTTGACTGCAGTGGAACACGCATGAGGAGGTGAAGGAGGTCCCTGCACCATCTTCCTACCTGCATAAGTCCTCGGTAAAAAAGACCCCCTCTATTTTACAAGTCAGCCATAAATTTGTCTACTTTCCTTTGGGTTGTCCTGAATGTAGTAGAACACGCAGGAGGAGGTGAAGGAAGTCCATGTGAAGGAGAATGTCCCTGCACCATCTTCTTACTTGCTCAAGTCATCGGTAAAAAAGATCCCACTAATTCTCAAGTCAACCATAAATTTGTCTACTTTTTGGGCCCGGTTTAGTTACAAAGTAGTATGACCTATTTTTTTATTTCTACATCTAACCATAAGTATCTTGGATTTTCAATTTTTAACCTAGAGAGA…
78	Chr01	1001490	927033	T	TACAGCGAAAGTCGGACCGAGAAAACGTACCTCG	33	TTAATTTAGCTAGTTATTGTATTGTATGAACATCACTACATTCGCTCTTAATTTAGTAGCCTTGTTGTGCTGAGGAGTACTACTACTACATGTTTGTATGCCTGTCTGTTTGGATTGGTCTTTGGATTGGTTTCTGTTTGGATTGGTAGCTGCTTGCTCGGTCAACCGAGCTAGAGATGAGAGGCCCTGGCTGAGCGCGGGCGATGTGCTTGCTCGCATGTTGTTGTACTGTATGAACATCACTGCATGCATGCATTCACTAGTAACTTGTTTGTGCTTCAGTAGTACTACCGGTTGTAACTTGTTGCAAGCATGCCCAAGTACTGGTAACTTGTTGTGCTGCAGGAGTACTACTACTCCTACATGTGTGTATGCCTGTCTGTTTGGATTGGTTTGGTT…	GCTAGTTATTGTATTGTATGAACATCACTACATTCGCTCTTAATTTAGTAGTACTAGTAACTTGTTGTGCTGAGGAGTACTACTACTACATGTTTGTATGCCTGTCTGTTTGGATTGGTCTTTGGATTGGTTTCTGTTTGGATTGGTAGCTGCTTGCTCGGTCAACCGAGCTAGAGATGAGAGGCCCTGGCTGAGCGCGGGCGATGTGCTTGCTCGCATGTTGTTGTACTGTATGAACATCACTGCATGCATGCATTCACTAGTAACTTGTTTGTGCTTCAGTAGTACTACCGGTTGTAACTTGTTGCAAGCATGCCCAAGTACTGGTAACTTGTTGTGCTGCAGGAGTACTACTACTCCTACATGTGTGTATGCCTGTCTGTTTGGATTGGTTTGGTT…
79	Chr01	1001680	927256	G	GAGGCCAGCGTCTTCCTCGGCGGCCTCCGTTAGCTCCTCCCGCTACGAGGCCAGCGTCTTCCTCGGCGGCCTCCA	74	CTGAGCGCGGGCGATGTGCTTGCTCGCATGTTGTTGTACTGTATGAACATCACTGCATGCATGCATTCACTAGTAACTTGTTTGTGCTTCAGTAGTACTACCGGTTGTAACTTGTTGCAAGCATGCCCAAGTACTGGTAACTTGTTGTGCTGCAGGAGTACTACTACTCCTACATGTGTGTATGCCTGTCTGTTTGGATTGGTTTGGTTTCTGTTTGGATTAGTAGCCGCTTGCTCAGCTCAACCGAACCAGAGATGAGAGGCCCTGCCGGAGCGCGGGCGATCTGCTTGCATGCATCTACGCGTGCAGTCGAGTCAGGCCCGCTTCTCGCTGTCGACCACGTCTCTCGACATGGCGCCCGAGTCGTCCTGAGCTCGGCCGGCCATCTGCGGTGACGAA…	TTGTACTGTATGAACATCACTGCATGCATGCATTCACTAGTAACTTGTTTGTGCTTCAGTAGTACTACCGGTTGTAACTTGTTGCAAGCATGCCCAAGTACTGGTAACTTGTTGTGCTGCAGGAGTACTACTACTCCTACATGTGTGTATGCCTGTCTGTTTGGATTGGTTTGGTTTCTGTTTGGATTAGTAGCCGCTTGCTCAGCTCAACCGAACCAGAGATGAGAGGCCCTGCCGGAGCGCGGGCGATCTGCTTGCATGCATCTACGCGTGCAGTACAGCGAAAGTCGGACCGAGAAAACGTACCTCGCGAGTCAGGCCCGCTTCTCGCTGTCGACCACGTCTCTCGACATGGCGCCCGAGTCGTCCTGAGCTCGGCCGGCCATCTGCGGTGACGAA…
80	Chr01	1004418	930074	G	GTACGTTGAGACGATGTGGTGACCG	24	AATGGATTATACGAGTTGTCACATTGTATCTGTGCTTATGTAGTGGGAAGAATGAGAGGAGACAAGAAAAAAAAAGGGTTATTACATATTTATAGCCAGTTGTATAAATAAATTATGTTAGAGAGAAAAGTTAGTTAAATATTAAATTGTGTAATAGTATATATCTACAACTAATTTTAATTTTTGAAGCTAATGCTTAACTTGTACTATAAGCTTTGCTGTCCGATCCGGGGGTTAGACTCGTGTCAATCTGCCGCCTCAGGCCACCCTGCACGCAAATCTCGTTCGTCCACCCCTGTGGGTTCGTCACAGTCTGGAGCAACGCGCGGCTGCATGCCAAAGGGCAAAGGCGCCAGCTCGTCAACCCAACCCTATCGACACCCGGTGATCGGTGTTGGT…	GATTATACGAGTTGTCACATTGTATCTGTGCTTATGTAGTGGGAAGAATGAGAGGAGAGAAGAAAAAAAAGGGGTTATTACATATTTATAGCCAGTTGTGGCACTGGAATGGACTCCGATAAATAAATTATGTTAGAGAGAAAAGTTAGTTAAATATTAAATTGTGTAATAGTATATATCTACAACTAATTTTAATTTTTGAAGCTAATGCTTAACTTGTACTATAAGCTTTGCTGTCCGATCCGGGGGTTAGACTGAGGCGGCCACCCTGCACGCAAATCTCGTTCGTCCACCCCTGTGGGTTCGTCACAGTCTGGAGCAACGCGCGGCTGCATGCCAAAGGGCAAAGGCGCCAGCTCGTCAACCCAACCCTATCGACACCCGGTGATCGGTGTTGGT…
81	Chr01	1023882	972894	AGAGGAAGCGGCGCCGGTGGGGAGAGGA	A	27	GCCGTCGGCGCCGCCGTTGAGAGGGCGCCGTCGAGGCCGACGGGGAGAGGGAGAGGGGGAGGGAGGGACGGCCATCTCCGCCGTCTCCGCCGCACCCCGCCATCGCCGTGCCGCCCACACCCCGCACCCCGCACCCCGCCGTCGCCGTCGCCCGCGCCATACCCCGCACCCCGCCGTGGGGCTTTTAACTATTTGCCACTCTTACGAATGGTCCTTAACGATTTGCCACTAGGCCCACATGTCATAGACACATGAGGGCCCACGTGTCATTGACAGAGCGTGGCAAATCGTTAATTGCCATGTCACAAGAGTGGCAAATAGTTAAATTTCCCCCCCGCCGTCGCCCGCGCCATGCCGACGAGAGGGAGAGGGAGCGGTCCACCATCGCCGCCGCACCCC…	AATAGCCATGGAAAAAAAATTGCAAAAAAAAAAAAAAAAATCGGCGGCCGCCGACGCCTCCACCGCCGCCGGAGGGAGAAGAGAGGCGGCGGAGGGAGCGCCGCTGCCAGATCCGCCCGCGGTGGCCGCCACCGCCGACGGATCCACCCTCGGACGAAGCCAACGCCATCGACGCCGCCGTTGAGAGGGCGCCGTCGAGGCCGACGGGGAGAGGGAGAGGGGGAGGGAGGGACGGCCATCTCCGCCGTCTCCGCCGCACCCCGCCATCGCCGTGCCGCCCACACCCCGCACCCCGCACCCCGCCGTCGCCGTCGCCCGCGCCATACCCCGCACCCCGCCGTCGCCCGCGCCATGCCGACGGGAGGGAGAGGGAGCGGTCCACCGTCGCCGCCGCACCCC…
82	Chr01	1221267	1170740	TTATTATTATTATTATTATTATTAT	T	24	GTAAGAAAAAACATCTATAACTCGATACCATAGAGATTGCCGTAACAGCTCGGTGCCGTCTTCTTTTGGCACCAAGAAAATTGCCGAGGTGACAAAATTAAGTTCAAATTCAGCAAGGATTCAGTACCAATATCGTTGATGTTGACCCCATATATTATACAAGTGGCATGTAATATTCGTACTACTCCCTTCGCCAAAAAAAGAATCTTAAATGTATATGTAATTAATATCGAATCTTAAATGTTTTGGTCTCTACATCATTTATCTATATTTAGTAATTAATATCCATATGAATTCGGAGACATATATGAAGCAATATATATGAATCTATGTATACATGTATTGAAAACCCACAACGTCTTAAAATGTAAATAAGACGAAGTAGTATAATATCAATAT…	GTAAGAAAAAACATCTATAACTCGATACCATAGAGATTGCCGTAACAGCTCGGTGCCGTCTTCTTTTGGCACCAAGAAAATTGCCGAGGTGACAAAATTAAGTTCAAATTCAGCAAGGATTCAGTACCAATATCGTTGATGTTGACCCCATATATTATACAAGTGGCATGTAATATTCGTACTACTCCCTTCGCCAAAAAAAGAATCTTAAATGTATATGTAATTAATATCGAATCTTAAATGTTTTGGTCTCTACATCATTTATCTATATTTAGTAATTAATATCCATATGAATTCGGAGACATATATGAAGCAATATATATGAATCTATGTATACATGTATTGAAAACCCACAACGTCTTAAAATGTAAATAAGACGAAGTAGTATAATATCAATAT…
83	Chr01	1226109	1175558	TCTCTCTCTCTCTCTCTCTCTCTCTCTCT	T	28	TAACCGATTGATGGGACTATCCATTTAGCTCGGTTTGCTCGATCGTTCTGGAGTGACATGCATGCATGGGTTGCCATGCTAATCATGGAGCAATTTCTAATTTCCACCACGTGATCGGTGATGGTGACCGTCGCATTAATTTAGATGTACGTCGTCCACATTATTGTAACTATAGTACTAATTAACTGAGACTGCGGTGACACGTAGTGCGTCGGAATCTGATCTCTGTACCAACTCTTCTCTCCGCATCGCATCGCGTCTGCACATGCGCACGTGGTGCATGTATGGTCTGGTCGACGAGCACAAGCACGTGCTACACGCATGCTCAGCGGCCCAGCGAGTTGAGAGAGGCCTGGTTGCTGGTTTCCTTTCCTGGACCAGTAGCTGAATCAAGCTTGG…	TAACCGATTGATGGGACTATCCATTTAGCTCGGTTTGCTCGATCGTTCTGGAGTGACATGCATGCATGGGTTGCCATGCTAATCATGGAGCAATTTCTAATTTCCACCACGTGATCGGTGATGGTGACCGTCGCATTAATTTAGATGTACGTCGTCCACATTATTGTAACTATAGTACTAATTAACTGAGACTGCGGTGACACGTAGTGCGTCGGAATCTGATCTCTGTACCAACTCTTCTCTCCGCATCGCATCGCGTCTGCACATGCGCACGTGGTGCATGTATGGTCTGGTCGACGAGCACAAGCACGTGCTACACGCATGCTCAGCGGCCCAGCGAGTTGAGAGAGGCCTGGTTGCTGGTTTCCTTTCCTGGACCAGTAGCTGAATCAAGCTTGG…
84	Chr01	1248498	1197915	G	GACAAAAGAAATATGCCTTGGACTTTTG	27	ATTGTCCGTGGACATTGATAGGAGTACGCAAAATTAGTTTAGCTTAGGTCAGGTTCTTTGTATGGATGTCCACATGCCAAAAGCTCATCAAGCAGACTATATTTTTTAGTGCTTCGTAGGAGTATTATTATTCAGTAACTGAGTTTATATCTTCTTTGTTGATACAAGTATGACTTGGAGTATACATGCGTACCGAAAAATCCTTGATGTGGCGAGTAAACTTCTGTATCGTATACATTGCAGCATTACAAAGACCCACTCATTCCTGCTTAACCGAATCCCCTAACACATGCTTGCCAAAAGCACTAAACGGCTAAACCTAAAGTCCCCCCTAGTTTCCTTCTCAACATATCAAAACCCTCCCAGAGAATTGATAGGTGTATTGTCTAAACTTAGTCT…	TTGTCTGTGGACATGGATAGGAGTACGCAAAATTAGTTTAGCTTAGGACAGGTTCTTTGTATGGATGTCCACATGCCAAAAGCTCATCAAGCAGACTATATTTTTTAGTGCTTCATAGGAGTATTATTATTCAGTAACTGAGTTTATATCTTCTTTGTTGATACAAGTATGACTTGGAGTATACATGCGTACCGAAAAATCCTTGATGTGGCGAGTAAACTTCTGTATCGTATACATTGCAGCATTACAAAGACCCACTCATTCCTGCTTAACCAAATCCCCCAACACATGCTTGCCAAAAGCACTAAACGGCTAAACCTAAAGTCCCCCCCTAGTTTCCTTCTCAACATATCAAAACCCTCCCAGAGAATTGATAGGTGTATTGTCTAAACTTAGTCT…
85	Chr01	1262252	1221387	TCAAGGGATTAGACAAACCCCTAGC	T	24	ATAGTAGCCTGGTGAAAGAGAGATGAGCCATGAGCAAAAGGAAGCATATGGAGAACAGGAGAAGAAGCCTATAGAGACGATGATCAATTGACTGAAGCCATAGGCGCATCAGAATCGCCGGCAGTATCAGAGCACCCGCAATGATAAAGTAAGGTGTTATATAAAACATATACATCTCAGCAATAAGCTAGATTAATAGTAAACAACTTCAATAGTATGTCTATATGGGTATCTATAACTCTCTAATCTATTGCCTCGTTTTTCTCTATAGACTATCTCTAGGTTAGTAGATAGCTTTGCTCTCTCTTTTCATTTAATCTCTTCCAAGTAGAAAAATATGCTGACATAGATGTCTTATAGAAAGTCTATAGATAACCACTGTGAGTGCCCTCAGACGAT…	TACTGAACGCAATGTGAAGTTCTAGCCAAGATCCAATGTAATGCTGTTTTTTCCTTCTTACATCTCTGATGAACGGCAACTCAAGCTAGAACAAGGGATTATTGCACCGGAGTTTATAAAAATTACGAATAAGATAAAGTGGATGACAATGATACTGTGATTTGATAGAGTAAAAGGCATTATAACATTTGTTTTTACATTGGTACGTGTAAAATGAATGAAAAATATATTTTTTGGGACAAAAAATAAATTAGTAATAGACTAATAGTAGCCTGGTGAAAGAGAGATGAGCCATGAGCAAAAGGAAGCATATGGAGAACAGGAGAAGAAGCCTATAGAGACGATGATCAATTGACTGAAGCCATAGGCGCATCAGAATCGCCGGCAGCATCAGACGAT…
86	Chr01	1263394	1222512	TTTGAAATTTTTTTAAAAAAAATTTG	T	25	ATCGTGTAAAGAGAGACCTGTTGGACTTAAATGTGTTCTTTCAACTCAACATAATCCAATTTGAGCCAACAAAATCAACAGAGGTAACAGCCGGCTGGCGGCAACGGTGAGAATATGGCGCTGTGGCAACTCGCAACTTCGCAATCGCAAGTCATCCCGTTGCGGTGACTGTTGAAACCGACGTGTCAGCATGTACAACTCGATCAAATTCAATATTTGCGAGTGTTTTGGGCCGGATGGGCTTCCTTTCAAAAAAAAAAAAACACCACGTTGATCATCCAATAGGATTAGGCAGAGCTAGAACTAAATAATAAGGGGAGGCTAATGCGCGCGTGGCCCCTCCCGTCCCGCGTGCTTTTCTTTTTTTTTTCTTATTTTTTACAATTTTGGCATTAGGAT…	TGTAAAGAGAGACCTGTTGGACTTAAATGTGTTCTTTCAACTCAACATAATCCAATTTGAGCCAACAAAATCAACAGAGGTAACAGCCGGCTGGCGGCAACGGTGAGAATATGGCGCTGTGGCAACTCACAACTTCGCAATCGCAAGTCATCCCGTTGCGGTGACTGTTGAAACCGACGTGTCAGCATGTACAACTCGATCAAATTCAATATTTGCGAGTGTTTTGGGCCGAAACATTTACATTGGCCGGATGGGCTTCCTTTCAAAAAAAAAAAAACACCACGTTGATCATCCAATAGGATTAGGCAGAGCTAGAACTAAATAATAAGGGGGAGGCTAATGCGCGCGTGGCCCCTCCCGTTCCGCGTGCTTTTCTTTTTTTATTTCTTTTACAATTTT…
87	Chr01	1284717	1243471	CATATATTAATATATTAATATG	C	21	CAATCAATTGAACAGAAAACCTGTTATGCATGAACTCTACAGATGAATGCTTAAATTTTTAGTTTTCTTGGTGTGGCAACTTAAGAAAAGAGAGTTTTGGAATATTTTTTAAAAAATCTGCTTAATACTTACTCATACCTATTTAAATTAATGTCAAAGCTTATAGAAAAGTCTCACAGTTAGGATCGCCTTTTGATTATTTTGCCAATCCACGAGAATGCTACTCCCTCCGTTTCGTATTATAAGACTTTCTAGCATTGCATCTATATGAATGTGGACAATGCTAAAAAGTTTTATAATATGAAACAGAGGAAGTACTAGTTATAACCATCATGTGAATGACATGTAAACCAGTATAAAATCTCATTTTTTGGAGGACCAAAGTAATCATTACTAAAA…	CAATCAATTGAACAGAAAACCTGTTATGCATGAACTCTACAGATGAATGCTTAAATTTTTAGTTTTCTTGGTGTGGCAACTTAAGAAAAGAGAGTTTTGGAATATTTTTTAAAAAATCTGCTTAATACTTACTCATACCTATTTAAATTAATGTCAAAGCTTATAGAAAAGTCTCACAGTTAGGATCGCCTTTTGATTATTTTGCCAATCCATGAGAATGATACTCCCTCCGTTTCGTATTATAAGACTTTCTAACATTGCATCAATATGAATGTGAACAATGCTAGAAAGTCTTATAATATAAAACAGAGGAAGTACTAGTTATAACCATCATGTGAATGACATGTAAACCAGTATGAAATCTCATTTTTTGGAGGACCAAAGTAAACATTACTAAAA…
88	Chr01	1285306	1244043	T	TATATATATATATATATATATATATATATATATATATATATATATAT	46	GAGGAAAACGAGAGCTTAAGTTAGGAAAGGAGAGTGCTGAACATAGCCTAAGTCTGTGTTCTTAAGCGAGAGTTCCCAACTTTTACTCCTCGTTTTTTCCATGAGCACACTTTCCAAAATGATAAACGGTGTATATATATAGAGAGAGAATCCCTTATATGCCACTGAAAATTGGTCTGATCCCTTATATGCCATTGAAAATTGGCTCTTCCCTTATATGCCATTGATCCAAATTTGCACACCCTCTCATGCCACTCCCATCAGTTGACTGTGTGTTGACCGTTAATTCTCAAGGAAAAAAGACGTATTTACCCTTCTGAGTATATGGCATACCTAACAACTCAGAGAGGGCAAATATGTCTTTTTTACTTGAGAGTTAACGGTCAACACACGGTCAAT…	AAAACGAGAGCGTAAGTTAGGAAAGGAGAGTGCTGAACATAGCCTAAGTCTGTGTTCTTAAGCGAGAGTTCCCAACTTTTACTCCTCGTTTTTTCCATGAGCACACTTTCCAAAATGATAAACGGTGTGTATATATATATATATAGAGAATCCCTTATATGCCACTGAAAATTGGTCTGATCCTTTATATGCCATTAAAAATTGGCTCTTCCCTTATATGCCATTGATCTAAATTTGCACACCCTCTCATGCCACTCCCGTCAGTTGACTGTGTGTTGACCGTTAATTCTCAAGGAAAAAAGACGTATTTACCCTTCTGAGTATAGGGCATGCCTAACAACTCAGAGAGGACAAATATGTCTTTTTTACTTTAGAGTTAACGGTCAACACACGGTCAAT…
89	Chr01	1311512	1269701	T	TTGAAGCATTTGTTTTAGCTTT	21	TTTCTCTCTCTCTCACTTTCCCCTATCTCTCTCAGTCTCACACACTTTCCCCTTTCTCTTTACAGGAGTGGTACACGCGATGGTGGTGGTCGTTGTCGTCGTCGCCGACGCGGCGTCGTCGTTGCCCGCGGCGGCGCGTGCCATCCCCGCCAACCCGACTCTCCCTTTTCCCGGCGTGCCGCCTGCCCCAACACCAAACAGCGGCGGCATCCTCGGGCCTTAGCGAAGAAGCGGCGACGCGTCCTTGCCCCGCCCTCCTCACCGACGGCGGCGACGGCGTGGATCTGGAGCGGATCCAGCCTAGAGCTCGACAGCACCGACCGGACCTCACCCGGCGCGGGGTGGTGCCGACTGGACCTCGCCCGGCGTGGGTGGCGCCGGAGGACATGGAGCTCTGGC…	CTCTCTCTCTCACTTTCCCCTGTCTCTCAGTCTCACACACTTTCCCCTTTCTCTTTACAGGAGTGGTACACGCGATGGTGGTGGTCGACTGGTCGTTGTCGTCGTCGCCGACGCGGCGTCGTCGTTGCCCGCGGCGGCGCGTGCCATCCCCGCCAGCCCGACTCTCCCTTTTCCCGGCGCGCCGCCTGCCCCAACACCAAACAGCGGCGGCATCCTTAGGCCTTAGCGAAGAAGCGGCGATGCGTCCTCGCCCCGCCCTCCTCACCGACGGCGGCGGCGTGGATCTGGAGCGGATCTGGCCTAGAGCTCGACAGCACCGACCGGACCTCACCCGGCGCGGGGTGGTGCCGACTGGACCTCGCCCGGCGCGGGTGGCGCCGGAGGACATGGAGCTCTGGC…
90	Chr01	1315161	1273369	TACTGTTTAGCAGTACCGTGGTAT	T	23	GCATCTCAATTACAACATGCATTCTTTTGTTCCACGTGTTACCTAATGTGGTAAGAATTAGTATCGCACTTAAGGTTCGGAAAACATTTGGTCTGTGCAATTCATGTGGATTACTGGTTAAATTAGTGGCGAGGTCTTTGAGCACTCTCAGTCTAGCTGTTAGTCTTCATGTCTTTCATTTAAACTAACCCATGCATTGCATGAGGGACTCTGGCTACTTATTTGAATGTACCATCTAATGGTGTGTGGTCTGGTGTTAGGAAATTCTTTCTGAAGATGATGGGAAACTTTGCGAACTTAAAGAAGAGCATGGTGAAGAAATCTGTGCCATGGTAACAAAGGCACTGCTAGAACTTAACGAGTACAACCCCAGTGGCCGCTATCCTGTACCAGAGCTTT…	GCATCTCAATTACAGCATGCATTCTTTTGTTCCACGTGTTACCTAATGTGGTAAGAATTAGTATCGCACTTAAGGTTCGGAAAACATTTGGTCTGTGCAATTCATGTGGATTACTGGTTAAATTAGTGGCGAGGTCTTTGAGCACTCTCAGTCTAGCTGTTAGTCTTCATGTCTTTCATTTAAACTAACCCATTCATTGCATGAGGGACTCTGGCTACTTATTTGAATGTACCATCTAATGGTGTGTGGTCTGGTGTTAGGAAATTCTTTCTGAAGATGATGGGAAACTTTGCGAACTTAAAGAAGAGCATGGTGAAGAAATCTGTGCCATGGTAACAAAAGCACTGCTAGAACTTAACGAGTACAACCCCAGTGGCCGCTATCCTGTACCAGAGCTTT…
91	Chr01	1321395	1312363	A	AGAGATATATATATATATATATATATATAT	29	GCGGTGAAGATGCAACAGCTCGTCAACCTGCAGGCCTTCACCGACTGCATGACGGCGGTCAACGACGCGGTCAAGTGCAACGTCGACCAGCACGCCGTCGGCCCCGTCGTGCCGGTGCCGGACCACGAGAAGACGTGGAAGAACGTCATCAAGGTGCCCCCGGGCTTCGTCACCTCGGTGGTCATCGCCTTCAAGCTCGTCGACACCAACCAGACCTACCCCTTCGACACCACCGCCGAGCCGGGATACGTCTACCATTGCCACGTAAGCGCCACGTCAAATGCCACGTGTCCATCTTACTAGGTTAATTTTTTTTCTAATCGAATTTATATGTTCTAATGTGATTTGATGTGCAGATCTTGGATCACGAAGACAATGCCATGATCAGGCCACTCAAGT…	GCGGTGAAGATGCAGCAGCTCGTCAACCTGCAGGCCTTCACCGACTGCATGACGGCGGTCAACGACGCGGTCAAGTGCAACGTCGACCAGCACGCCGTCGGCCCCGTCGTGCCGGTGCCGGACCACGAGAAGACGTGGAAGAACGTCATCAAGGTGCCCCCGGGCTTCGTCACCTCGGTGGTCATCGCCTTCAAGCTCGTCGACACCAACCAGACCTACCCCTTCGACACCACCGCCGAGCCGGGATACGTCTACCATTGCCACGTAAGCGCCACGTTAAATGCCACGTGTCTATCTTACTGGGTTAATTTTTTTTCTAATCGAATTTATATGTTCTAATGTGATTTGATGTGCAGATCTTGGATCACGAAGACAATGCCATGATCAGGCCACTCAAGT…
92	Chr01	1371791	1340925	TTAAACATTTGTTTTTATACGGTGAAAAATATGAACAGGGC	T	40	GCCGCCGTTTCGGCCTAATAACATTAGCTCGGGTAGAAGGAGCCCGAAGAAGCCCATAGAGTTGGGCTCCTTCCCGCCTATTCGCCCATCACGGCCCATAAAATAGGCCCAATTCTCGGTGGCCCAAATAGAGTGTTGGGCTGGATAGAATGCAAATCGTCCGAGACAGGCCGTGCTGACGGGCTGTAGGGCCCACAGGCATCACGACGGCCGGCGGTAGGTAATTACCGCTGACCTTAGATCATGTTGCCGTGTCACGTGGTTATACGGACACATATTTAAATCATTAAACGTAGTTTAATAATAAAATAAATTACAGGATTCGTCTATAAACTGCGAGACGAATTTATTAAGCCTAATTAATATGTCATTAACAAATATTTACTGTAGCACCACATT…	GAGCCGCCGTTTCGGCCTAATAACATTAGCTCGGGTAGAAGGAGCCCGAAGAAGCCCATAGAGTTGGGCTCCTTCCCGCCTATTCGCCCATCACGGCCCATAAAATAGGCCCAATTCTCGGTGGCCCAAATAGTGTTGGGCTGGATAGAATGCAAATCGTCCGAGACAGGCCGTGCTGACGGGCTGTAGGGCCCACAGGCATCACGACGGCCGGCGGTAGGTAATTACCGCTGACCTTAGATCATGTTGCCATGTCACGTGGTTATACGGACACATATTTAAATTATTAAACGTAGTTTAATAATAAAATAAATTACAAGATTCGTCTATAAACTGCGAGACGAATTTATTAAGCCTAATTAATATGTCATTAACAAATATTTACTGTAGCACCACATT…
93	Chr01	1445912	1406844	TTTGTTAGGGCCATCAATTGGGTCAATTTC	T	29	CCGCCTCCGGTTAGCCTTCGCGACTCTCCTTCTCTGCTCCTCTCGATCTCCTGTCTGCTTGGCCTCACGGTGTCTCTGCGCGAATCAATCTCCATGGGTGCAGGGACCTGGCCATAGCGTTGGCGACTCGACGGGTGAGGAGTTCTTCTTGACTGGGTTGGATTGGAGCATGCAGTTTATTCTACTCGCTGGGTACACGTCAGTCAGTGTTAAATTGCAGATTTTTTAGCGGATTTTTTTTTACAGTTTACAGGGGATCTATTTGGGTTTCATGGAGGTTAGCATTTGGGTTGTCAAGAACATGGATGTGTTTTTTTCCTGTTCGAATGTGACGTTTCAGGCTTTGGTGGCTCCTATGCTGCTTGGTTGTTTTCACAAGAATTTCTTGGCCAGATGTGT…	CCGCCTCCGGTTAGCCTTCGCGACTCTCCTTCCCTGCTCCTCTCGATCTCCTGCCTGCTTGGCCTCACTGTGTCTCTGCGCGAATCAATCTCCATGGGTGCAGGGACCTGGCCATAGCGTTGGCGACTCGACGGGTGAGGAGTTCTTCTTGACTGGGTTGGATTGGAGCATGCAGTTTATTCTACTCGCTGGGTACACGTCAGTCAGTGTTAAATTGCAGATTTTTTAGCGGATTTTTTTTTACAGTTTACAGGGGATCTATTTGGGTTTCATGGAGGTTAGCATTTGGGTTGTCAAGAACATGGATGTGTTTTTTTCCTGTTCGAATGTGACGTTTCAGGCTTTGGTGGCTCCTATGCTGCTTGGTTGTCTTCACAAGAATTTCTTGGCCAGATGTGT…
94	Chr01	1453089	1413833	GTACTACATGTTTCTTGTGGTTGGTTTATGCCTGATGGTTAATG	G	43	GGCTTTGTTGCGTAAAATACAAGAGCTTGGTTCTGAAATCGTCAGAACATCCTCTGGTCCGGCAAGGATGCCCTACTAGTTAACAACCAATACACAGGAACAAAGAATAGCCTTCACAGTTGTATTCATTGGCAAAGACCTGAATTATTTACATAGAACTATACTCTAGTGCAGATATGTTTTTGAACGAACCGGCACAGAGTGTGCCAATTTCATTGAATATAGCATAGTGCAGATATGTTACCATGTAAGTAGATACACAGCAAGCAAACCACAAACTCAAGACTCAGTGCAGTATATTTTGTAGTGCTGAAAGACCAATCAGTCCATGTAACTTACTCTATAATCTATATATATGTACACATCAATACATACAGACAATTTAGGTGAATCCTGAAA…	GGCTTTGTTGCGTAAAATACAAGAGCTTGGTTCTGAAATCGTCAGAACATCCTCTGGTCCGGCAAGGATGCCCTACTAGTTAACAACCAATACACAGGAACAAAGAATAGCCTTCACAGTTGTATTCATTGGCAAAGACCTGAATTATTTACATAGAACTATACTCTAGTGCAGATATGTTTTTGAACGAACCGGCACAGAGTGTGCCAATTTCATTGAATATAGCATAGTGCAGATATGTTACCATGTAAGTAGATACACAGCAAGCGAACCACAAGCTCAAGACTCAGTGCAGTATATTTTGTAGTGCTGAAAGACCAATCAGTCCATGTAACTTACTCTATAATCTATATATATGTACACATCAATACATACAGACAATTTAGGTGAATCCTGAAA…
95	Chr01	1453345	1414044	T	TCAAAAACTCAAAATTCCTTATATTATGAATATTGTGAGACG	41	TACACAGCAAGCAAACCACAAACTCAAGACTCAGTGCAGTATATTTTGTAGTGCTGAAAGACCAATCAGTCCATGTAACTTACTCTATAATCTATATATATGTACACATCAATACATACAGACAATTTAGGTGAATCCTGAAATCCTTGTGTTCTTGCATCCAACCTGCAATGTATTCTGAAGAACTGGACAGGAGAGAAGAGAAGAGATATACTCCAATCACAAATTCCTAATCAAATGAATGTACTACATGTTTCTTGTGGTTGGTTTATGCCTGATGGTTAATGTCCTGCAATAGTATACTCCCTCCGTCCCATAATATAAGGGATTTTGAGTTTTTGCTTGCAACGTTTGACCACTCGTCTTATTCAATTTTTTTTGAAATTATTATTTATTTTA…	TTCATTGAATATAGCATAGTGCAGATATGTTACCATGTAAGTAGATACACAGCAAGCGAACCACAAGCTCAAGACTCAGTGCAGTATATTTTGTAGTGCTGAAAGACCAATCAGTCCATGTAACTTACTCTATAATCTATATATATGTACACATCAATACATACAGACAATTTAGGTGAATCCTGAAATCCTTGTGTTCTTGCATCCAACCTGCAGTGTATTCTGAAGAACTGGACAGGAGAGAAGAGAAGAGATATACTCCAATCACAAATTCCTAATCAAATGAATGTCCTGCAATAGTATACTCCCTCCGTCCCATAATATAAGGGATTTTAAGTTTTTCTTGCAACGTTTGACCACTCGTCTTATTCAATTTTTTTTGAAATTATTATTTATTTT…
96	Chr01	1497870	1447797	A	AATAAAAAAACAATGTGCACCGAGTTTCCAATATTTGGTTTACATGTCAAA	50	GCTGCACTTATTTTGGAACGGAGGTAGTAGTAGCTAGGTTTTTCTCCTAATAAATGTAAGCCATTCAGTACCATTAGCCCAAATGCAAGGCCTCACGCTTCAGAAACTTAAACTACTCACATCAAATCAAGAAAGAGGCTTTGAAGAAATTTTCCTTTTAATTTATTTAATGGAGAAAATTGCAACATGCATGGTAGTGATGTTCTAACGTACATATATATGTACTCCATGTACGTATAATGTGCGGGCGTCACTGTACGTACCGGTGGTCGAACTATATATTTTGTTTAGATAATGAAATGGTTTACAAAGGTCAACCTAATTAAGGGCCTGTTAATTAATTTGCAACATTAAAAGTTCACAGCATTTATCTAAGTTTGCATATAAGTTTTCTACAGG…	GGCTGCACTTATTTTGGAACGGAGATAGTAGTAGCTAGGTTTTTCTCCTAATAAATGTAAGCCATTCAGTACCATTAGCCCAAATGCAAGGCCTCAGGCTTCAGAAACTTAAACTACTCACATCAAATCAAGAAAGAGGCTTTGAAGAAATTTTCCTTTTAATTTATTTAATGGAGAAAATTGCAACATGCATGGTAGTGATGTTCTAACGTACATATATATGTACTCCATGTACGTATAATGTGCGGGCGTCACTGTACGTACCGGTGGTCGAACTATATATTTTGTTTAGATAATGAAATGGTTTACAAAGGTCAACCTAATTAAGGGCCTGTTAATTAATTTGCAACATTAAAAGTTCACAGCATTTATCTAAGTTTGCATATAAGTTTTCTACAG…
97	Chr01	1501400	1455277	T	TTGGAATAAACAAGGAGCAGGTTGTGGGGA	29	TCGTAGGCCTATGATCTATCTATATACTCCCTCCGTTTCAAAATTTTTGACACCGTTGACTTTTTAGTACGTGTTTGACTATTCGTCTTATTTAAAAAAATTTAAGTAATTATTTATTCTTTTCATATCATTTGATTCGTTAATTGTTAAATATACTTTTATGTACACATATAGTTTTACATATTTCACGAATTATTTTGAATAAGACAAACGGTCAAATATTTGCTAAAAATTCAACGGTGTCAAACATTTTGAAACGGAGGGAGTATCAAAGCTAGGTACTAGCTTGATTCCCAACATAAAATAAGCGTGCCAAACTGAAACGCACGTAAAACTGGATCATGATTCACGCAGCTATAGCATTTGGGATCGGAGGAGGGCAGATGCATGAATGGTTAG…	TGTCGTAGGCCTATGATCTATCTATATACTCCCTCCGTTTCAAAATTTTTGACACCGTTGACTTTTTAGTACGTGTTTGACCATTCGTTTTATTCAAAAAATTTAAGTAATTATTTATTCTTTTCATATCATTTGATTCGTTAATTGTTAAATATACTTTCATGTACACATATAGTTTTACATATTTCACGAATTTTTTTGATAAGACGAACGGTCAAATATGTGCTAAAAAGTCAACGGTGTCAAACATTTTGAAACGGAGGGAGTATCAAAGCTAGGTACTAGCTTGATTCCCAACATAAAATAAGCGTGCCAAACTGAAACGCACGTAAAACTGGATCATGATTCACGCAGCTATAGCATTTGGGATCGGAGGAGGGCAGATGCATGAATGGTTAG…
98	Chr01	1520072	1474358	T	TACCGTTGTCTTTAGAGGCTTATTGGAAGAGTAGTATGGCTCCGCCTCCACCTTCTGAGTTGTGAACAC	68	AAACGTCCCCTGTTTTGCTGCTGCTGCTGCTATTTTTCTGCACTAGAAATTAGAAAACGTCCAAAAGGATATCAAACAAAACAACCGCCAAACATTAGGCGTGGACTGTCTAGTATAGCCGTAAAGAGAACAAATTAATAGCATATGGCAATTCAATCATGGGGTGCCATTGTTACCAATAATGCTGTCAGATGAATGCTTCCCACCACAAGTCCATGCTACTGCTGATGCACAAGGGTGTGCATCCATCTCACCCAGCAATTTAATTTTATTTTGTTACAATTACCGGATTCTTTCGGGCTGGCCGTCCTCGTTCCTCCTCGTGGCTGCTCGCTTTCTACTTGCTTGAGCATCTTAGAGTGGGCTTCGACTATCTAGTCCTCATCTTTTGGCAGTTTT…	CCCCTGTTTTGCTGCTGCTGCTGCTGCTGCTATTTTTCTGCACTAGAAATTAGAAAACGTCCAAAAGGATATCAAACAAAACAACCGCCAAACATTAGGCGTGGACTGTCTAGTATAGCCGTAAAGAGAACAAATTAATAGCATATGGCAATTCAATCATGGGGTGCCATTGTTACCAATAATGCTGTCAGATGAATGCTTCCCACCACAAGTCCATGCTACTGCTGATGCACAAGGGTGTGCATCCATCTCACCCAGCAATTTAATTTTATTTTGTTACAATTACCGGATTCTTTCGGGCTGGCCGTCCTCGTTCCTCCTCATGGCTGCTCGCTTTCTACTTGCTTGAGCATCTTCGAGTGGGCTTCGACTATCTAGTCCTCATCTTTTGGCAGCATT…
99	Chr01	1542096	1496435	CAGTGAGGAGAGAGCGGTACAGTGG	C	24	ATGCATCAAATGTAGATATTTATATACATCGACGTTAAAATTAAAATTCTGATTTGAAACATATCAAATTTGATATGTTATCTTTTGGCTAGAGGGACACTTGAATTTGGTAAAGCAATTCCAGACCATTTTCGTAGAAGTGTGACTGTTTCCAACTGTTTGTAATTCACTATGTTTAATTTTTTAAAAAAGTCTATATATGCATCGTAAGGAACAACTAGATATTTAAATTGATAAATATGAAAAATCCTCAACCATGCCGAGACAGTATCCATAGAAATGATATCGTTTTTGGACCGTTTTCATCCATAGTGGGAGAATCCAACCGTCTGGGCCTGCGAGGCGCCAGCCCAGATTTCGTCGTCGCGGCCCGCTACAGATGGGCTGCCCCCTGCTCTC…	AATATGATCCCTATGCATCAAATGTAGATATTTATATACATCGACGTTAAAATTAAAATTCTGATTTGAAACATATCAAATTTGATATGTTATCTTTTGGCTAGAGGGACACTTGAATTTGGTAAAGCAATTCCAGACCATTTTCGTAGAAGTGTGACTGTTTCCAACTGTTTGTAATTCACTATGTTTAATTTTTTAAAAAAGTCTATATATGCATCGTAAGGAACAACTAGATATTTAAATTGATAAATATGAAAAATCCTCAACCATGCCGAGACAGTATCCATAGAAATGATATCGTTTTTGGACCGTTTTCATCCATAGTGGGAGAATCCAACCGTCTGGGCCTGCGAGGCGCCAGCCCAGATTTCGTCGTCGCGGCCCGCTACAGATGGGCTG…
100	Chr01	1545434	1499759	TCGTTCAACAGGACGGCGCCAGCCTCTTTGGCGCCGT	T	36	GAGAGAATATTATGCTTGGTAGAGAAGGGGAGGTAGGTAAGAAGATTGAACAGTGGAGGGTTGTAATTGATTGAGAAAATAATGTTGGTGAATAAATTGTTATATTTTAGGATAAACCGTAAGGGCTAAAATTTGTTATATTTTGGGACCGATGGAGCGAGTAATATTTTATTCAGCCATCCAATAATATTATGTAAGAGAAATAATAAAAGATACCCATATAAAGTAAACAATATTATCTATATCTACTTTTCTTTTATTTTTTGCCTAATACTACTTCGTGTGTGTGTGTATATATTGTGAGGATTGTTATAATAAAAGTTGATTTATTTAAATCTAATACCCCGATTGGTGATGCGCTAGTATCACAGTATCACTCAGCTGGACCCCTGGATTTTT…	TATGCTTGGTAGAGAAGGGGAGGTAGGTAAGAAGATTGAACAGTGGAGGGTTGTAATTGATTGAGAAAATAATGTTGGTGAATAAATTGTTATATTTTAGGATAAACCGTAAGGGCTAAAATTTGTTATATTTTGGGACCGATGGAGCGAGTAATATTTTATTCAGCCATCCAATAATATTATGTAAGAGAAATAATAAAAGATACCCATATAAAGTAAACAATATTATCTATATCTACTTTTCTTTTCTTTTTTGCCTAATACTACTTTGTGTGTGTGTGTATATATATATATATATTGTGAGGATTGTTATAATAAAAGTTGATTTATTTAAATCTAATACCCCGATTGGTGATGCGCTAGTATCACAGTATCACTCAGCTGGACCCCTGGATTTTT…
101	Chr01	1569784	1523743	TTGTGTCTTAGAGTCCGTATTGCAGCTGTTACAGATT	T	36	GACCGAATATAGTACGACGAATCTGAATATATGTATATCCAGATTTATAGTATTAAGATGTGTCACATATAATTCTAGATTAGTTTTTTAGGAAATGAAAGGAGTAGACACCAACAAGTGTGCCTCTAACATATGCCTAAGAGGAAGAAAAGAGAACCAGCGGCAAATTACTAGCCCCACTAAATTCGTTTATATTGAAAATACACTTGTGTAATTGTACGCCGATTTGAACTTTGCTGGATAGGGTCATGTAACCACAACTTCACTGCTATACCATCAAGAATACTTTAGATTTATAAATTATTTTGTTCTTCTAGCTGATGTATATTTTTATTCTCTTTTTTTGTGCGTGTATGTGCGGTCATATGGAATGTCAATTGCAGTTTTGAGAGCAAGTTT…	GACCGAATATAGTACGACGAATCTGAATATATGTATATCCAGATTTATAGTATTAAGATGTGTCACATACAATTCTAGATTGGTTTTTTAGGAAATGAAAGGAGTAGACACCAACAAGTGTGCCTCTAACATATGCCTAAGAGGAAGAAAAGAGAACCAGCGGCAAATTACTAGCCCCACTAAATTCGTTTATATTGAAAATACACTTGTGTAATTGTACGCCGATTTGAACTTTGCTGGATAGGGTCATATAGCCACAACTTCACTGCTATACCATCAAGAATACTTTAGATTTATAAATTATTTTGTTCTTCTAGCTGATGTATATTTTTATTCTCTTTTTTTGTGCGTGTATGTGCGGTCATATGGAATGTCAATTGCAGTTTTGAGAGCAAGTTT…
102	Chr01	1590872	1544838	TGGCGCCACGTCAATGCCACATCAAAAGAAGACCAAGTCAAATTTGCCACGTA	T	52	AGGAGGGAGGCGGCGCTTAGCGGCCTGGCGAGGAGAGGCGACGCGCGGCGGCCGGGCGAGGAGGGAGGCGGCGCTCGGCGGCCGGGCGACGAAGGGCAGCTTCGACCCGGATGTGACCATTGAGGACGTCGGCGGAGGTGGCCGGGCGAGGAGGAAGGCGGCGCGTACGGCTACTGAGCGAGGAGGGGCGGCGCCGTCCGGCTGGGCATCGCGGGCGGAGCGGCCGACGGAGTGTAGCTGTCGCACTCGCCAGCACCCTCCACTGCCTGCGGCCTGTCGCCGCTCCGCCCGCCCTTCCGCCCCGCCGCCGCTCCGTCCGCCGGCATGCTCCTGCCGCCGCTCCCGCGAGGACGAGGAAGAGCGAAGAGGAAGAGAAACGAGAGCCGAGAAGGACTTGTG…	AGGAGGGAGGCGGCGCTTGGCGGCCTGGCGAGGAGAGGCGACGCGCGGCGGCCGGGCGAGGAGGGAGGCGGCGCTCGGCGGCCGGGCGACGAAGGGCAGCTTCGACCCGGATGTGACCATTGAGGACGTCGGCGGAGGTGGCCGGGCGAGGAGGAAGGCGGCGCGTACGGCTACTGAGCGAGGAGGGGCGGCGCCGTCCGGCTGGGCATCGCGGGCGGAGCGGCCGACGGAGTGCAGCTGTCGCACTCGCCGGCAACCTCCACTGCCTGCGGCCTGTCGCCGCTCCGCCCGCCCTTCCGCCCCGCCGCCGCTCCGTCCGCCGGCATGCTCCTGCCGCCGCTCCCGCGAGGACGAGGAAGAGCGAAGAGGAAGAGAAACGAGAGCCGAGAAGGACTTGTG…
103	Chr01	1623670	1577590	A	AGGCCAAAGCAAAGAATCCACGATTCA	26	GTTCAGAGTCTTGGGCCGTCTGCAGTCGATGGATTCAGGGGTTGGATTCAAGAGCAGAACAAATAAAGAAGAAATGTTGTGAATGTTTCAAATTAACACATTGGTAAATGCAAGAGATGAGTTTTATGATTTACCAGTGTAAGTTGTTGCTCTGGTCATGTTGTACTAATGCAGTTTAGTAAGAACAAAGCTAACATAACAAGTGCCGTTTTGCGAACCAACAGTTGCTTTCGTAGCTCAGTTGGTTAGAGCACCCGTTTAGTAAGCGGGAGGTCTTGAGTTCGACTCTCAACGAAAGCATATTTTTATTATGAAAAGAATCCATAATTCTATTCATTTTATTTTCTGTTTCTTCCAGTTTTTTTCCATTACGCAAATGTTGTAACCCTACTTATTTTC…	GTTCAGAGTCTTGGGCCGTCTGCAGTCGATGGATTCAGGGGTTGGATTCAAGAGCAGAACAAATAAAGAAGAAATGTTGTGAATGTTTCAAATTAACACATTGGTAAATGCAAGAGATGAGTATTATGATTTACCAGTGTAAGTTGTTGCTCTGGTCATGTTGTACTAATGCAGTTTAGTAAGAACAAAGCTAACATAACAAGTGCCGTTTTGCCAACCATCAGTTGCTTTCGTAGCTCAGTTGGTTAGAGCACCCGTTTAGTAAGCGGGAGGTCTTGAGTTCGACTCTCAACGAAAGCATATTTTTATTATGAAAAGAATCCATAATTCTATTCATTTTATTTTCTGTTTCTTCCAGTTTTTTTCCATTACGCAAATGTTGTAACCCTACTTATTTTC…
104	Chr01	1642471	1596402	TCTATCTATCTATCTATCTATCTATCTATCTATC	T	33	CTAAAAGAGGGGGATTGATGAACTCCGGAACAAGAAGCAAAGCTGTTCTCTTCTCTATTGGAAATCCATGCTAGTGCACACTGCAGTCATGCATGTTTCTTTCTTCTTGGCAAGCAACATTATTGGTTTAGCTAGCTAGTTAAAATTTATTTATTTCATATATATGAGCAGTAGCCTTTTAGGCCTTATTAATGTTCTTCAAACTGCCTCGCCTAAAATTGATGTTCTTCAAAAACAATTTAGTGTCATTTTGGAGTACTCTTTTCTTAGATAACAGGAAATTTTCATTACCCAAAACAAAACAAGCAGTCATCTGATTACAGGAAAAAAAAACATATTTTGGAGTACTATAAGATGCAGCAACTTAAGTTTATAGTCATATGGATGAGTTTTATAGAA…	CTAAAAGAGGGGGATTGATGAACTCCGGAACAAGAAGCAAAGCTGTTCTCTTCTCTATTGGAAATCCATGCTAGTGCACACTGCAGTCATGCATGTTTCTTTCTTCTTGGCAAGCAACATTATTGGTTTAGCTAGCTAGTTAAAATTTATTTATTTCATATATATGAGCAGTAGCCTTTTAGGCCTTATTAATGTTCTTCAAACTGCCTCGCCTAAAATTGATGTTCTTCAAAAACAATTTAGTGTCATTTTGGAGTACTCTTTTCTTAGATAACAGGAAATTTTCATTACCCAAAACAAAACAAGCAGTCATCTGATTACAGGAAAAAAAAACATATTTTGGAGTACTATAAGATGCAGCAACTTAAGTTTATAGTCATATGGATGAGTTTTATAGAA…
105	Chr01	1667054	1620917	A	ATATATATATATATATATATATATATATATATATATATATA	40	GATGACAATGCAATTCAAAACAAAATGATGCATGCCATGATGCAATGCACTCATCTTAGGATTAAAGGAGATAGAAGAGGATCTGGGGACGAGGGGTTGAGGCAAATACTTTTAGTAGAAGAAGTATTACTTGGACCATTTTTTTTTTATCATCCTTTAACCAATGTTTCACTGGTGGAGAAACCGTTTGTAGTCCCGGTTGGTAACCCCCTTTAGTCTCGGTTGTCCAACTGGGACTACAAATCCGGGACTAAAGATAGCTATCTTTAGTCCCGGGTGAAATAACCGGGACTAAAGATCGATCAGCTACGTGGCCGGCCAAACCATCTTTAGTCCCGATTTGTGTTACCAACCGGGAGTAAAGATCGGTGCACCATTTTTTTTTCATGGCCCTGTTTG…	GATGACAATGCAATTCAAAACAAAATGATGCATGCCATGATGCAATGCACTCATCTTAGGATTAAGGGAGATAGAAGAGGATCTGGGGACGAGGGGTTGAGGCAAATACTTTTAGTAGAAGAAGTATTACTTGGACCATTTTTTTTTATCATCCTTTAACCAATGTTTCACTGGTGAAGAAATCGTTTGTAGTCCCGGTTGGTAACCCCCTTTAGTCCCGGTTGTCCAATTGGGACTACAAATCCGGGACTAAAGATAGCTATCTTTAGTCCCGGGTGAAATAACCGGGACTAAAGATCGATCAGCTACATGGCCGGCCAAACCATCTTTAGTCCCGGTTTGTGTTACCAACCGGGAGTAAAGATCGGTGCACTATTTTTTTTTTCATGGCCCTGTTTG…
106	Chr01	1673932	1625895	TATATATATATATATAATATATATATATATATATATATA	T	38	TGTCCCTCACAACCCAACCGCTGTGGCGTACAAAATTCTTGGCTGCTTCTGCCGAAGCACTAGGTCGGCCGTCTTCGTCCACCTTAGTTATGATGTGCCAACCCTCTATCTTCTTCGCGGCACTATGTTGTCCGCGTGCCCTCTTCTATCCAGCGGAGGGATGACTTCTAGTAGCCTCCTCCTCATGATTCCCCTCCTCGTTCCCCTCCGCATCCCTCTCCACGTTCCCTTCCTCGTTCAAGTACTGGTTTGGATCCTCGTTCCCCTCTCCTTCATTCCAGTACTGGCTGCTTCCCTCTGCGATTGTATCGTATAGTATCTGTTCCTCATCGCGATCAGCCATCTGTGCATACAAAAAATATTTGTTAGGTATATAGGATGTATTTGCGTACCGTAATA…	TGTCCCTCACAACCCAACCGTTGTGGCGTACAAAATTCTTGGCTGCTTCTGCCGGGGCACTAGGTCGGCCGTCTTCGTCCACCTTAGCTATGATGTGCCGACCCTCTATCTTCTTCGCGGCACCATGTTGTCCGCGTGCCCTCTTCTATCTAGCGGAGGGATGACTTCCACTAGCCTCCTCCTCATCATTCCCCTCCTCGTTCCCCTCCGCATCCCTCTCCACGTTCCCTTCCTCGTTCAAGTACTGGTTTGGATCCTCGTTCCCCTCTCCTTCATTCCAGTACTGGCTGCTTCCCTCTGCGATTGTATCGTATAGTATCTGTTCCTCATCGCGATCAGCCATCTGTGCATACAAAAAATATTTGTTAGGTATATAGGATGTATTTGCGTACCGTAATA…
107	Chr01	1712077	1699692	TCTTTAGTCTCGGTTGGTCGTA	T	21	AATGTGTTGTACTTATTTTAATTTTTCATTTTACTTTGTTTTCTATTATTCAAGATTAACTTTCACTATATTTTCCTTCTCAACTATTTTATAAAACCTTCTTTAGCAAATAAACTAAATTTCTATATATTCTTTCTTCTCCACACAAATTTTCTCTCTCATCAACTAACAACAAAATTTTGGAAACAAAAAAGTATGCAAAACATAGCTCCAAATGTAATATAAAAAAACATTGGAGGATGAAGTTGCTAACCTTTTAGGCACCTCCGATTTGTATATAATCACCAAAATAAATTCATTAGAAATTTGGCATGACCTCCCCTCTTTTTTGAAGAAATTTTGAAGCTTGCTCGGGCTGGAGGAGGAAGAAGACATATATATAGGGGTGGGACTTTAGTC…	TGGCGCAACATGACAATACTTGAAGGTGACTCGACGGAACCATATGTAAATAACGTTATGTGAGTCATCGTGATTGACAAGTCTGCCTATCTTTAGTTAATCTACGAGTCATCACTTTTATCACGGTCACACGACGATAGCGATCTGGTGAGTAAAAAGATTAGGGGCTAATATAAGTATGTGTTTGGCACCACAGCCTGCAATTTCTAGCTGTGTCATTAAATCCCGGTTTCATTGATAATCGCATGAAGTTTAGGCTTGTTAAAAGTGAAAACACTGGTGGAGAAACCATCTTTTGTCGGTCGGGCTAATTCCACAATAGTCCCGGTTGCAACAAAAACCGGAACTAAAGATCCCGGTTAAAAAGGGTAATGGGTATATTTGATCTTTAGTCCCGGT…
108	Chr01	1756032	1657879	A	TATATACTATTTGTGATGCGATTTTCGTTGCATATGCTACCCTAATGACGATTACAGAGATATTGTGAGCAATT	73	CCAAAGAGGAGGTGCTCAGCAGATAGTAGTAGGAATTTGACTGAAACATGTTTAAATTTTAGGTGACTGAAATCTCAATTCCCATTGGTAAAATTGAGTTTGCACTCGTGCAAACGTATCACGTGGTGATCGCTGTCCCACCGTAAAACTGGGAATAAATTGAGAAGTAGTGCCCCCCTGAAAGCCTGAACTGAACAAGCTGCGAGCCTGCACTTTACTCTGATCCAGTAATAAGGTGTGTTGCCCATTAACGCATTGATGAGTTTGATGTCCCGGACTGGATTTGGCCAAATCCAATTCACCTCAGCACAATAAATGGTTCCGGTGCCCGGGCATATGTTTTGATTGAATTAGTTAAGTACTAGTCTTAATCATTACTCCATGTTTTCGATTGCATTA…	TGGCCTGGCCATAGCTGCCATCAGGTCGTCTCCTCCTAACCACTTCACTGTATACAACCTCATCTTGTAACGCCTTTCCGTTCATGTGTACCACCACCACGACCAGCAGCATGGCCTGCAGCAAACTCATTGTGCAGCAACTCATTGATCGATTGATCGAAAGCGATGGAGCCGTTGCATGCGCTGCTGCATGCTACCGGTGGACCACTTGGGGGCCGGCGAACTGGCGATGCCAAGTTGCCAATGTACATTATTACGTACGACACTGATCTACATCTACCGGGCCACAGTGTGCAGTTACTGTTTGGTCCACACAACTGATCCCTCCATCTACCGGCTACCGGCCGGTAGGTCGTACTGTACTCCTACTCTGTGTGTGTGTCTATGGCGGTCTTATCT…
109	Chr01	1769020	1712405	C	CCATGCCGCGTCAAAACATCT	20	ATTCAGCTTAGAATTATTATAATCTAACTTATTAGTAGTAAGCTGAAACAAACAAATATATTATGATAGCAGATTATTATAATCTATAAGCCAGATTATTATAATCTAATAAGCTGTTCTAGAGGAGCTTTTTTCAGATTATTGAGTAGCTAAAGATCCACTACCCCTAAATACTTGAGAAAAATTACCCACCTATGCCATTAACCGAACAGATAGCTGAGGGCATTATAGACTTTAGCCTTTCAAACCCAATAATCCATACCTCCAATAATCCAGACAAACAAACAACTCACAGCTTATTATATGTCAGCTTATTATAATTCAGCTTATAGTAATCTGGCTTAATAATCTAGATTATAATAATCATAAGCTGAAACAAACAGTGCCTTAGATTCCAAA…	AGCTTAGAATTATTATAATCTAACTTATTAGTAGTAAGTTGAAACAAACAAATAGATTATTATAGCAGATTATTATAATCTATAAGCCAGATTATTATAATCTAATAAGCTGTTCTAGAGGAGCTTTTTTCAGATTATTGAGTGGCTAAAGACCCACTACCCCTACATACTTGAGAAAAATTACCCACTTATGCCATTAACCGAACAGATAGCTGAGGGCATTATAGACTTTAGCCTTTCAAACCTAATAATCCATACCTCCAATAATCCAGACAAACAAACAACTCATAGCTTATTATATCTCAGCTTATTATAATTCAGCTTATAGTAATCTGGTTTAATAATCTAGATTATAATAATCATAAGCTGAAACAAACAGGGCCTTAGATTCCAAATCTC…
110	Chr01	1773109	1716556	GATCCCTCCCGCCAAGATGAATACGCTTGTGGCTGGCTGAGCCAAAGG	G	47	TTAAGAGACGGAGGAGGTAGCGATGAGTTTTTATGGTGCGTGTGAGAAGTGATTATGCACCAATTATTTAAGGCCATAAACAAATATCTTTTTTTTTTTGAAAATCGGACTTAGAAAAGTATCCTAAGAAACTTAGTTTTATTTTTTCAAAACTACTCGAGTTAATAGTTTAGAAAACGTGTACTCAGTAATGTAGTAGCTGAAAAGAACGCAGCTGAGGAGTATAAGCATAAAAAAAATCCCGTCCTAAAATTATTTTTTTCCTTGGCTACTTGCAACGATAACCTTGTTTGGAGAGTGTCTGGTAGCGGCAACTTGATTTTCTAGCTTCTCTGAAAAGCACAGGTTCTCACTTATATGCTGAGAATATATAGTCGTAGAATTAAAAAAAATAAACTA…	TAAGAGACGGAGGAGGTAGCGATGAGTTTTTATGGTGCGTGTGAGAAGTGATTATGCACCAATTATTTAAGGCCATAAACAAATATCTTTTTTTTTTTTGAAAATTGGACTTAGAAAAGTATCCTAAGAAACTTAGTTTTATTTTTTCAAAACTACTCGAGTTAATAGTTTAGAAAACGTGTACTCAGTAATGTAGTAGCTGAAAAGAACGCAGCTGAGGAGTATAAGCATAAAAAAAATCCCGTCCTAAAATTATTTTTTTCCTTGGCTACTTGCAACGATAACCTTGTTTGGAGAGTGTCTGGTAGCGGCAACTTGATTTTCTAGCTTCTCTGAAAAGCACAGGTTCTCACTTATATGCTGAGAATATATAGTCGTAGAATTAAAAAAAATAAACTA…
111	Chr01	1834607	1778083	C	CTTCGAATTAGAGGCATTACAGCCTTACAGGAGAGTGAATTTTACAAGGG	49	TCCACCCCTAACTAACGTTAAATCGACGAAAACCTACTAAAACAACAAATAAATGATAAAAACAGTTCGAATTAGAGGCATTACAGCCTTACAGGAGAGTGAATTTTACAAGGGTAAATGTCTAGCTCGGTTAACTTCGAATTAGAGGCATTACAGCCTTACAGGAGAGTGAATTTTACAAGGGTAAATGTCTAGCTCGGTTAACTTTAGAGGATAAATAAATAATTTTCTTAAAAAGGAAAAAAGAGCACATACTAATTAATGAAAATCATAAAACAAGTCGAATCAAGCAAACCATCCAAATCACACCCAACTCTTCTTCTTCCCATCCTCCAGAGATCCAAGCAGCTTAGCCATGTCGCTGGTGAGGCGCAGCAACGTGTTCGACCCCTTCTCCCT…	TCCACCCCTAACTAACGTTAAATCGACGAAAACCTACTAAAACAACAAATAAATGATAAAAACAGTTCGAATTAGAGGCATTACAGCCTTACAGGAGAGTGAATTTTACAAGGGTAAATGTCTAGCTCGGTTAACTTCGAATTAGAGGCATTACAGCCTTACAGGAGAGTGAATTTTACAAGGGTAAATGTCTAGCTCGGTTAACTTTAGAGGATAAATAAATAATTTTCTTAAAAAGGAAAAAAGAGCACATACTAATTAATGAAAATCATAAAACAAGTCGAATCAAGCAAACCATCCAAATCACACCCAACTCTTCTTCTTCCCATCCTCCAGAGATCCAAGCAGCTTAGCCATGTCGCTGGTGAGGCGCAGCAACGTGTTCGACCCCTTCTCCCT…
112	Chr01	1972475	1918357	AGAGGTATGATGCAGGGATTCCACAAGGAATA	A	31	TCGAGCGACCAAGATTTTTCCCTTGAACCACAAGAGCAGCTCCCAATTTTCCCGGAACAAATCCAATTGCAAAGAGCATATGCAATGAAAAGGATTCAGAGGGCTCTTAGGTTTTTCCATTTGGCTTGTCCTACGGTCAAGGTCGGCTCTGATACCAACTTGTCACGCCCAGAAATTCCCGAATAGAATTCCAAGCAGAATGTGCATTAAAATCCCCGTCCAGGACCAGCCGGGGTACACAAACGACAATGTTGACATACAGATCCACGTCTTACAAACATTATAAAATCTTACAGAAATGCAGCGGAAAACAAAAGAAACTGGAGCTAAGCCTTGACTAAACTGCAGCGGGAACACCACTCCACAGGCATCCTCGATGGCACGGACGAAGCCTACTCC…	TCGAGCGACCAAGATTTTTCCCTTGAACCACAAGAGCAGCTCCCAATTTTCCCGGAACAAATCCAATTGCAAAGAGCATATGCAATGAAAAGGATTCAGAGGGCTCTTAGGTTTTTCCATTTGGCTTGTCCTACGGTCAAGGTCGGCTCTGATACCAACTTGTCACGCCCAGAAATTCCCGAATAGAATTCCAAGCAGAATGTGCATTAAAATCCCCGTCCAGGACCAGCCGGGGTACACAAACGACAATGTTGACATACAGATCCACGTCTTACAAACATTATAAAATCTTACAGAAATGCAGCGGAAAACAAAAGAAACTGGAGCTAAGCCTTGACTAAACTGCAGCGGGAACACCACTCCACAGGCATCCTCGATGGCACGGACGAAGCCTACTCC…
113	Chr01	1993909	1939761	CCGGCCGGCCACCCATCCCGCCGC	C	23	CCTGCTCAGAACCATCACCGACTTTTCGCTTAGCCTGGAGGAGACAAAAAATTGAAAGGAGGGCACACTGCTGCACAAACCTTTTTTTAAGTCCCGGTTTGCAACCCTCTATAGCCCCGAGTAGCAAACCTGGACTACGAATCTGGAACTAAAGATCGCTATCAGTTCCGGTTAAAATACCCGGAGTAAAGATGCATCCTTAGTCCCGATTGATACCAACCGGAACTATTTTTTTTCCTCCGTTTTTTTCCTCCTTTCATATTGATTCACAACACATATCACAAATTCATCCACAACATCACAAATTCATTCACACATATCATGACAAGTTCATTCACAACATCACAAATTCATTCACAACACATCATCACAAATTTATTCACATAAACATTCACAAAC…	CCTGCTCAGAACCATCACCGACTTTTCGCTTAGCCTGGAGGAGACAAAAAATTGAAAGGAGGGCACACTGCTGCACAAACCTTTTTTTAAGTCCCGGTTTGCAACCCTCTATAGCCCCGAGTAGCAAACCTGGACTACGAATCTGGAACTAAAGATCGCTATCAGTTCCGGTTAAAATACCCGGAGTAAAGATGCATCCTTAGTCCCGATTGATACCAACCGGAACTATTTTTTTTCCTCCGTTTTTTTCCTCCTTTCATATTGATTCACAACACATATCACAAATTCATCCACAACATCACAAATTCATTCACACATATCATGACAAGTTCATTCACAACATCACAAATTCATTCACAACACATCATCACAAATTTATTCACATAAACATTCACAAAC…
114	Chr01	2050799	1996901	AGTTGCGTTGCGTTGCTTTGCGGTTGCGCGGC	A	31	AGTGCGTTACCATGTAGTAAATGCAACTAGTAGACATGACCCGGATACCTCGAGATGACCGGAGCAGCAGCATCAGCTGGCTGCTTTACCCCCGTGTCATCAGCGACCTTGCTGTTCCTCGCAGCGGCCGGCGGCTTCGGCGACGGCTGGTCGGCGGCGCGGCCGTAGACATCCCTCGTTGCGGCGGCGGCGGCGGTGACGGGTTTTCTTGCGACGTCGTTGTTGGCTTTGCGGCCTGTCTCGTCGGTGGCCACGGTGGTGTAGCCTCGGTAGTAGTCGTCGCCGCCGCCAACGCCAACGCCAAAGCAGGTGCCCAGCTTGAAGCACATGCTCGACTGCTGCTGCTAGACAAGCCGATGATCTAGTGACTAGGTTGGTGTTGGCGATGCCTTGACACGA…	CGTTACCATGTAGTAAATGCAACTAGTAGACATGACCCGGATACCTCGAGATGACCGGAGCAGCAGCATCAGCTGGCTGCTTTACCCCCGTGTCATCAGCGACCTTGCTGTTCCTCGCAGCGGCCGGCGGCTTCGGCGACGGCTGGTCGGCGGCGCGGCCGTAGACATCCCTCGTTGCGGCGGCGGCGGCGGTGACGGGTTTTCTTGCGACGTCGCTGTTGGCTTTGCGGCCTGTCTCGTCGGTGGCCACGGTGGTGTAGCCTCGGTAGTAGTCGTCGCCGCCGCCAACGCCAACGCCAAAGCAGGTGCCCAGCTTGAAGCACATGCTCGACTGCTGCTGCTAGACAAGCCGATGATCTAGTGACTAGGTTGGTGTTGGCGATGCCTTGACACGAATGA…
115	Chr01	2059045	2004915	T	TGCTGCACCTAGCTCCAGCGC	20	GGATCCGCCCCTGGGTGACTGAAAGGGAATATTTCATTTTTTACCTTGATATCTTTACTAAATAACAGAGGGAATAGAAGTCATTCAAATGAAATGATTTGATATGCTACTTAGAGCAAGGCTAATAGTATAGCCAGCTGCTGGCTAATAACCCACTCCTAAAGCCAACTATAGGTACAATAGCTTGTTTGTTGGATGACTACATCTTATAATCAAATAATTAATTATAACATGCACATGTCAATGTGTAGGATCAAGAGTGAATTATATCCCTGTAGCCATTTGTGCTGTAACATGAATTTTATTCATCAAACACTACCACTACCATATAAACCAAGTTCTATGTAGTATGGAAACTACAAGCACTAATAGATAACTCAAATACCATAGCAACTAACT…	GATCCGCCCCTGGGTGACTGAAAGGGAATATTTCATTTTTTACCTTGATATCTTTACTAAATAACAGAGGGAATAGAAGTCATTCAAATGAAATGATTTGATATGCTACTTAGAGCAAGGCTAAGAGTATAGCCCGCTGCTGGCTAATAACCCACTCCTAAAAGCCAACTATAGGTACAATAGCTTGTTCATTGGATGACTACATCTTATAATCAAATAATTAATTATAACATGCACATGTCAATGTGTAGAATCAAGAGTGAATTATATCCCCGTAGCCATTTGTGCTGTGACATGAATTTTATTCATCAAACACTACCACTACCATATAAACCAAGTTCTATGTAGTATGGAAACTACAAGCACTAATAGATAACTCAAATACCATAGCGACTAACT…
116	Chr01	2078381	2021915	GTCGCAGAAGCAGATGCTGATATGCGGATGCCCACCGGAGCAGGGGGGGCTTTTTGTGGTGG	G	61	CGTTTTGTGTGATTTGTTGGGACGGATCAAGCAAGTACTACCTCTGTATTTTAAAATGTACGACATTGTTGACTTTTCGTTTAACGTTTGACCATTCATCTTATTTAAAAAATTTACGTAATTATTATTTATTTTATTGTGACTTGATTCATCATCAAAATGTTATTTAAGCATGACATAAATATTTTTATATTTTCAAAAAAAATTTTAAATAAAATAAATGATCAAACGTTGGACAAAAAGTCAATAGCGTCGTAAATTAAAATACGGAGGGAGCAGGTACTCCTCGTTCAGTTTGCGAGTAGATAGATCAGTGACAGCGTGCACAGGTGCGTACGTGATGCGTGGATGCCTCGTCGCCGTGGCCATGTCCATGTGCTCGCGGTCGCGGAGGAAAAT…	CGGGATTGATACTCCTACCTATGTTGATAGTAAATGGGAATGGGAAGAATATATGGACGGTTACGAAGTCCTTGTCCTGGCCGTTCATGTCTGATTTTTTTTTTTTTTTTTGCGGGAGTTCATGTCTGCGTTTACATTCTCTTCATGATTGATCTCCATGTTTGCAGTAAATGGGGGTTATGGGCTCCGCACCGCGTGATCAACTGCCCCTCCGGGCCTACTTGTGTGATTTATTGGGAGCAGCACTTTGCGTTTGTGTGATTTGTTGGGACGGATCAAGCAAGTACTAGGTAGTAGGTACTCCTTCAGTTTGCGAGTAGATAGATCAGCAGCGTACATGATGCGTGGAAGCCTCGTCGCCGTGGCCATGTCCATGTGCTCGCGGTCGCGGAGGAAAAT…
117	Chr01	2086684	2029813	TATAGGCTTAGTTTTACTCAAGTTGAGCATTTCAGGTTGTAACAAATCAG	T	49	TCGCCGCCGCCGCCGGGGGTGCCGCCGCCACCGGCGCCTCGCTCCAGGAGATCGATTAGGCTCGTGGGTCGGATCTGCTGGTGCTCCTACTGTTCCCCCCTCCTTATCTAGCTTTTGTTTCGCTATCAACTGCTTCTGCTAGGAGTTCATGCTACCTGAACACTGCTTGCTGCTTTATCGTTGAAAATGTCTCCATGAGAGTTTTGGATCCTTGATGTTGATCTATATCTACGATGTGGCTCTGTCTGGGATTTTGAGTTATGAAGAAATCATTATAAGTCTAAATGCTCCCGTTTTGTTTGTGTTGCCTAGATATACTGAATGGCATTTCATGGACTGTGTTACCTAGATATACCGAATGATTCTAGGTTGATAAGACTCTGGTTTTCTGGATGATGT…	CCGATGACGTCGCCGCCGCCGCCGGGGGTGCCGCCGCCACCGGCGCCTCGCTCCAGGAGATCGATTAGGTTCGTGGGTCGGATCTGCTGGTGCTCGTACTGTTCCTCCCCCTCCTTATCTAGCTTTTGTTTCGCTATCAACTGCTTCTTTTAGGAGTTCATGCTACCTGAACACTGCTTGCTGCTTTATCATTGAAAATGTCTCCTTGAGAGTTTTGGATCCTTGATCTATATCTACGATGTGGCTCTGTCTGGGATTCTGAGTTATGAAGAAATCATTATAAGTCTAAATGCTCCTGTTTTGTTTGTGTTGCTTAGATATACTGAATGACATTTCATGGACTGTGTTACCTAGATATACCGAATGATTCTAGGTTGATAAGACCGTGGTTTGCTGGAT…
118	Chr01	2087007	2030087	C	CGTCGCTATTTCTAGCTTCAG	20	GGCATTTCATGGACTGTGTTACCTAGATATACCGAATGATTCTAGGTTGATAAGACTCTGGTTTTCTGGATGATGTCTAGTCCCTTAATTTGACTCTGAGTCACGCATCTCAGGTTGTAACACATCATATATGCTTAGTTTTACTCAAGTTGAGCATTTCAGGCTGTAACAAATCATATAGGCTTAGTTTTACTCAAGTTGAGCATTTCAGGTTGTAACAAATCAGCTAGGCTCATAGTCCTACTTCTAAATTGAGCATTTCAGGTTATAACACATCACTGTAGTTTAATTCGACATGGTGTTGCACTATCATACTGCTTTCCTTAGGGCAACTGGCATTTCGTTTGGATCCTACGTGAACTAGGAAGTATCTGGTTGAGTGGATGACTGTTGATTATA…	TCATTATAAGTCTAAATGCTCCTGTTTTGTTTGTGTTGCTTAGATATACTGAATGACATTTCATGGACTGTGTTACCTAGATATACCGAATGATTCTAGGTTGATAAGACCGTGGTTTGCTGGATGATATCTAGCCCCTTAATTTGACTGTGAGTCTTGCATCTCAGGTTGTAACTCATCATATAGGCTTAGTTTTACTCTCAAGTTAAGCATTTCAGCAAATCATCTAGGCTCATAGTCCTACTTCTGAATCGAGCATTTCAGGTTATAACACATCACTGGAGTTTAATGCGACATGGTGTTGCACTATCATACTGCTTTCCTTAGGGCAACCGGCATTCCGTTTGGATCCTACATGAACTAGGAAATATCTGGTTGAGTGGTTGACTGTTGATTATA…
119	Chr01	2122419	2076515	TCTCTCTCTCTCTCTCTCTCTCTCTCT	T	26	TAAGTCACCGAGAACACATATATAAAAATTTTAACTACAAATTCATTTTTATTCTCTAATAAGCCGTTTTGGCTTATTACGAAAAAAACCAACCGATAAGGCCCGTACTCGCCCTGTCTCAATATATAACAATCTGATTTATGACATATCCTAGAAATACGAATATGGATAAATACATATCCAAATCTATAGATATCAAACCCGATCATAGGTTTTTATATATCGGAACGAGGAAGTAAAGTAGAGCAGAAGACGACAAGGTCATCCAGCAGCAGTGGCAGCAATACCAGTGGCAGCATCAATTCATAGGCCACAGTAGCGATCCTTTTCTGGATCCCTCCCTGCAGCCACTGGACGGCTGGACCAGCTAGCTTAGCTAGCGGCAGCTGATGCTCTCGT…	TTGGCTTCTAAGTCACCGAGAACACATATATAAAAATTTTAACTATAAATTCATTTTTATTCTCTAATAAGCCGTTTTGGCTTATTACGAAAAAAGCCAACCGATAAGGCCCGTACTCGCCCTGTCTCAATATATAACAATCCGATTTATGACATATCCTAGAAATATGAATATGGATAAATACATATCCAAATCTATAGATATCAAACCCGATCATAGGTTTTTATATATCGGAACGAGGAAGTAGAAGTAGAGCAGAAGACGACAAGGTCATCCAGCAGCAGTGGCAGCAATACCAGTGGCAGCATCAATTCATAGGCCACAGTAGCGATCCTTTTCTGGATCCCTCCCTGCAGCCACTGGACGGCAGGACCAGCTAGCGGCAGCTGATGCTCTCGT…
120	Chr01	2122714	2076784	ATGTATATATATATATATATATATATATGTATATATATATATATA	A	44	GCATCAATTCATAGGCCACAGTAGCGATCCTTTTCTGGATCCCTCCCTGCAGCCACTGGACGGCTGGACCAGCTAGCTTAGCTAGCGGCAGCTGATGCTCTCGTACGCTGATGGATGCAGCAGCATGCACTGCACACACACAAACCACCCGGGCCGCGGTTTCTAGCTTCCCCCCCGGTGTGTGGAGATGAGATGATCTCTCTCTCTCTCTCTCTCTCTCTCTCTCTCTCTCGGCCACAGCCACACGGGCCGTACGTTGCGCGCCGTGGTTTTTGGATGCCCAAGTTGCTCATCCGGGATGGAGAAGGACGCATGAACCGTAAGGTTGTCTCGCTATGATGTTACAGGACGGACGAAAATTTTTCGGTCCAGTACTCGAGGAGGGTTTTATTGAGGGGA…	GTCATCCAGCAGCAGTGGCAGCAATACCAGTGGCAGCATCAATTCATAGGCCACAGTAGCGATCCTTTTCTGGATCCCTCCCTGCAGCCACTGGACGGCAGGACCAGCTAGCGGCAGCTGATGCTCTCGTACGCTGATGGATGCAGCAGCATGCACTGCACACACACAAACCACCCGGGCCGCGGTTTCTAGCTTCCCCCCCGGTGTGTGGAGATGAGATGATCTCTCTCTCGGCCACAGCCACACGGGCCGTACGTTGCGCGCCGTGGTTTTTGGATGCCCAAGTTGCTCATCCGGGATGGAGAAGGACGCATGAACCGTAAGGTTGTCTCGCTATGATGTTACAGGACGGACGAAAATTTTTCGGTCCAGTACTCGAGGAGGGTTTTATTGAGGGGA…
121	Chr01	2151973	2085921	AGATATATATATATATATATATATC	A	24	ATCGTCTGTTGTTTCATCTTCGATTTAGAGCTGTTCTATCTTCGACTTTCTTTTTTTGTTTTTTGTCTTTATTTTGCATAGAAGTTTGTCAGGTCAGAGATTGCAAATGATCGATCAAGATCGAGCTGTATATGTACAGCCTTATTAGGAAATTAAGTCTAGAGATCATTCAAGTATGTACAATTATCTAATAGTACATAGTAATAAGTTCTGTTTCTTTCCAAAGTTGTCTTCTTCTGTTCATCTGATGTGAATTGAATTAATTAGATTCCACAGAATTTTATTCTTCGCAAGATAATTGGTTATGCTGCACTTATTATTAATCGTACTATTTGCTGATGCTATGCGCTGAGTGCGTGTAACAATATTAATAACATGTGTAATCTATCATCAGAAGAT…	CTTCCATCTTTTTGTTGTTCATCGTCTGTTGTTTCATCTTCGATTTAGAGCTGTTCTATCTTCGACTCTTTTCTTTTTTTTGTCTTTATTTTGCATAGAAGTTTGTCAAGTCAGAGATTGCAAATGATCGATCAAGATCGAGCTGTATATGTACAGCCTTATTAGGAAATTAAGTCTAGAGATCATTCAAGTATGTACAATTATCTAATAGTACATAGTAATAAGTTCTGTTTCTTTCCAAAGTTGTCTTCTTCTGTTCATCTGATGTGAATTGAATTAATTAGATTCCACAGAATTTTATTCTTCGCAAGATAATTGGTTATGCTGCACTTTTATTAATCGTACTATTCGCTGATGCTATGCGCTGAGTGCGTGTAACAATATTAATAACATGTGTAA…
122	Chr01	2255216	2189074	CGCCCTCTGTATGGGCGGCAAG	C	21	TTCTACTGTCATGCTTCCTTGTCCCATTACTACATCGTCGTTGTGTTCAACTATTGCACTACCTCCCTCCTAGTTCGAATCTAATATCATCTATGTAACCGCAATGCAAATAGTCGTATCATGTTCAAATTGTACTACTATTTCTTCATGTTACATAATTCTCCTTGTTTAAGTCCATATAATGTTTCTACGACCCAGACTGCGATAGGCCTATATAAATTATCCGAGTACTAATACGTCGAATAAGGTACAAAATAATACCTCACTTAACATATGAAATTGCGCAACAACCAACTTCAATACATTTTTATAACAATATTAACAAGTTTTACCAATAAATACTTCTTTATTTATTATTAACATAACATAGAAAAATCTTTTGGCCGTACTTTTTTCATC…	TTCTACTGTCATGCTTCCTTGTCCCATTACTACATCGTCGTTGTGTTCAACTATTGCACTACCTCCCTCCTAGTTCGAATCTAATATCATCTATGTAACCGCAATGCAAATAGTCGTATCATGTTCAAATTGTACTACTATTTCTTCATGTTACATAATTCTCCTTGTTTAAGTCCATATAATGTTTCTACGACTCAGACTGCGATAGGCCTATATAAATTATCCGAGTACTAATACATCGAATAAGGTACAAAATAATACCTCACTTAACATATGAAATTGCGCAACAACCAACTTCAATACATTTTTATAACAATATTAACAAGTTTTACCAATAAATACTTCTTTATTTATTATTAACATAACATAGAAAAATCTTTTGGCCGTACTTTTTTCATC…
123	Chr01	2269289	2203127	T	TAGCTTGGTTGCCAATATGTTT	21	AAGGATTTGGAGAAACTCCCCATGCTCTAAACTTGAGTTGTGATGTATCTTGAGCTGAGAAATAGAGGTCGACCAAACTAGTGAAGCTGTATATATAAGCATACAATGATATATACAAGGGTATACAATGCAGTCCGGCCATGTAGGGATTGCACTAATAAATTTAAAGCATACAGTACATTTAATCATTTATTAGAGGAGATCGAATAGACACGGTGCCGCATCTGTCCAGCAGCCAGGACAATTTTTAGATGCGTGCATCAAAGAGATCAGGCTACTATTACAGAAATGGAGCTCCTAGCTAGCCAATTAACCGAGAAACACAATGAACAAACAGAGGGTATGAGGAGTTATGTGATTGTATCGTAACAGTAGCAATATCTGTGATCTCTAAATTCA…	AAGGATTTGGAGAAACTCCCCATGCTCTAAACTTGAGTTGTGATGTATCTTGAGCTGAGAAATAGAGGTCGACCATACTAGTGAAGCTGTATATATAAGCATACAATGATATATACAAGGGTATACAATGCAGTCCGGCCATGTAGGGATTGCACTAATAAATTTAAAGCATACAGTACATTTAATCATTTATTAGAGGAGATCGAATAGACACGGTGCCGCATCTGTCCAGCAGCCAGGACAATTTTTAGATGCGTGCATCAAAGAGATCAGGCTACTATTACAGAAATGGAGCTCCTAGCTAGCCAATTAACCGAGAAACACAATGAACAAACAGAGGGTATGAGGAGTTATGTGATTGTATCGTAACAGTAGCAATATCTGTGATCTCTAAATTCA…
124	Chr01	2281914	2215816	T	TACTTTGAGTTACCAAAATTTTAC	23	AGCATCATCTCATCTGCAGATATACGCATAGGTAGTGACTCTTGATGGCACACTGCCTGACTTTTAGTGACTTTTTCCACCATGTGCAATAATTATGATTCTGAAGTACTTCCCCGTTGCAACAATTAAACCCGGCTTCATTTCTGAGAATAAAGACCAGATTTGATAGTAGCTACGGAGTAGTAATAACGACATGTAATTGACGCATCAACCGATTCACACGGTACATTAACCAGTAGAATTTTGTAATTGAAGGCACATATCCTAAATCACTACTTAAACAAGAATTCACCAAATTAACTAAGCCAGTTGAACTAATTCAATTTTGCCAATGCCTGTTAAACCGCTTCTGTATTTTTTTTCTTATTTTTTAACAAGACACATTGGCTACAACATTGT…	AGCATCATCTCATCTGCAGATATACACATAGGTAGTGACTCTTGATGGCACACTGCCTGACTTTTAGTGACTTTTTCCACCATGTGCAATAATTATGATTCTGAAGTACTTCCCCGTTGCAACAATTAAACCCGGCTTCATTTCTGAGAATAAAGACCAGATTTGATAGTAGCTACGGAGTAGTAATAACGACATGTAATTGACGCATCAACCGATTCACACGGTACATTAACCAGTAGAATTTTGTAATTGAAGGCACATATCCTAAATCACTACTTAAACAAGAATTCACCAAATTAACTAAGCCAGTTGAACTAATTCAATTTTGCCAATGCCTGTTAAACCGCTTCTGTATTTTTTTTCTTATTTTTTAACAAGACACATTGGCTACAACATTGT…
125	Chr01	2285368	2218807	T	TATGCATGTGTACCAACTTGTTCCCCTGCCTCTGG	34	ACGTACACTAACTTTATATAGAAACACACATGTCAACTTAATTTTAAATTTGTGATGCATGAAACCACACAAAAATACATTCAAATGCTAGAAAATGATAAAATTTATTTGCGAGACAAAATGCATAGGAAGGTTTAAATTTTTTTTCCCGAATGATAAAAATGTATCAAAGACAAAATGCCTCGGAAGATTTACAATTTTTTATAGGGAACAATACCAATCAATTCATTTAGGTATTTGATTAACCCAAAATGTCCATATATTTTACTATTTTACTAGTCAACTGCCATCGGTTACGATAACTTTTATTTCGTACCTTAATTACCTCTCCCTTGATCAACCGTTCACGTTGTTATACCTCTCCATACATCTAAATACCTCACAAACACAGTAAAAACT…	CACGTACACTAACTTTATATAGAAACACACATGTCAACTTAATTTTAAATTTGTGATGCATGAAACCACACAAAAATACATTCAAATGCTAGAAAATGATAAAATTTATTTGGGAGACAAAATGCATAGGAAGGTTTAAATTTTTTTCCCGAATGATAAAAATGTATCAAAGACAAAATGCCTCGGAAGATTTACAATTTTTTATAGGGAACAATACCAATCAATTCATTTAGGTATTTGATTAACCCAAAATGTCCATATATTTTACTATTTTACTAGTCAACTGCCATCGGTTACGATAACTTTTATTTCGTACCTTAATTACCTCTCCCTTGATCAACCGTTCACGTTGTTATACCTCTCCATACATCTAAATACCTCACAAACACAGTAAAAACT…
126	Chr01	2301281	2234717	T	TGCATTCATGGAGATATACTCTGTGTG	26	TGTGCACGCTTATGGCCCTGTTTGGGGGAGCTTCTCTCAGCTGCAGTTTTTCTCAAAAGCTGCTTCTGCTAGAAGCTATCCCAAACAGTCAACAAATTTTGAGAATCTGTAGTTACAGATTCTGAAAAATGAACTAAGAAATCAGAAGCTGGAGAAGCTTGGTTCAGAACTTTTCCAGATTCTCAGAAGCTGGCTACCAAATAGCTGCTTCTCAGAATCTAAAGCTCCCCCAAACAGGCCCTATATAGGCACACGCAGATTGTTCCCAACAACCGACACACGCAAATGTTATCCATATGAACATCCTCGAGAAAATAGACTAAGATTGGCAAAGTCAAGTCACAACAAATACCTCACTATTGATCGTCATTTTGTTTATTACTAGAAAAATAATTAATT…	TGTGCACGCTTATGGCCCTGTTTGGGGGAGCTTTTCTCAGCTGCAGTTTTTCCCAAAAGCTGCTTCTGCTAGAAGCTGTCCCAAACAGTCCACAAATTTTGAGAATCTGTAGTTACAGATTCTGAAAAATGAACTAAGAAGTCAGAAGCTGGAGAAGCTTGGTTCAGAACTTTTCCAGATTCTCAGAAGCTGGCTACCAAATAGCTGCTTCTAAGAATTTAAAGCTCCCCCAAACAGGCCCTATATAGGCACACGCAGATTGTTCCCAACAACCGGCACACGCAAATGTTATCCATATGAACATCCTAGAGAAAATAGACTAAGATTGGCAAAGTCAAGTCACAACAAATACCTCACTATTGATCGTCATTTTGTTTATTATTAGAAAAATAATTAATT…
127	Chr01	2309847	2237440	G	GGATTAAGCATGAATACTCCAA	21	CTGGAGAGGCTAAATAACATGAAGTGGGTGGAGAACGAGCGCTACCTCGCCATCGTCAACCACCTCGTCGCCGCGGGCAACCCGGACGCTTGCTTCATTGTTGTTGTCACGCTCGTCTTCGCACAGCAGGACATGGCCCAGGGCCTTTTCCTCCTTGACAAGGCTGCCACCGTGGGCCACAAGACGGCGGCCTACGTGCTCAGCCTCCTCCTCTACAAGTCCGATGAGGCTCGCGCCACCGGGAAAAAGTACATCAGCCAAGTTGAGGGCGACGGTGATGAGGCGGCGACGACCGATGCCAGGAACAAGAGGACCAACCGGGAGTGCCGACGGTGCCGAAAGATCGCTGAGGATGCCGTCCAGGAGGTGATGTGGAAGGTCGTTAGGAGGCGTGGCCAA…	CTGGAGAGGCTAGATAACATGAAGTGGGTGGAGAACGAGCGCTACCTCGCCATCGTCAACCACCTCGTCGCCGTGGGCAACCCGGACGCTTGCTTCATCGTCGGTGTCACGCTCGTCTTCGCACAGAAGGACATGGCCCAGGGCCTTTTCCTCCTTGACAAGGCTGCCACCGCGGGCCACAAGACAGCGGCCTACGTGCTCGGCCTCCTCCTCTACAAGTCCGATGAGGCTCGCGCCACTGGGAAAAAGTACATCAGCCAAGTTGAGGGCGACGGTGATGAGGCGGCGACGACCGATGCCGGGAACAAGAGGACCAACCAGGAGTGCCGACGGTGCCGAAAGATCGCTGAGGATGCCGTCCAGGAGGTGATGTGGAAGGTCGTTAGGAGGCGTGGCCAA…
128	Chr01	2319055	2253495	AGGTACGCGCAGTACCCAGACAGCTTCATGGCGACCTCATGGTTCGTCGCGAGCTCGTCACCA	A	62	TCATTTCCAATAATTTATTTTTATTTATCAAGACTTAACCTGGGAAGAGATTTTTGAAAACAAAAGGAAACTCAACAAATTAGGTGCACTGAATCATGATATATTGATTTGTGAAAGAACCTTCTCAAATCATCCAGTGAGCCAGGTATATGCATCAGAATCCTCCAATGAGCCAAGCATATGCATCTGATGTGCCCACAATTGTCATTATACTATATGATTAGCATTCCTCCATGCAAGCCAAGTTGCCAACGGAGAATCAAGGATCTAACAAGTTCCATCAGAATCAACGAGGTACACGGCGATCCTTGCGCCCTCAGATAGGAACCGAACATTGTGCTCCGTGTGGTCCAAGCGCCCCAGATCCATCAGCTTATCATACTTGTCACTGGCGGACTC…	TCATTTCCAATAATTTATTTTTATTTATCAAGACTTAACCTGGGAAGAGATTTTTGAAAACAAAAGGAAACTCAACAAATTAGGTGCACTGAATCATGATATATTGATTTGTGAAAGAACCTTCTCAAATCATCCAGTGAGCCAGGTATATGCATCAGAATCCTCCAATGAGCCAAGCATATGCATCTGATCTGCCCACAATTGTCATTATACTATATGATTAGCATTCCTCCATGCAAGCCAAGTTGCCAACGGAGAATCAAGGATCTAACAAGTTCCATCAGAATCAACGAGGTACACGGCGATCCTTGCGCCCTCAGATAGGAACCGAACATTGTGCTCCGTGTGGTCCAAGCGCCCCAGATCCATCAGCTTATCATACTTGTCACTGGCGGACTC…
129	Chr01	2319683	2254061	C	CGTTGCTGCCAATGGGACCTTGAGGCCGGTATCGGAGAAGGTCTGGAGAGAAGAGGGTGAACA	62	CGTGCATACGTGTGACCGAGCAAGACATCACGATCGAGGTTCAAGTCGATAATGCCTGTCCGGTACATCCACATCCTCCCGTCGGTGATCTTGCCATCGCAGTTGTTGAGCTCACGGAGCACAGCGTCCCGCACCACCGGCATCAGGCGGACGGAGCGAGTCATCAATGATGAATCAAGGGCCTGGGCCTCGAGAGAGAACCATGAGAGGAAGGTCTTGACCCAGTGAGGTTGGATGCTGTCGAGGATGAAGTATTGGCCGATGGTCCCCTTCCAGTACCTGGTGACAGTGAAATGGCACAACACCTTTAGCGGGACCTCCATGAATGCCTTGTGCCATGACTCATTGCGTACAGATCGGCACAACATCTTCACCTTGTGCCAGTCGGAGAAGATAAAG…	CGTGCATACGTGTGACCGAGCAAGACATCACGATCGAGGTTCAAGTCGATAATGCCTGTCCGGTACATCCACATCCTCCCGTCGGTGATCTTGCCATCGCAGTTCTTGAGCTCACGGAGCACAGCGTCCCGCACCACCGGCATCAGGCGGACGGAGCGAGTCATCAATGATGAATCAAGGGCCTGGGCCTCGAGAGAGAACCATGAGAGGAAGGTCTTGACCCAGTGAGGTTGGATGTTGTCGAGGATGAAGTATTGGCCGATGGTCCCCTTCCAGTACCTGGTGACAGTGAAATGGCACAACACCTTTAGCGGGACCTCCATGAATGCCTTGTGCCATGGCTCATTGCGTACATATCGGCACAACATCTTCACCTTGTGCCAGTCGGAGAAGATAAAG…
130	Chr01	2347918	2280262	AACAAACACAGATAGCACTAAG	A	21	CCACAGTTAAGACACATGTATCTAATTCTTAAAATGTTTCATATGCATTATTCTGGTGAGCTTAAAAATTAGCACACATATTAAGACTGTATTCAGAATCAAAGACGACAGACCAGACTGATCAGTTCAAGCTAAACATATAGCAAACCATTTATAGATCTTGCTACCAACTCAAACAAACAAAAAAAGGTTAAGATGGTTTCATAGAAGTAACTAAGTAAACTAACATATTCCATGTACTCGAACTGGTAGACAACATCATCATCAAATGGTGAGCGAATTGCTGATCGTGTGCAATCGAAATACTTCATCAAAGCTGGATCAGTGTCCCCAACAACTGTGACAGTTTCACCTGCATCACAGAAAACAAATTCCAATCAGTTGAATTATCAGATTTTT…	TCTCAACCACAGTTAAGACACGTATCTTATTCTTAAAATGTTTCATATGCATTATTCTGGTGAGCTTAAAAATTAACACACACATTAAGATTGCATTCAGAATCAAAGATGACAGACCAGACTGATCAGTTCAAGCTAAACATATAGCAAACCATCTATAGATCTTGCTACCAACTCAAACAAAAAAAAAGTTAAGATGGTTTCATAGGAATAACTAAGCAAACTAACATATTCCATGTACTCGAACTGGTAGACAACATCATCATCAAATGGTGAGCGAATTGCTGATCGTGTGCAATCGAAATACTTCATCAAAGCTGGATCAGTGTCCCCAACAACTGTGACAGTTTCACCTGCATCACAGAAAACGAATTCCAATTAGTTGAATTATCATATTTT…
131	Chr01	2353974	2287511	AGGCGGAGGCGGCAGCGGCGGCGGCGGC	A	27	TGAAGCAGTAAACCGCGTAGGAGTCCACCACGTCAAATGCCGGGCCCACATGTCGGTGAAACTGCAGGTGACCAGACATCCTTCTGACATGTGGGCCCGCGAGGGTGGTTCGTTCTCCCCTTCGTCGTATGACATGTGGGCCCGAGTCCGACTTGAACCCGATCTCCTCTCCTCTCTCTGCTGCTCCTCCTCCTCCTCCTCCCCGCGGCGACGGCTTCCGCGAGCCGCGTAAACCCTAACCCTAAATTTGGGGGGAGAGAGGGGGGAATCGGTGAGCGAGCAGCGGCGGCGGCGGCGGCGGAGGAAGGTGGCGATGGCGGCGAAACGGGAGCTCTCGAGCACCCTCAGGAACCTCAAGGCGAGGAGGAAATCCCTTGAAATGTTGCCCCTTATTACATC…	GACCGCAGGTAGGACCAGCCAGGCAAGCGGTTCTCCTTCCCTGGCTGACATGTGGGCCCACGTGGGTGGTTCGTTTCTCCCTTCGCCGTGTGACATGTGGGCCCGCACGCCACTCGCGCACCGGGCCGTGGTGATGGGCCCGAGTCCGACTCGAACCCGATCTCCTCTCCTCTCTCTCTTCTCGTCGTGCGCCTCCTCCCCGCGGCGACGGCTTCCGCGAGCCGCGTAAACCCTAACCCTAAATCGGTGAGCGAAGCAGCGGCAGCGGCAGAGGCGGCGGCGGAGGAGGAAGGTGGCGATGGCGGCGAAGCGGGAGCTCTCGAGCACCCTCAGGAACCTCAAGGCGAGGAGGAAATCCCTTGGAAATGTTGCCTCTTATTACATCCGCACGCGTTGCTA…
132	Chr01	2355099	2288591	G	GAAGAGCCTGAAGCTCTTACATAGTTACCAGACTTG	35	TCGTTACCAATACCTTTGTTTATACTATATTTGATCTGTCAATGCAGACTAAACCAATACTAATTCTTTCTTCAGTGTAGTTATCATGGAGGGTAATCCACACCCTGGAGCTGTAAAGGGTCGAATGTCATTCCTGAATTTCAACCCATCCATTGATGTGAGATTCGAAGATTATTTTTTTACATCTTGTTGCAACATTGTTGTGTTCCCTCACCCAAACCTAGAACTGTAGAAATTAACTCAAGAGGCAACGAGTGGCCGCCAATCACAGTCAGCATCACCTAGTAATAATCATCAGGATGGTTCGAACTCCAGCAGGTTAGCTATTTACCAGCTCTTTTCTGTGTTGTAACTGTTGTTAACTTAGATTAGCTAATTTATCTATTACAAAAATACAAA…	CAGTACTTCATTATCAATACCTTTCTTTATACTATATTTGATCTGTCAATGCAGACTAAACCAATACTAACTCTTTCTTCAGCGTAGTTATCATGGAGGGTAATCCACACCCTGGAGCTGCAAAGGGTCGAATGTCATTCCTGAATTTCAACCCATCCATTGATGTGAGATTTCAAGATTATTTTTTTATATCTTATTTGCAATATTGTCGTGTTCCCTCACCCAAACCTAGAACTGTAGAAATTAACTCAAGAGGCAACGGGTGGCCACCAATCACAGTTAGCATCACCTAGTAATAATCATCAGGATGGTTCGAATTCCAGCAGGTTAGCTATTCACCAGCTCTTTTCTGTGCTGTAACTGTTGTTAACCTATAGCTAATTTATCTGTTACAAAATA…
133	Chr01	2412525	2355734	C	CAGACAACTTAATTTGAATAGCAGACTCGCTGATA	34	ACTTGGGCAGCTATCCATATTTCATGGGTTGACTTGGGCTTACAAATTTCTCCCAAAACGATGCCCAAAGCTTTAATGGGCCATAAAGTGGCGATCCAGTTGAGCACGAATAAATCGCGTGGTTGAGGTTCGGAGTTTAATTCGCCAACCCCTGTCTATGCAAAACTTTTCCATTGTTTGTTTCAAAAAAAAAAACATTTCCATTGTTTGGAGGCAATAAGAAGAGCTCCATGATACAAATGATTTCATCTGAGCACGTAAGGTTGCTTCTACATAAGGTTTTGTTCCCATCACACTATCTCACGAAAGCAAATTCAAGCTGATATAAAACTTCATTTGCTGAAAACATCTGAAAAATGTAAGCGTGGTACTGCAGGTCTGCACCTGCCATCGGCCATA…	TTGGGCAGCTATCCATATTTTCATGGGCTGACTTGGGCTTACAAATTTCTCCAAAAACGATGCCCAAAGCTTTAATGGGCCATAAAGTGGCGATCCAGTTGAGCACGAATAAATCGCGTGGTTGAGGTTCGGAGTTTAATTCTCCGACCCCTGTCTATGCAAAACTTTTCCATTGTTTGTTTCAAAAAAAAAAAACATTTCCATTGTTTGGAGGCAATAAGAAGAGCTCCATGATACAAATGATTTCATCTGAGCACGTAAGGTTGCTTCTGCATAAGGTTTTGTTACCATCACACTATCTCACGAAAGCAAATTCAAGCTGATATAAAACTTCATTTGCTGAAAACATCTGAAAAATGTAAGCGTGGTACTGCAGGTCTGCACCTGCCATCGGCCATA…
134	Chr01	2426168	2357417	A	AGACGTGGGCCCGCTTGTCATTCGGATGGTGC	31	GCCTCGGCTGATTCCTGGACGAGGATTCACACACATGTAAGCGTTTGGAATTTTGGATAGAAATTCCGGGCGTGACAGTGGTGGTGGCCAAGGTGATTGCCGCGGAAATGGTGGCTAAGCCGAGCACCCACAGCGCCGCGTCCACGTTGGCCTCCGCTTCGTCCCGTCGAGTAACAGCCACCACCATATCTTGATTAATTTCGAAGACTAATTTGAGATCGAAGCTAGATAGAATTAAGGCCAAAAGAAATAATAATACTGGTAGAAGATTTAGCTAGGTTAATTGCTTTAGCAAATTTGCTAGAGAGTTTCCCCCATCTTCAAGTATTGCATCGATCTTCCTCGAAGATGTGTATATATATAATCACGTACTACTACTAGCTGCCATGAGTTTTCTGT…	GGGCCAGGCCGGCGAGGAAGGTCTCACCACTGCAAGTGCAAGTGCAAGGTAGGAGTAATAGGCAGCGCCGTTATTACCCAAGTCAGCTTGCAGCGGCGTGGTGGTGGTGGCCAAGGTGATTGCCGCGGAAATGGTGGCTAAGCCGAGCACCCACAGCGCCGCGTCCACGTTGGCCTCCGCTTCGTCCCGCCGAGTAACAGCCACCACCATATCTTGATTAATTTCGAAGACTAATTTGAGATCGAAGCTAGAATTAAGGCCAAAAGAAATAATACTGGTAGAAGATTTAGCTAGGTCAATTGCTTTAGCAAATTTGCTAGAGAGTTTCCCCCATCTTCAAGTATTGCATCGATCTTCCTCGAAGAGATGTGTGTATACGTACTACCTGCCTTGAGTTTT…
135	Chr01	2426947	13026209	C	GATCTTAATACCATTCAAAATTT	22	GCTCTGTTTAGATTCCAACTTTTTTCTTTAAACTTTTTAACTTTTCAGTTACATTGAACTTTGCTACACATATAAACTTTCAATTTTTCCGTCGCATCATTCCAATTTTAGCGTGGAACCAGGGCCGGCCTATGATTTCGAGGGTCCTATGCGAACTCATCGCAATGGACCCTCTAAGCTATATATAAAATTTATTAAATTTATTGATATATATAGATGCTAATTTTATTTGCAAAACGAAAACAAATATATCCATATATTAAATTTAACATGTCTGGTAATTATCAAGAAATAAAGTCGACCAAAATAACAATATATTTGTAACTTGAAACTAATATCATTATTCATTAACTTAATGAAGAATAGAACTCCATTATATCGATTGCTTACTATGAAAAG…	CATGCTTGGGCCTTGTCATCGGGCCTCAGGCCTTATGGTCATCTATAATTGCATTTGTCATCTCTCTTTCGTTGTTGATTGGTTAGTGCATGGTTGACTAGCACTAACTAACCAGCAACGATTCAAGATGTCGTAACATTTTTGTTAGGGCCGGCCCTGGCCCTATGCAGCCGAGGCGACCGCCAAGGGCCCATGATGATTTGGGGCCCATAATAGTGGGGGCTAACACCTAATACTAGTAATCTAGTACCTCATCCGATGTTGAGATCAATAATTTTAATTCAAAATTAAAGGTGTTGCAAGTGAGTTTGCCATATTATTCGATGTCTGCGCCTGAGATTCTGAAGTTTGTTATAGATGCATTTTCTATCCAAATGTTTCAGTTGCCTATCGAATTCT…
136	Chr01	2428747	2360084	CACTTTCTAAATCAAATAAAGCAA	C	23	TGTACTCACTGTCACTGGTGGTGGTGGTGCAGCCATTGCAGGAGACCAAGCCTCAGTTTTATATGCGGTTAAACATTGACCTTTGGGCTTCGCACGCATCGGCATCACAAAATCCTCTGCCGTTGCCTTTCGTTTTCGATCACCTAGCTGATCATGCATTGCTTAGGCTAAGCGGGCTAGCTTTCGATGATTCAGCTGCGTCTTTTTCTTGTGGCTTTCCATTAGTTAATTAATTCCTCGTTCCATGTGTCGAACACGGTGCTCACTTTCCAGAGCCAAGAGGAATCGCCGAATTGTCCATGACAAGATGCCCAGCCTCGAGCGTCCTGATTTGTTAATTGATACAAGCTTTTTTGAGGTGCGGTTTCTAATTAAGTCGAGGCATGACAACTAAGCAAC…	CCAAGAGGAATCGCCGACTTGTCCATGACAAGATGCCCAGCCTCGCTTGGACAAAGTGACAGCACAGGCATCGAGCGTCCTGATGTGTTAATTGATACTCTATATATATTATATATATTTTAATGTATGACGCTGTTAACTTTTTAATCAACGTTTGACCATTCGTCTTATTCAAGTTTTTTTATGCAAATACAATAATACTTATATCATACTTAAAGAACATTTGATGATAAATCAAGTCACAATTAAATAAATGATAATTACATAAATCTTTTGAATAAGACGAAATGTCAAACGTTTGTTAAAAAGTCAACGGCGTCATACGTTAAAATAGGGAGGGAGTACAAGCTTTTTTGAGGTGCGGTTTCTAATTAAGTCGAGGCATGACAACTAAGCAAC…
137	Chr01	2486626	2403751	TGTTCATCCATGAATGGTTCAATCTTGGGG	T	29	CACCGGAGCCGGCCCCCGCCGCCGCCGCCGCCGCCGCCGTCGGAGTTCCGGCCGTTCCGGCGGTGGTTCCCGTTCCTCGTGCCGTTCTTCGTCGTCGTCAACGTCGCGCTCTTCGTCGTCACAATGTACATCAACGACTGCCCCGCGCATATGCAGGCCACCGGCGACGCGATCGGCGGTGACGTCGGGGAGGGCGCCGCGTCGCAGGGGTGCTGGCTGGAGCCGGAGCTCGGGAGGTTCGCGTTCCAGTCGTACAAGGAGAATCCCCTCATCGGGCCCTCCTCCGCAACGTAAGCCATCCACACACCACCCCATAAAATTTGAGATCCTTCAGGTCTCTCATTCTCATGGTTGAGGAACAATGCAGCGGTTAGGGTGAAATTTCGCTCATTTCTGATT…	CCACCACCACCACCACCACCATCGGAGCCGGCCCCCGCCGCCGCCGCCGCCGCCGTCAGAGTTCCGGCCGTTCCGGCGGTGGTTCCCGTTCCTCGTGCCGCTCTTCGTCGTCGTCAACGTCGCGCTCTTCGTCGTCACCATGTACATCAACGACTGCCCCGCGCATATGCAGGCCACCGGCGACGCGATCGGCGGTGACGTCGGGGAGGGCGCCGCCTCGCAGGGGTGCTGGCTGGAGCCGGAGCTCGGGAGGTTCGCGTTCCAGTCGTACAAGGAGAATCCCCTCATCGGGCCCTCCTCCGCAACGTAAGCCATTCACCCACCCATAAAATTTGAGATCCTTTTGGTCTCATGGTTGAGGAACAATGTAGCGGTTAGGTTGAAATTTCGCTCATTTCT…
138	Chr01	2496831	2414016	GAAATCTGCAGCTGATGAGGTGTCTCAACTT	G	30	GTGTGTGCCTAACAGTAGAGATTGGATATGTAAACCACGTCTATTGTGTAAGAAATATGTAGTATGCGACGTGATATCCTCACACCATGAAAATCATGTATTGCCAGTTTTTTCGCAGTGTTAAAAGTCTAGGTACATGATACTATGAAAGAAATGGGAAGAACATCACATAAAACTTACAGTCTTCTTGTAGTACTCGATCTCAGCTTTCAGTTCATCATTCTGCTTTTTCAGGGATTCAATGTCCTTGTTCTTCAGCTCCAACTGTAACCTGAGCTTCTGATTCTCTTCATGCTCGAGCTCCTTTGTCTTGAGAGCGAGCTGCAACCTCAGATTCTCATTCTCTTGAGAGATCCTTTGAGAATCCTGAGCCAGAACAAGAGCTGAATGCAGAGAAAT…	GTTGTGTGTGCCTAACAGTAGAGATTGGATATGTAAACCACGTCTACTGTGTAAGAAATATGTAGCATGCGACGTCATATCCTCACACCATGAAAATCATGTATGGCTAGTTTTTTCAGTGTTAAAAGTCGAGGTCATGATACTATGAAAGAAATAGGAAGAACATCATATAAAACTTACAGTCTTCTTGTAGTACTCGATCTCAGCTTTCAGTTCATCATTCTGCTTTTTCAGGGATTCAATGTCCTTGTTCTTCAGCTCCAACTCTAACTTGAGCTTCTGATTCTCTTCATGCTCGAGCTCCTTTGTCTTGAGAGCGAGCTGCAACCTCAGATTCTCATTCTCTTGAGAGATCCTTTGAGCATCCTGAGCCAGCACAAGAGCTGAATGCAGAGAAAT…
139	Chr01	2534191	2452404	C	CTCTCTCTCTCTCTCTCTCTCTCTC	24	TGGCATCCACATATCCTCTTGTGGACATGCTGTACACCAGGAATGCCATGATCGATATTTATTCTCCTTGAAACAAAGGTAAGCTGCACTCAAAATTTATTTAGTTCAAGTAAGAAATTCTTTATATTGCATCGTGTGCGTATTGTGTGGTACCATATTTGGATGAGAATCTCGCACTTTTAGCAGCGCACAACTCGACAATTGGTAGCTTCTTGATTTAACAATTATTCATCTGTTCAATTTGATAGGTCACCTTCTCACAGCTTGAAATGAGAATATGTACTACTACCTTACACTTTTAGACTTTTAGGAACAATTGTTGACTGAAAAAGAGTGGTGTCTCATATTTTATGCCAAGCTGCTTACACTTCTGTTGATTGAACATTTGCAGATATGTCA…	TGGCATCCACATATCCTCTTGTGGACATGCTGTACACCAGGAATGCCATGATCGATATTTATTCTCCTTGAAACAAAGGTAAGCTGCACTCAAAATTTATTTAGTTCAAGTAAGAAATTCTTTATATTGCATCGTGTGCGTATTGTGTGGTACCATATTTGGATGAGAATCTCGCACTTTTAGCAGTGCACAACTCGACAATTGGTAGCTTCTTGATTTAACAATTATTCATCTGTTCAATTTGACAGGTCACCTTCTCACAGCTTGAAATGAGAATATGTACTACTACCTTACACTTTTAGACTTTTAGGAACAATTGTTGACTGAAAAAGAGTGGTGTCTCATATTTTATGCCAAGCTGCTTACACTTCTGTTGATTGAACATTTGCAGATATGTCA…
140	Chr01	2535719	2453960	G	GTTGCTGCGCTTTGTGAGATGGGCGTCGTCA	30	GAGAGAGAGAGAGAGAGAGAGGGAGAGGGAATAAAAAATACAGAAAACTGAATAATAAGTGTAGAATACTAAAACACCCAAATTGGTTCTCTCTTCCATCGCCCCGCTGCATCAGCAGCCACACTAGCAGTTGGAATGCTAGATGCATTACCATTCAAGCTTCCATCAATATCCATCGCATCTAACAAGATATGTCACTTGTAGTCTTGTAGTACTAAGAAAGTAAGATCTGCAGTGGACCGGAAGAACCAAGTACTAGGCAGCACAGGCTGTGCGGCTATGCCTGGTTGCGGAGCTGTGGCAGCCGGCTGCCAGTAGAGACCCTGTTTCAGATGGTGGCACCACAATGGCCGGCGGATGGCGGAGGCACTGTGGCATATGGCGGCACCATGACGGCCG…	GAGAGAGAGAGAGAGGGAGAGGGAGAGGGAATAAAAAATACAGAAAACTGAATAATAAGTGTAGAATACTAAAACACCCAAATTGGTTCTCTCTTCCATCGCCCTGCTGCATCAGCAGCCACACTAGCAGTTGGAATGCTAGATGCATTACCATTCAAGCTTCCATCAATATCCATCGCATCTAACAAGATATGTCACTTGTAGTCTTGTAGTACTAAGAAAGTAAGATCTGCAGTGGACCGGAAGAACCAAGTACTAGGCAGCACAGGCTGTGCGGCTATGCCTGGTTGCGGAGCTGTGGCAGCCGGCTGCCAGTAGAGACCCTGTTTCAGATGGTGGCACCACAATGGCCGGCGGATGGCGGAGGCACTGTGGCATATGGCGGCACCATGACGGCCG…
141	Chr01	2563846	30864646	T	TGGGGAAAACGGGGGCTGGGGGGAGAAACGC	30	TCACAGACCGGTCAGATCACGGGTCAGGTGGCGACTGGCAGTCTGACGCACGCCTTGCCCCGTCCCGTCAAGACGAAAGCCTCTAGGCTCTTGTCTCAAGCCGGAGCTAGCGTGTTATCTCTTAAAGATGGCACGTTAGCCCTAGTTAGATTTATACCAGGCTTCATCCTAACCATTACAGGCAGGGTGTTACATGAAGAAGGACAAACATGCACGTTGCTAAGCTGACGCGTGGTGGACAAGAATGACCGGTCTGACACTGGTCGCATCGTGAACAGACAGCCACAATCCCGCGTCATCTCTGTCTCCGGCGGAAGTGGGGGTAGGTGTGGGCTGTCCCATCAGAGAGGCGCCCAAGCGGAAACCGTACCGATCTCCGCCGATTATGGAGAAGAAAAA…	CGGTCAGATCACGGGTCAGGTGGCGACTGGCGGTCTGACGCACGCCTTGCCCCGTCCCGTCAAGACGAAAGCCTCTAGGCTCTTGTCTCAAGCCGGAGCTAGCGTGTTATCTCTTAGAGATGGCACGTTAGCCCTAGTTAGATTTATACCAGGCTTCATCCTAACCATTACAGGCAGGGTGTTACATGAAGAAGGACAAACATGCACGTTGCTAAGCTGACGCGTGGTGGACAAGAATGACCGGTCTGACACTGGTCGCATCGTGAACAGACAGCCACAATCCCGCGTCATCTCTGTCTCCGGCGGAAGTGGGGGTAGGTGTGGGCTGTCCCATCAGAAAGGCGCCCAAGCGGAAACCGTACCGATCTCCGCCGATTATGGAGAAGAAAAACAGTCCAG…
142	Chr01	2577655	2485362	T	TATATATATATATATATATATATATATATATATATATAT	38	ATTGTTTTTTTCATGTTTTGGAAGTCTCTGCATGCTTTGTGGTGTGTCTTCATGTGTCTATACCATACTCCCTCTGTCCTAAAGGGGCACATCCCTTTCTTCCTAGGTTGAGTTGTTGCGGAACGGATGGAGTATGAGACATTCTTTTTCACTACTTGTAAGATTGACAGATAGTTAATTATTCCTTGTTTAGTAATGGCAAATAGTTTCTGTTTATTTTCCCGTATGGCTTTTCTTGGAACGGACGAACCAAAGGATTTTATAGAAGTCAAACATAGCAAATATACTGCCTCCAGGCGGTTTTTTTTTTCACGTAACGTTATATAAATTAGCAAAATTGTATGTGCGATGCAACGGAAAGAAAAAAACGAGAAAATTAAATTAAAACATATTAAATTC…	ATTGTTTTTTTCATGTTTTGGAAGTCTCTGCATGCTTTGTGGTGTGTCTTCATGTGTCTATACCATACTCCCTCTGTCCTAAAGGGGCACATCCCTTTCTTCCTAGGTTGAGTTGTTGCGGAACGGATGGAGTATGAGACATTCTTTTTCACTACTTGTAAGATTGACAGATAGTTAATTATTCCTTGTTTAGTAATGGCAAATAGTTTCTGTTTATTTTCCCGTATGGCTTTTCTTGGAACGGACGAACCAAAGGATTTTATAGAAGTCAAACATAGCAAATATACTGCCTCCAGGCGGTTTTTTTTTTCACGTAACGTTATATAAATTAGCAAAATTGTATGTGCGATGCAACGAAAAGAAAAAAACTAGAAAATTAAATTAAAACATATTAAATTC…
143	Chr01	2601649	2509726	T	TCTAGAAGGAGATTTGACTGAACAGG	25	TATGTAGGAGTGGAAAAATAAGTTCGGGCTCGTGAGCTTGGCTCGAGCTTGGTGAGCTTGGCTCGGCTCGTAAATTAAATAAGTCAAGCCCAAGCCTCTTATTTAGCTCGTTGCTGAAATGAGTCGAGTCCGAGCTAGCTCACAAGCCTAGGCCATCATGTGTTTATATCGATTATTTTTTAAGAAGTTATTATTTGTCAACTTAAAATTTATCATTAAGATTTTAAAGAATTGAATGTATAAACTTATTTAAATTTTATAGGTTGATGATTTGTTCTTGTTTTTTAATAATTATAAAATATATATGAAGAGGTGTTTTAACATGAAGTCTTGCAAGCTAGCTCAAGCTGGCTCGAGCCAGGAAACGAGCCAAGCCAAGCCTAGCTTGTTGCGAGTCAC…	ATGTAGGAGTGGAAAAATAAGTTCGGGCTCGTGAGCTTGGCTCGAGCTTGGTGAGCTTGGCTCGGCTCGTAAATTAAATAAGTCAAGCCCAAGCCTCTTATTTAGCTCGTTGCTGAAATGAGTCGAGTCCGAGCTAGCTCACAAGCCTAGGCCATCATGTGTTTATATCGATTATTTTTTAAGAAGTTATTATTTGTCAACTTAAAATTTATCATTAAGATTTTAAAGAATTGAATGTATAAACTTATTTAAATTTTATAGGTTGATGATTTGTTCTTGTTTTTTTAATAATTATAAAATATATATGAAGAGGTGTTTCAACATGAAGTCTTGCAAGCTAGCTCAAGCTGGCTCGAGCCAGGAAACGAGCCAAGCCAAGCCTAGCTTGTTGCGAGTCAC…
144	Chr01	2620264	2540934	ATTGCTATTGCTAATAGTTGTAGTTTGATC	A	29	GACAGCAGCGGCATCCATGGCGCCCAAGGCAGAGAAGAAGCCGGCCGCGAAGAAGCCCGCGGAGGAGGAGCCCGCGGCGGAGAAGGCCGAGAAGGCCCCCGCGGGGAAGAAGCCCAAGGCGGAGAAGCGTCTCCCCGCCGGCAAGGCCGAGAAGAGTAGCGGCGAGGGGAGGAAGGCGGGGCGGAAGAAGGCGAAGAAGAGCGTCGAGACCTACAAGATCTACATCTTCAAGGTGCTCAAGCAGGCCCACCCCGATATCGGCATCTCCTCCAAGGCCATGTCCATCATGAACTCCTTCATCAACGACATCTTCGAGAAGCTTGCCGGGGAGTCCGCCAAGCTCGCCCGCTACAACAAGAAGCCCACCATCACCTCCCGCGAGATCCATACCTCCGTCCG…	GACAGCAGCGGCATCCATGGCGCCCAAGGCAGAGAAGAAGCCGGCCGCGAAGAAGCCCGCGGAGGAGGAGCCCGCGGCGGAGAAGGCCGAGAAGGCCCTCGCGGGGAAGAAGCCCAAGGCGGAGAAGCGTCTCCCCGCCGGCAAGGCCGAGAAGGGCAGCGGCGAGGGGAGGAAGGCGGGGCGGAAGAAGGCGAAGAAGAGCGTCGAGACCTACAAGATCTACATCTTCAAGGTGCTCAAGCAGGTCCACCCCGATATCGGCATCTCCTCCAAGGCCATGTCCATCATGAACTCCTTCATCAATGACATCTTCGAGAAGCTCGCCGGGGAGTCCGCCAAGCTCGCCCGCTACAACAAGAAGCCCACCATCACCTCCCGCGAGATCCAGACCTCCGTCCG…
145	Chr01	2640257	2561240	T	TCCAAAACAAATCCCAAGGAGAGG	23	TCCCTCTCCCTATACTATTCTACAAATTCAGTAACACATGGATTTTGCCAATGAATCACAAGTACATGACATGGAGAAGGAAAGGATTAGTGCACATACCCCTTGGAAGGTGCAACACCCATGATGACAGTCTGGGTAGTGGTCACCTCCTCAGCCATCTCCGGGTACATCTTGCATCTGCATGTACAAATAATCAATCAGAAATTCAGAGCCTATTTCTTGTCTGTTCAAAGAAGAGGGGATAAAAAAATCAGATCCTTATCAGCAATCAGCATGCATGCTCCTCATTTAATAACGGTGGAAAGGAGCTAAATCAAAATCTCCTATAATGAATCTTTTTTTTCCTCTCAAGAAAGATCATCATCACATTAAGCCACCATCTCAAAAAAGATTTTTCTA…	TCCCTCTCCCTATACTATTCTACAAATTCAGTAACACATGGATTTTGCCAATGAATCACAAGTACATGACATGGAGAAGGAAAGGATTAGTGCACATACCCCTTGGAAGGTGCAACACCCATGATGACAGTCTGGGTAGTGGTCACCTCCTCAGCCATCTCCGGGTACATCTTGCATCTGCATGTACAAATAATCAATCAGAAATTCAGAGCCTATTTCTTGTCTGTTCAAAGAAGAGGGGATAAAAAAATCAGATCCTTATCAGCAATCAGCATGCATGCTCCTCATTTAATAACGGTGGAAAGGAGCTAAATCAAAATCTCCTATAATGAATCTTTTTTTTCCTCTCAAGAAAGATCATCATCACATTAAGCCACCATCTCAAAAAAGATTTTTCTA…
146	Chr01	2664140	2585282	G	GACAAACCTGGTTTCCGTGTCCA	22	AATGCGAGCAGTAATCAACAGCGTAGTAGATTCAGTCCACGCGCCCATTAAAGCCAAGCCACTGTCCTTGTCCATCTTTGTCCAGACCTCGCGTTCCTCGGTTCCTCCTCCTTGCTAGCTCCTGCTGAGTGCTCGGCGATGGCGGGCGTCGGTTCGGCGGTGCGGCGGCTCTACCTCTCCGTCTACAACTGGGCCGTCTTCTTCGGATGGTACTCCGCCGCCTCGCGCCGCCGCCGCCTGCTGGTGTTTGGATCTCTCGTTTTCTTGGCTTGATTTAGGGGGGTTTCTTGGATCTTGCAGGGCGCAGGTGCTGTACTACGCGGTCACGACGCTGCTGGAGAGCGGCCATGAGGCCGTCTACGCCGCCGTCGAGCGGCCGCTGCAGTTCGCGCAGACCGC…	GCGAGCAGTAATCAACAGCGTAGTAGATTCAGTCCACGCGCCCATTAAAGCCAAGCCACTGTCCTTGTCCATCTTTGTCCAGACCTCGCGTTCCTCGGTTCCTCCTCCTCCTTGCTAGCTGCTGCTGAGTGCTCGGCGATGGCGGGCGTCGGTTCGGCGGTGCGGCGGCTCTACCTCTCCGTCTACAACTGGGCCGTCTTCTTCGGATGGTACTCCGCCGCCTCGCGCCGCCGCCGCCTGCTGGTGTTTGGATCTCTCGTTTTCTTGGCTTGATTTAGGGGGGTTTCTTGGATCTTGCAGGGCGCAGGTGCTGTACTACGCGGTCACGACGCTGCTGGAGAGCGGCCATGAGGCCGTCTACGCCGCCGTCGAGCGGCCGCTGCAGTTCGCGCAGACCGC…
147	Chr01	2678577	2599697	CTGATACCATCTTACAGTGATAGATAAATTTGGGGAATTTACTGTGTACTATTGACTTAGGG	C	61	ATCCGTTTTCTCATCAGGAGAATCATCTGTGAGGTGAGATGCTTGACCAATCGACCTCAAAAGCATACGAGCTGAAAGTTCCCATTCTTGATAATTTTGACCATTTAGCTTAATGTCCGTGGAGAGCAGAGCTCCACCTCCAAGAAAGGGGTCGGATGTTGCCATCAAGACCAGCAGAAGAAAATTTGACAAATTGACTGGACAGAGACTTGCTTGCAGGACTTGATGTATTGTCTCCTGAATTAGCACCAGCAGCACACAATGGCAGCAGTAGTGGAAGAGCAGCAACAACGGCTGAGCGGAGCAACCGCGTGACGAGCGGCTGCAATGAGCGATGAACTCACGCGTGACGGACGAATCACACTGACTTGCTGTGAATCCCGCTGCTGATCCGGACGA…	CATCCGTTTTCTCATCAGGAGGATCATCTGTGAGGTGAGATGCTTGACCAATCGACCTCAAAAGCATACGAGCTGAAAGTTCCCATTCTTGATAATTTTGACCATTTAGCTTAATGTCCGTGGAGAGCAGAGCTCCACCTCCAAGAAAGGGTCGGATGTTGCCATCAAGACCAGCAGAAGAAAATTTGACAAATTGACTGGACAGAGACTTGCTTGCAGGACTTGATGTATTGTCTCCTGAATTAGCACCAGCAGCACACAGCGGCAGCAGTAGTGGAAGAGCAGCAACAACGGCTGAGCGGAGCAACCGCGTGACGAGCGGCTGCAATGAGCGATGCACTCACGCGTGACGGACGAATCACACTGACTTGCTGTGAATCCCGCTGTTGATCCGGACGA…
148	Chr01	2679750	2600827	CTGCCAAAATTTTGGTAAGTTGCCAAAATTTTGGCAACTATACTAAAATTTTGG	C	53	TGAAAACCGATCCAAAATTGGTAAAAATCAATGACTTTCGGTCAACACGGTACGGCTGATGTCGATAGCAGATAAGGGCAGCGAAGCATATCTTTTGTTTGAAAAACTGTTGGAGCATTGTGCCCCCTATGCTCTCATAAGTAATACTCCTCCGTCTTTAAATATATTAATCTAATAGTACTACATTAGACACAACTATTGTTAATGGGTCTACTCTAGTACCGTGATGCTCAATTTTAGGATGGAAGGAGTATGCAAACAATGCCACTTTTATTTTTATCGTAGCATACATGTTCTATTTGTGCACTCAAAATACCCGGTGAAGTAATTTTCTTAAAAGAACACCTTTTTGAAAAGAAAATAATAAATACTCCGTACAAAAGAAACCTAGGGCATGTT…	CAAAATTGGTAAAAATCAATGACTTTCGGTCAACACGGTACGGCTGATGTCGATAGCAGATAAGGGCAGTGAAGCATATCTTTTGTTTGAAAAACTGTTGGAGCATTGTGCCCCCTATGCTCTCATAAGTAATACTAATAAAGCATTTCCTCCGTCTTTAAATATATTAATCTAATAGTACTACATTAGACACAACTATTGTTAATGGGTCTACTCTAGTACCGTGATGCTCAATTTTAGAATGGAAGGAGTATGCAAACAATGCCACTTTTATTTTTATCGTAGCATACATGTTCTATTTGTGCACTCAAAATACCCGGTGAAGTAATTTTCTTAAAAGAACACCTCTTTGAAAAGAAAATAATAAATACTCCGTACAAAAGAAACCTAGGGCCTGTT…
149	Chr01	2686339	2607362	A	ACACACACGCACACACGCACACACG	24	TGGTTTCTGCTCGCAGCTACAGCTCAGGTTGCTACCGTTTCTTGAACAAAGAAGTAAAAATGTATTAGAATGGAAATGCCGAAATACACAGACTATCTTTTCCCTTGGTAAATAAAAATGGACATGAGTACCATTTTCATGATTTGCTAATGGTGTGTTGTTCCAAACTTTGGCTTTTCCATATGTAAATAAAATTGCACTCCATATCGATGCCAAAAAATGATGTGTAGATTTTCTGCTTTTCAAGGATGAAGAAGGTTGCTATCACCATTTGATTCATATTGGTTCCCTGTAACTGTTTCTGGATATTATTTCATGAAAGTAGGGGTGGATCAGTGAAAGGAGCCAATTGCATCTGACATTGTCACACTGATATCGTGGATCATCCAAATGCTGAAA…	CTGCTCGCAGCTACAGCTCAGGTTGCTACCGTTTCTTGAACAAAGAAGTAAAAATGTATTAGAATGGAAATGCCGAAATACACAGACTATCTTTTCCCTTGGTAAATAAAAATGGACATGAGTACCATTTTCATGATTTGCTAATGGTGTGTTGTTCCAAACTTTGGCTTTTCCATATGTAAATAAAATTGCACTCCATATCGATGCCAAAAAATGATGTGTAGATTTTCTGCTTTTCAAGGATGAAGAAGGTTGCTATCACCATTTGATTCATATTGGTTCCCTGTAACTGTTTCTGGATATTATTTCATGAAAGTAGGGGTGGATCAGTGAAAGGAGCCAATTGCATCTGACATTGTCACACTGATATCGTGGATCATCCAAATGCTGAAATGTTTA…
150	Chr01	2705407	2626304	C	CGTGGATCCAAACACTACCCCAATATCT	27	ATTAAGTAATTATTAATTATTTTTCTATCATTTGATTTATTGTTAAATGTACTTTTATGTATCATATAGTTTTACACATTTCACAAAAGTTTTTGAATAAGACGAACAGCCAAACAGCCAAACATGTTTAAAAAAGCCAACGGCGTCGAACATTTAGAGATTTAGGGAAGAAGGGAGTAGTTCAGACCCTGTATAGATGGGACTAAAACTTTTAAGTCCCTATCATATCGGATGTTTGGACACTAATTATAAATATTAAACGTAGACTATTAATAAAACCCATCCATAATCTTGGACTAATTCGCGAGACGAATCTATTGAGTCTAATTAATCTATAATTAGCCTATGTGATGCTACAGTAAACATTCTCTAATTATGGATTAATTAGGCTTAAAACAT…	TAAGTAATTATTAATTATTTTTCTATCATTTGATTTATTGTTAAATGTACTTTTATGTATACATATAGTTTTACATATTTCACAAAAAAGTTTTTAAATAAGACGAACGGCCAAACGGCCAAACATGTTTAAAAAAGTCAACGGCGTCGAACATTTAGAGATTTAGGGAAGAAGGGAGTAGTTCAGACCCTGTATAGATGGAACTAAAACTTTTAAGTCCTATCACATCGGATATTTTGACACTAATTATAAATATTAAACGTAGACTATTAATAAAACACATCCATAATCTTGGACTAATTCGCGAGACGAATCTATTGAGCCTAATTAATTCATGATTAGCCTATGTGATGCTACAGTAAACATTCTCTAATTATGGATTAATTAGGCTTAAAATAT…
151	Chr01	2709219	2630151	CTTTGAAATACATTTTTTTTCAAATGGTTTCTGCATAGATCAGTGTAATTCCTGT	C	54	GCTTTTCTTTCTTTCTGACGAATGGTGAATAATTTTCACTGATACAATGTTCGCGAATTCTTCAGATAGTCCCTTGACCACACTCGATTTTCTTCAGGCAAACAATCTCTTCTCACCCGGGCCGATCATTCAGAAACCAGGCTGTTACTAGCAGACATTGACCATCTGTTACCGTGCTGTCAAAGTAGTACTATTACCGGTGCGGTCTTTGTTCAATGCTGCACAATTCAGTTTGTATTTCACATTCTGAAAGTTTGAAACACAAAATATTCACAAGAATCAGGGAAACAGTTCACGTGTTTCAAACGGGGCCTTACATTTGGTCGATCTATACCCAATTGTCAAAATGGGTTTAGAAAAAAAATGATAATAACGTTCAGAAAACTGATATGTAGGGTA…	TTTTCTTTCTTTCTGACGAATGGTAAATAATTTTTCACTGATACAATGTTCGCGAATTCTTCAGATAGTCCCTTGACCACACTCGATTTTCTTCAGGCAAACAATCTCTTCTCACCCGGGCCGATCATTCAGAAACCAGGTTGTTACTAGCAGACATTGACCATCTGTTACCGTGCTGTCAAAGTAGTACTATTACCGGTGCGGTCTTTGTTCAATGCTGCACAATTCAGTTTGTATTTCACATTCTGAAAGTTTGAAACACAAAATATTCACAAGAATCAGGGAAACAGTTCACGTGTTTCAAACGGGGCCTTACATTTGGTCGATCTATACCCAATTGTCAAAATGGGTTTAGAAAAAAAAATGATAATAACGTTCAGAAAACTGATATGTAGGGTA…
152	Chr01	2735871	2657851	A	AGGTCTTTGAATTGCTCCAACCACATTCTTGAATT	34	GTTTATCAGCGGCAGCTAAATTTTAACTTTAGCATTTAATTTTAGAGATGATTTTGAGATTTTCTTATCGCAGTTTATTTTTCATCATTAGCTTCTAAATTTGTAAGAACGCCTATGTAAAAGTTTTACATATAATTTTTTTTGCTTCGTTTATTTTTCTCACGGCTTATCAAAGGCAAACGATGAGAAGCCGTTGGCATAAACTGTAGTGGTAGAAATCCCCTAGCTTTATTATGAGCATGCTGGTGAGTGATGTAACTATATTTTCGTATCAATAAAGATAGCCGAATGGCATAAAAAAAAGTAGAAGTAGGATCTAACCTAGGTGAGCCCCTGTTTCTGGTTTGTGTGTTGGTTATTGACACTTTGACAGGGTTTGGCAACAAACAAGAACAGCAA…	GTTTATCAGCGGCAGCTAAATTTTAACTTTAGCACTTAATTTTAGAGATGGTTTTGAGGTTTTCTTATCACAGTTTATTTTTCATCATTAGCTTCTAAATTTATAAGAACGCCTATGTAAAAGTTTTACATATAATTTTTTTTGCTTCGTTTATTTTTCTCACGGCTTATCAAAGGCAAACGATGAGAAGCCGTTGGCATAAACTGTAGTGGTAGGAATCCCCTAGCTTTATTATGAACATGCTGGTGAGTGATGTAACTATATTTTCGTATCAATAAAGATAGCCGAATGGCATAAAAAAAAGTAGAAGTAGGATCTAACCTAGGTGAGCCCCTGTTTCTGGTTTGTGTGTTGGTTATTGACACTTTGACAGGGTTTGGCAACAAACAAGAACAGCAA…
153	Chr01	2779967	2710749	GATGTATAAGTATTAACACTAGC	G	22	GGATGTCAAACTTCAATATAGACTTCTTGCCTACGATCAATTATCACAAATGTGACTAATGCATGATTTCTGATAAATGGGTGATCAGATTTTGACAGTAGACAAAATAATCAAGGATATCGTGCATATAAGTCCAATTTTAGAGAAAGCACAAACAGGTTCTTCACAGTAACAAGAAAAAAACGTCAGGATCTAACAATCTAGCTCCAACTCACTTCAACTCCTAAGAGCTCAAAGTGGTACATTCAGATTCCAGAGGAAACTCGCATTTACTAGCCGAATAATAATAAGAAATCGAATATAAAATAAAGACAATGTAAACTGCAAGGAATCACAGTTCTATGGAATACAACTAGCATTACGGCATTCTCAGGAACTGACAGTCAGTTACTCTACCTA…	GGATGTCAAACTTCAATATAGACTTCTTGCCTACGATCAATTATCACAAATGTGACTAATGCATGATTTCTGATAAATGGGTGATCAGATTTTGACAGTAGACAAAATAATCAAGGATATCGTGCATATAAGTCCAATTTTAGAGAAAGCACAAACAGGTTCTTCACAGTAACAAGAAAAAAACGTCAGGATCTAACAATCTAGCTCCAACTCACTTCAACTCCTAAGAGCTCAAAGTGGTACATTCAGATTCCAGAGGAAACTCGCATTTACTAGCCGAATAATAATAAGAAATCGAATATAAAATAAAGACAATGTAAACTGCAAGGAATCACAGTTCTATGGAATACAACTAGCATTACGGCATTCTCAGGAACTGACAGTCAGTTACTCTACCTA…
154	Chr01	2903489	2839434	T	TATATATATATATATATATATATATATATA	29	GTGGGTCCCCACCCAAAAGAAGAATAGGTAGAAGTGGTGCATGTGGTATCCCCTTGAGATATAAAAGGAGGACCTTGCCCACCGAAGAAGGGGATCTGATCCGATCCGGGAGGAGAGGACTCGGAGAGATCCGGAACCAGAATAGAAGGGTTCTAGAGTTTGAACTCATTTGCTCGACAACTCTCTGTAATTCTTCCACACACAAATCCACCAGAACACAGGAGTAGGGTATTACGCTTCTCAGCGGCCCGAACCTGTCTACATCGCCCGCGTCTCGTGCATTTTCTCTCTCGCGTACATTCCACAGATCGAGGGTGAAGAACCTCACACAGCGCCCCCGGCCGAACCGGCAAAGGGGGGCCCGTGCGGTCTCCCGGTGAGGAGCCCCACGCTCCGTCA…	GTGGGTCCCCACCCAAAAGAAGAATAGGTAGAAGTGGTGCATGTGGTATCCCCTTGAGATATAAAAGGAGGACCTTGCCCACCGAAGAAGGGGATCTGATCCGATCCGGGAGGAGAGGACTCGGAGAGATCCGGAACCAGAATAGAAGGGTTCTAGAGTTTGAACTCATTTGCTCGACAACTCTCTGTAATTCTTCCACACACAAATCCACCAGAACACAGGAGTAGGGTATTACGCTTCTCAGCGGCCCGAACCTGTCTACATCGCCCGCGTCTCGTGCATTTTCTCTCTCGCGTACATTCCACAGATCGAGGGTGAAGAACCTCACACAGCGCCCCCGGCCGAACCGGCAAAGGGGGGCCCGTGCGGTCTCCCGGTGAGGAGCCCCACGCTCCGTCA…
155	Chr01	3226889	3162338	A	AATAATCTAGATTATAATAATTTCA	24	TTCCGTCAAGCTTCAAGATTTACCTCTCAATCGAGTATTGCTTTATACTTGTCTCAGTTGTCTGATCTTATTGAGAATTGTAGGATCCAAGCTCGTGCATCTCGGAGCCAGCATTTGGCAACAGGAAAAATGGCTCTAATGAACCCAGAAATGCAGAAAAGCGGTTCGCGTCATGGTCCTGTTTCTTTCAGCTTGGGATTATTATAATCCAGATTATTAGAAGTAAGCTGAAAGAATCAGACAACTTATTGAAGTAGCTTATTATAATCTGGAGCCCAGCTTATTATAATCTGATAAGCTCATTTAGGTGAGCTTTTTCTAGATTATTGGGTGAAAAATTACCCACCATATGCCACCCCACTCCCTCATTATACTTGCAAACTCAATAATCTAGGCTCT…	TTCCGTCAAGCTTCAAGATTTACCTCTCAATCGAGTATTGCTTTATACTTGTCTCAGTTGTCTGATCTTATTGAGAATTATAGGATCCAAGCTCGTGCATCTCGGAGCCAGCATTTGGCAACAGGAAAAATGGCTCTAATGAACCCAGAAATGCAGAAAAGCGGTTCGCGTCATGGTCCTGTTTCTTTCAGCTTGGGATTATTATAATCCAGATTATTAGGAGTAAGCTGAAAGAATCAGACAACTTATTGAAGTAGCTTATTATAATCTGGAGCCCAGCTTATTATAATCTGATAAGCTCATTTAGGTGAGCTTTTTCTAGATTATTGGGTGAAAAATTACCCACCATATGCCACCCCACTCCCTCATTATACTTGCAAACTCAATAATCTAGGCTCT…
156	Chr01	3303653	3238066	C	CGATTTCTTTTATGAGTATAGAGG	23	TAAGTAAAGAGCACCGAAGCATGACTTTGTGGCGAAAATGATTTAGCCAGAAGTTACTGTATACGCATAGCGACTTGGTAATTATTTATTTGGTTTTGAATTACTTATACTTTTCTAAAATATTATTGGATTCCTCGTCAGTATATATGCCGAGGCTACATATGAAACAACTTCTGCTTGCTGCCCCCTGGGCAGAGGAAGATGTATCCGTTCACGTTTTGTGCTTCTAATATATTAAGTTCTTAGAAAAAAACTTCGACGGTTTGTACTCCCTTCGTACTCGTAAAGGAAGTCGTTTTAGACAGCGACACGGTCTCCAAAATAGAACTTTGACTTTTTATTTCTATAAAAATATTTATTGAAAAGTAATATATGTATATTTTTATGAAAGTATTTTCA…	GATTTTTACAGCACCGAAGCATGACTTTGTGGCGAAAATGATTTAGCCAGAAGTTACTGTATACGCATAGCGACTTGGTAATTATTTATTTGGTTTTGAATTACTTATACTTTTATAAAATATTATTGGATTCCTCGTCAGTATATATGCCGAGGCTACATGTGAAACAACTTCTGCTTGCTGCCCCCTGGGAAGAGGAAGATGTATCCGTTCACGTTTTGTGCTTCTAATATATTAAGTTCTTAGAAAAAAACTTCGACGGTTTATACTCCCTCCATACTCGTAAAGGAAGTCGTTTTGGACAGCGATACGGTCTCCAAAACAGAACTTTGACTTTTTATTTCTATAAAAATATTTATTGAAAAGTAATATATGTATATTTTTATGAAAGTATTTTCA…
157	Chr01	3305769	3240202	CAGCCCGAACCAGGAGTAGGGTGTTACGCTCCATA	C	34	AGGCGCCGCCCGATTGATGTGCGTCAATCGGGCTTGATCGGTCTGTGACCGGCCAACAGGCGGACGGGACGGATAGCAGCGCACCCACGTCCCGCCCGGTGTCAGGCGAAGTGGGGGCAGATAAGACCTGTCCCATCGGCACGTCGGTGAGCGTGCTGCTCCTATATGGAGTCCACCAAAGTCGCAAACGAATTAAGGGCGAATGACGGGCGTGTCCCCCGTGTCAGGCGGGGGACGGCGCTGGGCCCACCTGAGGATGAGCAACCACCTTGTTTCTGGTTGAAGGTAAGGACAATGGCTTGACCCAAGACATGTGGGCCCCCACCCAATGATGGATTGTGTAAGGCGGTGCATGTGGTATCCCCTTGAACTATAAAAGGAGGACCTTACCCACCGAGA…	AGGCACCGCCCGATTGATGTGCGTCAATCGGGCTTGATCGGTCTGTGACCGGCCAACAGGCGGACGGGACGGATAGCAGCGCACCCACGTCCCGCCCGGTGTCAGGCGGAGTGGGGGCAGATAAGACCTGTCCCATCGGCACGTCGGTGAGCGTGCTGCTCCTGTATGGAGTCCACCAAAGTCGCCAACGAATTAAGGGCGAATGACGGGCGTGTCCCCCGTGTCAGGCGGGGGACGGCGCTGGGCCTACCTGAGGATGAGCAACCACCTTGTTTCTGGTTGAAGGCAAGGACAACGGCTTGACCCAAGACATGTGGGCCCCCACCCAATGATGGATTGTGTAAGGCGGTGTATGTGGTATCCCCTTAAACTATAAAAGGAGGACCTTACCCACCGAGA…
158	Chr01	3337575	3272041	CGTCGCGGGGTGGCGCGGCGGC	C	21	GTCCATGATGTATGAGGAGCATACGAACAAGTTCTTGTTAAACGAATACGAAGCACTTAGATAACAAAATCAACCCAAGTTATCCACTCAACTGAGGTACCATACCAACCAGAGAAAACCCAAGAAATGCTCTTACAAGTAGTATCCTAGGAACTGCAACATGTCAATTCTCAAATGCTCAAACCTAGTTTTAAACCCACTCCACACCATTCGCAATGAAAAAACAAAGGGTAATATAGTGACCAACGCAAGCTACACCATGCGAGTGACAAACAGCTTAGCTAAAATTTCCTCTCGATGCTCACTGGCGGCGCGGGGGGGCACCACCTATACTGAACTGGTGGAACAAAGGTAGATGAACTGTTCATCCAAATGGATCTTATCTCCGCGACCGCGAGC…	AGTCCATGATGTATGAGGAGCATACGAACAAGTTCTTGTTAAACGAATACGAAGCACTTAGATAACAAAATCAACCCAAGTTATCCACTCAACTGAGGTACCATACCAACCAGAGAAAACCCAAGAAATGCTCTTACAAGTAGTATCCTAGGAACTGCAACATGTCAATTCTCAAATGCTCAAACCTAGTTTTAAACCCACTCCACACCATTCGCAATGAAAAAAAAAGGGTAATATAGTGACCAACGCAAGCTACACCATGCGAGTGACAAACAGCTTAGCTAAAATTTCCTCTCGATGCTCACTGGCGGCGCGGGGGGGCTTCACCTATACTGAACTGGTGGAACAAAGGTAGATGAACTGTTCATCCAAATGGATCTTATCTCCGCGACCGCGAGC…
159	Chr01	3339319	3273771	CAGACTAACCTCGCGCCAACT	C	20	TAGTTCAGTGATTTGTAAATTATAAATCCACTGACAGCAATTACAAAATTAGTCTGAGTTGGATGCAATCTCCATATACAGCAGCATCATTACTTGACTGTACGATATTTATGTGTGCACTAAAAGTCTAAAACTGTGATAAACTAATGATTGGATCATCTCATCTGAAAAATGGACTACTACTTAATGACACTGATGCGGTTATCAGCACATATGCTCATCAACGGGCGGGCAGAGTGAGGGTTGAGACCTCAGAGTTTAGACAACTGCAGGTTGTTGGAGACCATGCCACGCTCCTCGTCGCACTGCTCGTACTCGTCCCAAACGGCGTCAAGTGATCCGGCGACAAGTGTTGATGCCCATACATGCACTTGAATCAGCAACTAATTAATCGCTTTT…	GTGATTTGTAAATTATAAATCCACTGACAGCAATTACAAAATTAGTCTGAGTTGGATGCAATCTCCATATACAGCAGCATCATTACTTGACTGTACGATATTTATGTGTGCACTAAAAGTCTAAAACTGTGATAAACTAATGATTGGATCATCTCATCTGAAAAATGGACTACTACTTAATGACACTGATGCGGTTATCAGCACATATGCTCATCAACGGGCGGGCAGAGTGAGGGTTGAGACCTCAGAGTTTAGACAACTGCAGGTTGTTGGAGACCATGCCACGCTCCTCGTCGCACTGCTCGTACTCGTCCCAAACGGCGTCAAGTGATCCGGCGACAAGTGTTGATGCCCATACATGCACTTGAATCAGCAACTAATTAATCGATGTTCGCTTTT…
160	Chr01	3351365	3285802	TCCGTCCCAAAATAAATGTAGC	T	21	GGGGTGGTGCCCACCTGGCAGAGGGGTGAGGGACCCACACGACGAGGACAGCTAAAGGGGCCCAGCGGCAGAGGCTTAGAGGAAGAAGATTTGAGTGTTTTGAATTTTCAGGTCTTGTTCGGTTTGCTGAAAATAAAATGAAATATTTTTTTCAGTACCATTCAATTTGCAAGGATGATGAAGTAAAAAAGAAATTCTTCTCTTCCCTACCAATTGTAGAGGGGGAGACAGTAGGAAATTTTGTATTCATTAATTAAATCTGTTGTAAAAATCCTATATGATTTGAATTGTATAGGTATTTCTATGCCTTCACCTTTTCTTTTTTATGATTGTAATTCCTAAAAACCGAACAACCCCTCAGTTGGGTTCACCCGATATTCCCATCATCCCATGCATTTG…	AGGGGTGGTACCCACCTGGCAGAGGGGTGTGGGACCCACACGGCGAGGACAGCTAAAGGGGCCCAGCGGCAGAGGCTTAGAGGAAGAAGATTTGAGTGTTTTGAATTTTCAGGTCTTGTTCGGTTTGCTGAAAATAAAATGAAATATTTTTTTCAGTACCATTCAATTTGCAAGGATGATGAAGTAAAAAAGAAATTCTTCTCTTCCCTACCAATTGTAGAGGGTGAGACAGTAGGAAATTTTGTATTCATTAATTAAATCTGTTGTAAAAATCCTATATGATTTGAATTGTATAGGTATTTCTATGCCTTCACCTTTTCTTTTTTATGATTGTAATTCCTAAAAACCGAACAACCCCTCAGTTGGGATCACCCGATATTCCCATCATCCCATGCATTT…
161	Chr01	3353511	3288179	AGACAGCCGCGTTTGCGAGAGAGCGCGC	A	27	ATAGATGGACTATATGTCCAGACACGTTATAGAAACGTCTTATTCAGTTCAATTTTAGATTCTTATATTTTGGGACGGAGAGAGTATGTTCTATAATTTGAGATGAAGGAGGGAGTATTAATTATCAGTATTAGAAAGCGCACGCGAAGCTTGTGGCGTTCAAACGAAGGAAGGAGACATGCGCGCGCCATGCAGTAGATGACAAAAAGAAGAGCGTGTCCATTTGCTTCGCGAGCTTATAGCTGGAGAAGCAATCAATCAATTAACACCACCAGCAGCAAGCCGAGGGCAGTTTGGGAAATTCACCTTGGGCTGGACACTGGGAACAAATGAGACTCCTGTTGGGCCGGGCACATACGCGCACGCGGGCCCAGGTCGTCCTCTGTTGGACTAGTCGTG…	GCTATCTATAAAACATGTACATCTCAGCAATAGACTCGATTAATAGTAAACCACCTTAATAGTATGTCTACATTGGTATCTATAACCCTCTCATACATTGTCTCGTTTTTCTCTATAGACTATCTCTAAGTTAGTAGATAGCTTTGCTCTCTCTCTTCATTTAATACCTTCCAAGTAGGAAAATATGCTGACATGGATCTCTTGTAGAGAGCCTATAGATAACCATTGTGGGTGCCCTTATAGCTGGAGAAGCAATCAATCAATTAACACCACCAGCAGCAAGCCGAGGGCAGTTTGGGAAATTCACCTTGGGCTGGACACTGGGAACAAATGAGACTCCTGTTGGGCCGGGCACATACGCGCACGCGGGCCCAGGTCGTCCTCTGTTGGACTAGTCGT…
162	Chr01	3359005	3293525	TTTTATTCCTTACTACCCACTTTAAATGCACAT	T	32	GCATGATTCGAGTTGAAATCACACCAGAATTCAACTTTCGGTGTGGAATTATAAACCTCCATCTCCTCAAAAGGTTCTAACAGCGTACCGTGTATCAGTTCATGTTTCATGGGATTAACCTGAAATATTTTGTTGGTATTCAACTACCACTCTTATCAGAGGCACAGCTACTTTAAGCAGTTAAGCATACCAGCAACATGGCACAGCTACGAAAGGGCATGTAGTCTAGTGGTTACAGTGACCTGAGTAGTACCCAAAGGTCCTGAGTTCAAATCTCCTATGGAGCGAATTTCAAATTGGGTTGTTTGCGGGGCTAAGTTCCCTATCTCAATGGCCGTATATATCTGGTTGGATATGTAGGCCGTATACAGCTGCCTAGCTGCATTAGGGCATCACCAA…	TGAGCATGATTCGAGTTGAAATCACACCAGAATTCAACTTTCGGTGTGGAATTATAAACCTCCATCTCCTCAAAAGGTTCTAACAGCGTACCGTGTATCAGTTCATGTTTCATGGGATTAACCTGAAATATTTTGTTGGTATTCAACTACCACTCTTATCAGAGGCACAGCTACTTTAAGCAGTTAAGCATACCAGCAACATGGCACAGCTACGAAAGGGCATGTAGCCTAGTGGTTACAGTGACCTGAGTAGTACCCAAAAGTCCTGAGCTCAAATCTCCTATGGAGCGAATTTCAAATTGGGTTGTTTGCGGGGCTAAGTTCCCTGTCTCAATGGCCGTATATATCTGGTTGGATATGTAGGCCGTATACAGCTGCCTAGCTGCATTAGGTCACCAA…
163	Chr01	3404619	3331247	GTATATATATATATATATATATATA	G	24	GTCACAAAGAATTAATAGCCTCTCCGGCAAGGATCTGATCACCAAACTCTTGCCGACGGTCAGGAGCTAGCTAGTATATGGATCCAGTCCGGCACCCCCGGTGGCAGTAATGTCCCTGAAACAGCATATAACTATTACAAGACACATACAAACAAGTCATTGTATGAGGTTGAGATATGATTAACATATTGAAGGAAAGAATGATTCTCTCAATAGTTTTTAAGTTTTTGGATATACTACTATATAACAAGTGTACATAATTTTTCTCTCTTTCTTTTTTCACCAAGGTTTTGTCCTAGTACGAGAAATACTTCGGTATCGCAATTTAATGCCACTACAAAATGATTATACTCTCTGTAGACACACACAACAAACCTCAACAAAAACATATGCTGCAAT…	GTCACAAAGAATTAATAGCCTCTCCGGCAAGGATCTGATCACCAAACTCTTGCCGACGGTCAGGAGCTAGCTAGTATATGGATCCAGTCCGGCACCCCCGGTGGCAGTAATGTCCCTGAAACAGCATATAACTATTACAAGACACATACAAACAAGTCATTGTATGAGGTTGAGATATGATTAACATATTGAAGGAAAGAATGATTCTCTCAATAGTTTTTAAGTTTTTGGATATACTACTATATAACAAGTGTACATAATTTTTCTCTCTTTCTTTTTTCACCAAGGTTTTGTCCTAGTACGAGAAATACTTCGGTATCGCAATTTAATGCCACTACAAAATGATTATACTCTCTGTAGACACACACAACAAACCTCAACAAAAACATATGCTGCAAT…
164	Chr01	3411199	3337820	TTAATAAATACTAAAAGTTGACTCTGAGCCGT	T	31	TGGAGTGAAATGCAGTTGCGACGACTGACAGGCCGTCACTTTATGTTCCATGTACGATGAAGAGTTGAACGGCAGCATGCGTCAGCGTGTGAACAGTCTCTACTACGAAAACCATCTTTATGTACGAGGACCCTATAAACTACAGACGGATCATAATTAGTCGTGTCTGCAAAAATTGAATTACATTTTCGCATGCAGTTACAAAAGGGGAAAAAATATGTCGTTTCGAAGATCAGAACGGTTGCTAGAACACGAAATTAACCATGATAATATTGTTATAACATGCCAGATAATGTCCCCGTTTCAAAGGTAGCGAAAATTCAACTAAGGGCATGTATAAAGGTAGAGTCTAATATGAGCTCTCTATATTAATTAATATCACTAGAGACTATTCTCCTA…	GGAGTGAAATGCAGTTGCGACGACTGACAGGCCGTCACTTTATGTTCCATGTACGATGAAGAGTTGAACGGCAGCATGCGTCAGCGTGTGAACAGTCTCTACTACGAAAACCATCTTTATGTACGAGGACCCTATAAACTACAGACGGATCATAATTAGTCGTGTCTGCAAAAATTGAATTACATTTTCGCATGCAGTTACAAAAGGGGAAAAAAATATGTCGTTTCGAAGATCAGAACGGTTGCTAGAACACGAAATTAACCATGATAATATTGTTATAACATGCCAGATAATGTCCCCGTTTCAAAGGTAGCGAAAATTCAACTAAGGGCATGTATAAAGATAAAGTCTAATATGAGCTCTCTATATTAATTAATATCACTAGAGACTATTCTCCTA…
165	Chr01	3415476	3346018	C	CGTGAAGGAAATCTCGTGCAAGCGTCGGTGTTC	32	TGGAGAGAGATGGGGAAGAAAGAAGAAGGTGTGAAATCATTGTCATGATTAATATTTGTGATGAACAATTGGCTTTGCAAAATGATTTAATCAATGAAGTGGTTTGGAAATTATGTGTGGATGTTGGTGTGAGTGCGTGTGACTAATGTGGGTCAGGTTATGATATCTGTGCCCAGAAACGGTTGTTTTGTTTGATTGTGTGCAGGTGACTTGAGGTCAGCCTTGGTTAATGGTGAGGACCGGGACTATACTCAGGGAGAAAGCAGAGGTCTAGTGCTGTCGGAATACCATGTGAGAAGGTGACTAGAGTCAGGATTCTTAGAGGTCAACTTCGATCAACAGTGGGGATCGGGACTAGACTCAGGAAGGAGTTGAGATCCAGACGGTCAAGGATACCGG…	GTGGAGAGAGATGGGGAAGAAAGAAGAAGGTGTGAAATCATTGTCATGATTAATATTTGTGATGAACAATTGGCTTTGCAAAATGATTTAATCAATGAAGTGGTTTGGAAATTATGTGTGGATGTTGGTGTGAGTGCGTGTGACTAATGTGGATCAGGTTATGATATCTGTGCCCAGAAACGGTTGTTTTGTCTGATTGTGTGCAGGTGACTTGAGATCAGCCTTGATCAATGGTGAGGACCGGGACTATGCTCAGGGAGAAGCAGAGGTCTAGTGCTGTCGGAATACCATGTGAGAAGGTGACTAGAGTCAGGATTCTTAGAGGTCAACTTCGATCAACAGTGGGGATCGGGACTAGACTCAGGGAGGAGTTGAGATCCAGACGGTCAAGGATACCGG…
166	Chr01	3419402	3350096	T	TATATATATATATATATATATATATA	25	AGCACCAACCGGTCGGCCGGCCTGTGAGCTCTCCTCCATCCAAAACGATCAATATAATGGCATGAACAGCACACATCACACATATACGAACGTGTAACTAGCGCTAGAGCTACAGAGAAATCTCTCTTTTCTCTCCCTTTGTGGTGGGGGCTATAGGTAGCTATAGCAAGAGCTAGCTACTACTTGATGTGATTTTTACTGGTCATAATAATTTTCTTAATACGGGAAACAGCCCAATTATTCATCTACATGGCTACACATGAACAGTGTGAAGAAACAGTTGCCATGGACTATTCAGCTGACCGGTAGAGGCCCGACACATACTGCACGTACACGCGAGGCCGGCCATTCCATACATGCATTGCATAAAGAACACAATCATATCCATGCGTGTACGCA…	CACCAACCGGTCGGCCGGCCTGTGAGCTCTCCTCCATCCAAAACGATCAATATAATGGCATGAACAGCACACATCACGCATATACGAACGTGTAACTAGCGCTAGAGCTACAGAGAAATCTCTCTTTTCTCTCCCTTTGTGGTGGGGGCTATAGGTAGCTATAGCAAGAGCTAGCTACTACTTGATGTGATTTTTACTGGTCATAATAATTTTCTTAATACGGGAAACAGCCCAATTATTCATCTACATGGCTACACATGAACAGTGTGAAGAAACAGTTGCCATGGACTATTCAGCTGACCGGTAGAGGCCCGACACATACTGCACGTACACGCGAGGCCGGCCATTCCATACATGCATTGCATAAAGAACACAATCATATCCATGCGTGTACGCACA…
167	Chr01	3421261	3351973	T	TTTATTAAGTCTAATTAATCCGC	22	AACTAATTACATAGATTGCATATAAATTACGAGACGAATAAGCCTAATTGCGCCATGATTTGATAATATGGTGCCACGGTCAACATTTGCTAATGATGGATTGATTAGACTTAATAAATTCATCTCGTTGTTTCCTAGCGGAATCTCTAATTTGTTTTGTTATTAGATAGACTATATTTAATACTTCAAATGTTGTTCTGTTATTAGAATACGTTTAATACTGGTCATAACACTTTTGTGTTGCCACAACTTGCCTAACGTTAGTTGTGGCAAAGTGTGGCTGTGAACCAAACACACACTGCATGTTGTGCAGGGGTAATTTTTTTTAACTAAACAGGCCCTTAAGTTTCAGAGGTGAAAAGTTTTGGCGTGTCACATCGGATATATGGACACATTTGA…	TAGAAAAAAAACTAATTACATAGATTGCATGTAAATTACGAGACGAATAAGCCTAATTGCGCCATGATTTGATAATATGGTGCCACAGTCAACATTTGCTAATGATGGATTGATTAGACTTAATAGATTCATCTCGTTGTTTCCTAGCGGAATCTCTAATTTGTTTTGTTATTAGACTATATTTAATACTTCAAATGTTGTTTTGTTATTAGACTACGTTTAATACTGGTCATAACACTTTTGTGGTTGCCACAACTTGCCTAACGTTAGTTGTGGCACCGGGAACCAAACACACACTACATGTTGTGCAGGGGCAATTTTTTTTAACTAAACAGGCCCTTAAGTTTCAGAGGTGAAAAGTTTTGGCGTGTCACATCGGATATATGGGCACACATTTGA…
168	Chr01	3427576	3358328	C	CTATATATATATATATATATATATATATATATATATATATATATATATATA	50	TATGAAAAAGCAAGGCCCAGTATTGAATGATGGAGTGAGAGTTGAAGAATATTATGGTGTTGCAAAAAAGACATGGGGGGAGAGAGAGAGAGAGCGAGGGAGAAAGTAAACAGATAAATAAGGACAAATCGGGATTAATGGCAGTACAAGAAAAAGTGTGAGGGTGACATTGCCACTACTCGTAAGAATATCTACCACAGTGCCTTCCTCATCTCATCACCATTCGCAAATAGTTCCAGCTGCCTGCGAGCGTACGCGTGCTCATAGAGTTCATGTATACAAATACAAGGTATAAACTATATTAAAAAAACATCGCTCTATGCAACCAACATACACCTAACTAACTGCATATTGACCAACGTACGTAGTATATACTCACGGATTTAATCATCATGTACG…	AGGCCCAGTATTGAATGATGGAGTGAGAGTTGAAGAATATTATGGTGTTGCAAAAAAGACATGGGGGGAGAGAGAGAGAGAGCGAGGGAGAAAGTAAACAGATAAATAAGGACAAATCGGGATTAATGGCAGTACAAGAAAAAGTGTGAGGGTGACATTGCCACTACTCGTAAGAATATCTACCACAGTGCCTTCCTCATCTCATCACCATTCGCAAATAGTTCCAGCTGCCTGCGAGCGTACGCGTGCTCATAGAGTTCATGTATACAAATACAAGGTATAAACTATATTAAAAAAACATCGCTCTATGCAACCAACATACACCTAACTAACTGCATATTGACCAACGTACGTAGTATATACTCACGGATTTAATCATCATGTACGTACGTACTTTAC…
169	Chr01	3438761	3369561	TAGCAATTTTCAGCTATGAATCTAGACACACCGTCCCAAAATAT	T	43	GAAGTCGTCAAAGTGTGAAGAATTTCTTCAACTGATGCACGCTCAGTAAGTTGTGTAGTCGCTTCTAATTCTGAATCAGCTGCATTATCTGCTCTGGCTAAAAGAGCTTGGCAACAATAACCCAATCCGAGTCCACAAGCTCCTTTTACAAGGTAGCTTTCAGTTTTTGAGATTACCTGAATGCAAAAAAAATGGCATTATATGAGAAACTATTCATGCATAATTGAAAGGTATCCTTGTTATATCCGATGATGTGAAAAATGATCTGCCAGCAACTGTAGCAAGTGGCATCATGAACGTCTTGAATTCAAAGGATTGGTCCAGTTGTACCCATCTTATCATAAATATTTGTTACTGCAGCATGAAGCAACACATCACAAGCTTATAAAAGTCCAGTGA…	GAAGTCGTCAAAGTGTGAAGAATTTCTTCAACTGATGCACGCTCAGTAAGTTGTGTAGTCACTTCTAATTCTGAATCAGCTGCATTATCTGCTCTGGCTAAAAGAGCTTGGCAACAATAACCCAATCCGAGTCCACAAGCTCCTTTTACAAGGTAGCTTTCAGTTTTTGAGATTACCTGAATGCAAAAAAAATGGCATTATATGAGAAACTATTCATGCATAATTGAAAGGTATCCTTGTTATATCCGATGATGTGAAAAATGATCTGCCAGCAACTGTAGCAAGTGGCATCATGAACGTCTTGAATTCAAAGGATTGGTCCAGTTGTACCCATCTTATCATAAATATTTGTTACTGCAGCATGAAGCAACACATCACAAGCTTATAAAAGTCCAGTGA…
170	Chr01	3453362	3384102	T	TTAAAAAAATATATTTGGAACTATAA	25	AGTTTACACTACTCAAAACGACCGTGTTTCATGCACCAACCAGTTCGACCGAAAAGCTCTATCTACATACCCGATCCTGGTCCCGGCATGGCCGGTGCTCTTGGAGACGGTGAAGAGCATGATGTCATGGGAAGCACGCTCGGTGATGGGGGTGTACTGAGGCCAGTAGTAGGCCAGGTCATGGACCGTCCTGCCATTGCCGGTCTTTGGATCAAGAACAGCTTCACGGATGGCGCCGTCAGGATTGTTCGGGGAGCAGACCAGCTCAATGTAGGAGTCGCCTTTGAAGGCGTCGGCGTCGCCGGCCCACCGGAAGAGCCCCGACCGGAGGAAGTCCGTCACGGCGGGGTATGACTGCATCCAAGATCAGATCGGATCAGGTCAGTGAAACTGAAACTG…	GTTTACACTACTCAAAACGACCGTGTTTCATGCACCAACCAGTTCGACCGAAAAGCTCTATCTACATACCCGATCCTGGTCCCGGCATGGCCGGTGCTCTTGGAGACGGTGAAGAGCATGATGTCATGGGAAGCACGCTTGGTGATGGGGGTGTACTGAGGCCAGTAGTAGGCCAGGTCATGGACCGTCCTGCCATTGCCGGTCTTTGGATCAAGAACAGCTTCACGGATGGCGCCGTCAGGATTGTTCGGGGAGCAGACCAGCTCAATGTAGGAGTCACCTTTGAAGGCGTCGGCGTCGCCGGCCCACCGGAAGAGCCCCGACCGGAGGAAGTCCGTCACGGCGGGGTATGACTGCATCCAAGATCAGATCGGATCAGGTCAGTGAAACTGAAACTGA…
171	Chr01	3467813	3402827	G	GTTATATATGTCTAGATTCATTTG	23	GCTTCGCAAGATGGAGCTGTGTCTCAACAATTTCCTGTTTGTCACGCAAAATCTGCACACCAGCTTGGACCTGCATGTGATGCAAAAAAATAATTATAGTGCAACAGAGTAAACCTCATAGCAGTGTGGACAGAACTATTACAAACCACTGTATATAACTCTATACATCAAATAACTCTGTTAGTACTTATATAAAAAAAATACGAGTGTCATAGTATAGCCAGGATACTAGATTAACGGTGCAGCATTAAGACCAAGTAAAAATGAAAAGGAAGGTTGAGATGTAAGTAATTATGTATGCATTTAGCCATAGCAAGGCACCTAAGTAGACCGATAAGCCCCAAAAATAGTGAAGTATTTTAGCATAGGTCGTAAAAAACTAACATAAAGCATCATGCA…	TGGAGCTTCGCAAGATGGAGCTGTGTCTCAACAATTTCCTGTTTGTCACGCAAAATCTGCACACCAGCTTGGACCTGCATGTGATGCAAAAAAATAATTATAGTGCAACAGAGTAAACCTCATAGCAGTGTGGACAGAACTATTACAAACCACTGTATATAACTCTATACATCAAATAACTCTGTTAGTACTTATATAAAAAAAATACGAGTGTCATAGTATAGCCAGGATACTAGATTAACGGTGCAGCATTAAGACCAAGTAAAAATGAAAAGGAAGGTTGAGATGTAAGTAATTATGTATGCATTTAGCCATAGCAAGGCACCTAAGTAGACCGATAAGCCCCATAGTGAAGTATTTTAGCATAGGTCGTAAAAAACTAACATAAAGCATCACGCA…
172	Chr01	3470748	3413683	CGGGGAGCGCTCGAGGGCCGGCGGA	C	24	TGCCTGCCTCCTCTTAATTGGGCCTGATCTGAGTGGGCCTTGATGGGCCCGGAATTAGCGGGCTCAATTCAAGGCCCATCCTATACCTGAATTTATTTTTATTTGGAATAAGTTCATTTCGTGATTCTCAAAAGTGATCGAAATCTAATCCGTGACCCTAAACCACAAAACCGGATATCTCGACCCCCTAACTCTTAAAACCGGTACAATTTGACTCCCTCGGCGGGTTTGGAGGGCGGTTTCGCTGACGTGGCGCGCTACGTGGCAGTATTGACTCGGTCTTCTGTGCAGGTAGCGTTGACGTGGCACTTACGTGTCATTAGAAATAAAAAATATGGGTAGGACCTATTTGTCATTCACCAAAAGTACGGGTGGGACCCACTGACATGTGGAGCCCAC…	TTGCCTGCCTCCTCTTAATTGGGCCTGATCTGAGTGGGCCTTGATGGGCCCGGAATTAGCGGGCTCAATTCAAGGCCCATCCTATACCTGAATTTATTTTTATTTGGAATAAGTTCATTTCGTGATTCTCAAAAGTGATCGAAATCTAATCCGTGACCCTAAACCACAAAACCGGATATCTCGACCCCCAACTCTTAAAACCGGTACAATTTGACTCCTTCGGCGGGTTTGGAGGGCGGTTTCGCTGACGTGGCGCGCTACGTGGCAGTATTAACTCGGTCTTCTGTCCAGGTAGCGTTGACGTGGCACTTACGTGTCATTAGAAATAAAAAATATGGGTGGGACCTATTTGTCATTCATCAAAAGTACGGGTGGGACCCACTGACATGTGGGGCCCAC…
173	Chr01	3480685	3420678	T	TAAACTTTCTACTTTTTTTTTAAACTTCTAACTTTTCCC	38	AGCCGAACAGGCCCATAGCCAGCTACAGTACGGATTTCAATACGTTATATGCCTATAAGAGGTGAAACCATATATTATATGATGTACTCCCTCCATCTTGTCGTTGACTTTTTTAAACGTGTTTGATCTTCGCTTTATTCAAAAACTTTTATAAATATTATTAAAAACTTGAGTAGTAGTATATTTAACAATGAATCAAATTATATGAAAACAATTAATAATTACTTAATTTTTTTTAATAAGATGAATGGTCAAACATATTTAAAAAAGTCAACGGCGCTAAATATTTAGGGACGGAGGGAGTACTAAATGTTTATATGTAACTACTATATGAATAAGCTATTAGATTGACTATAAATAATTTGGAGTTAGTAGTTGGCTATACTTGCTCTAACCTGA…	CCGAACAGGCCCATAGCCAGCTACAGTACGGATTTCAATACGTTATATGCCTATAAGAGGTGAAACCATATATTATATGATGTACTCCCTCTATCCTGTCGTTGACTTTTTTAAACGTGTTTGATCTTCGCCTTATTCAAAAACTTTTATAAATATTATTAAAAACTTGAGTAGTAGTATATTTAACAATGAATCAAATTATATGAAAACAATTAATAATTACTTAATTTTTTTAATAAGATGAATGGTCAAACATATTTAAAAAAGTCAACGGCGCTAAATATTTAGGGACGGAGGGAGTACTAAATGTTGTTTATATGTAACTATTATATGAATAAGCTATTAGATTTACTATAAATAATTTAGAGTTAGTAGTTGGCTATACTTGCTCTAACCTGA…
174	Chr01	3509634	3450257	ACTCCGTCACATCGTTCCAATTTCAACCAAACTTTCAATTTTGACGTGAACTAAA	A	54	TGCATGTATATGTGAAAGCTAGCTAGCTGCAGCTGGACTACGTGTCCTAGTAGTAGCTACTATCAACTCATCACTCTCTGAATTCGATCGAGAGAAAAAAGGACACACTCCGGCCAGTCCACTGAATGCTACTTCACCAGCTAAGCCAAAACTCCTTAAATAGTTCCACGCCAAAATTAGAAGTTTGAAGAAAAAAGTTTGGGTCGAATTTAGGCCCTGTTTAGTTCACACCAAACTTCCCCCCAACTCCCAACTTTCCATCAAATCATATCACATCCAAAACTTTCCTACACATATAAACTCCCAACTTTTTTTCCAAACTACCAACTTTCACCAAACTTCTCCCCAATTTCAAGAACTAAACATAGCCTTAGTTTCAAACTTTTTCTTCAAATTTCC…	TGCATGTATATGTGAAAGCTAGCTAGCTGCAGCTGGACTACGTGTCCTAGTAGTAGCTACTATCAACTCATCACTCTCTGAATTCGATCGAGAGAAAAAAGGGGACACTCCGGCCAGTCCACTGAATGCTACTTCACCAGCTAAGCCAAAACTCCTTAAATAGTTCCACGCCAAAATTAGAAGTTTGTTGAAAAAAGTTTGGGTCGAATTTAGGCCCTGTTTAGTTCACACCAAACTTCCCCCCAACTCCTAACTTTCCATCACATCATATCACATCCAAAACTTTCCTACACACATAAACTCCCAACTTTTTTTCCAAACTACCAACTTTTTCCAAACTTCTCCCCAATTTCAAGAACTAAACATAGCCTTAGTTTCAAACTTTTTCTTCAAATTTCC…
175	Chr01	3545924	3486466	T	TATATATATATATATATATATA	21	GCTCCAAGATTAGATTACCACTAACAACCATGTAATCATCTTGAACACTGTAGTAAAATACAGTAGAGTAGTATTCTGTGAAGATTATAAAAAAACAAATACTAATGTTCAGGATTGGGGCCGGTTTGCGGGTTGTCATTTTGGTGCGATGAGGGGCGCTAATGGCAAGGCGCATGTTCATCTCGGCGCGGTGAATCTAGCAATATAAAACAGAATGATGGGGAGGATAAAAGATTAGTAAAAAAAATAAAAAAAGTTTTAATCTTGAGAGGAGAGGAGGATGGATGGGCAAAAGCTTTGCATGCTGGGGATCACTGGCGAGTCACATGCTCACCTTTTATTTTGTCTCGTCCTTTCTTGTCTCGTCGCTACTCCCAGCCTATCCAGCAATCTCTGTCA…	TTCTCGCTCCAAGATTAGATTACCACTAACAACCATGTAATCATCTTGAACACTGTAGTAAAATACAGTAGAGTAGTATTCTGTGAAGATTATAAAAAAACAAATACTAATGTTCAGGATTGGGGCCGGTTTGCGAGTTGTCATTTTGGTGCGAGGAGGGGCGCTAATGGCAAGGCGCATGTTCATCTCGGCGCGGTGAATCTAGCAATATAAAACAGAATGATGGGGAGGATAAAAGATTAGTAAAAAAAATTAAAAAAAGTTTTAATCTTGAGAGGAGAGGAGGATGGATGGGCAAAAGCTTTGCATGCTGGGGATCACTGGCGAGTCACATGCTCACCTTTTATTTTGTCTCGTCCTTTCTTGTCTCGTCGCTACTCCCAGCCTATCCAGCAATCT…
176	Chr01	3566740	3507319	G	GCATACACCTAGGTGCCTAGGTGC	23	TCGCCACCCGGCCTTGCCCGCTGGCCGAAAGGTATCAACTGTGCCGGTGAGGCCCCCCGGTCGGCCCCCTCCCCCTCCCTCTCCTCTCCTTTTCCTTAAGCCGGTGGTGGCGAGCTGTCTTTCCCGTTGCTGACGGCGGGGCGCCACCACCGGCTGTCTCCTCCTAACACTCTTTCCGCTTGCCCCCGTCGCCTATACTGGCTCACCGCCTACTCCTGACCCCACGGCTTCGGCGGCACCACCGCCGGTCTGCCGCCTCCCACGGCCATCCCTCTAAAGCCGGCAAACTTCCCCCTCTTCCTCCCACCCCTCCTACCCCCACCCCGAGACCCTTATTTGTCGGCCCTCCACCGGAGTTTGGGTTGTCGCCGGCGTCGGAGAAGCAACTGTAGCACGAAT…	CCGTGTCGCCACCCGGGCTCGCCCGCTGGCCGAAAGGTATCAACTGTGCTGGTGAGGCCCCCCGGTCGGCCCCCTCCCCCTCCCTCTCCTTTTCCTTAAGCCGGTGGTGACGAGCTGTCTTTCCCGTTGCTGACGGCGGGGCGCCACCACCGGCTGTCTCCTCCTAACACTCTTTCCGCTTGCCCCCGTCGCCTATACTGGCTCACCGCCTACTCCTGACCCCACGGCTTCGGCGGCGCCACCGCCGGTCTGCCGCCTCCCACGGCCATCCCTCTAAAGCCGGCGAACTTCCCCCTCTTCCTCCCACCCCTCCTACCCCCACCCCGAGACCCTTATTTGTCGGCCCTCCACCGGAGTTTGGGTTGTCGCCGGCGTCGGAGAAGCAACTGTAGCACGAAT…
177	Chr01	3622344	3562944	ATATATATATATATATATATATATATATA	A	28	GACACATCATCTATAATATTATATTATAGAGATCAACAAGTATGTGCCGAATCATCTTCCTCACATTATTTTCTTAACATTTCAACTTTCATCATTTCGACAATATTTAACATATACTCATCCATGAATCCCGCAGATTCCAAAGGACAACATAAAATTCATTCCGGTTTAATTTTCTCTTTAAAGATGTTAGAATGAAATTTTTATAAGTAAATGATTAAGAAAAACATATCTTGATTAAGAAAATACTTAAAATACCACCTTAGAAAAAAATAGATGATTTTTATCTACAGTGAGAATCTGCATAACCACTTTTTTTCTTTCTCAAACTATAATTAGAATATCTGAAATTAGTGGTTGATCATTATATCAATTGAATTTCGCATATACATTATCCCC…	GACACATCATCTATAATATTATATTATAGAGATCAACAAGTATGTGCCGAATCATCTTCCTCACATTATTTTCTTAACATTTCAACTTTCATCATTTCGACAATATTTAACATATACTCATCCATGAATCCCGCAGATTCCAAAGGACAACATAAAATTCATTCCGGTTTAATTTTCTCTTTAAAGATGTTAGAATGAAATTTTTATAAGTAAATGATTAAGAAAAACATATCTTGATTAAGAAAATACTTAAAATACCACCTTAGAAAAAAATAGATGATTTTTATCTACAGTGAGAATCTGCATAACCACTTTTTTTCTTTCTCAAACTATAATTAGAATATCTGAAATTAGTGGTTGATCATTATATCAATTGAATTTCGCATATACATTATCCCC…
178	Chr01	3659666	3600298	C	CACACACATATATATATATATAT	22	TAATACTAATAAAAAATATCCCTTGATCCTCTGCCCATGTAAAAAAGTACTCAGTAGTACTCCCTTGATTCTCAGTTCTAAAATATTAACTTTTATTAAAAGAGTAAATTTCAGAAAACTGTAACAAAATTATCAGTGCAACAATAGCATGGGAAATTATCACAAAACTGTAACTTTTACGTTATATCTTGCTACAGTTGTCACCTATATATACTGTAGCAGCATATAACGTAAAAATTACAATTTTGTGGTAATTTTACACGCTATTGTTGCAGCAATCTGAAACATGTCGCTAATATTACAGCAAACTGATAGTTTTGTTAGTAAAGTTGCAGTTTTCTAAAATTTACTCTTATTAAAATATAGTAATTTCTCCATCTAATTCTCATCTTAACAGCT…	TAATACTAATAAAAAATATCCCTTGATCCTCTGCCCATGTAAAAAAGTACTCAGTAGTACTCCCTTGATTCTCAGTTCTAAAATATTAACTTTTATTAAAAGAGTAAATTTCAGAAAACTGTAACAAAATTATCAGTGCAACAATAGCATGGGAAATTATCACAAAACTGTAACTTTTACGTTATATCTTGCTACAGTTGTCACCTATATATACTGTAGCAGCATATAACGTAAAAATTACAATTTTGTGGTAATTTTACACGCTATTGTTGCAGCAATCTGAAACATGTCGCTAATATTACAGCAAACTGATAGTTTTGTTAGTAAAGTTGCAGTTTTCTAAAATTTACTCTTATTAAAATATAGTAATTTCTCCATCTAATTCTCATCTTAACAGCT…
179	Chr01	3717661	3658914	TAGACAACTGAGTGTCCAGATTCATA	T	25	TTATAGCAAAATTTAGCATTGCCATCATTGGCACCGTTGAACATAAATTGTATGGCTAGCTGACACTCAGCTGGTTATGTTCCGAGTAGTTATATTTATGGTTAATGATTCTTTTTAGCGACATGCTATATACCTATTAATAATAAGCCGTTCAGTCTAATCTTTTACGGAGGCATGTGCATTGCATGTGTACAATTATATAGATAGTGAGTGTACATTTATAGAGATAAATGTGAACAAATGAGCAACGTTTGCACTTGGTTTTAGGGGAAAAAAGCCTACCAGAAAATTTTTTAAGCGTGAGCAAATTTCAATATAACTAGTATTTATTATAGAAATAGAAATTTTATTATCGATTTACTCATCAGTATCAAAATTTAGCGGAGTTTTCGTCGACTA…	TTTATAGCAAAATTTAGCATTGCCATCATTGGCACCGTTGAACATAAATTGTATGGCTAGCTGACACTCAGCTGGTTATGTTCCGAGTAGTTATATTTATGGTTAATGATTCTTTTTAGCGACATGCTATATACCTATTAATAATAAGTGTTCAGTCTAATCTTTTACGGAGGCATGTGCATTGCATGTGTACAATTATATAGATAGTGAGTGTACATTTATAGAGATAAATGTGAACAAATGAGCAACGTTTGCACTTGGTTTTAGGGGAAAAAAGCCTACCAGAAAAATTTTTAAGCGTGAGCAAATTTCAATATAACTAGTATTTATTATAGAAATAGAAATTTTATTATCGATTTACTCATCAGTATCAAAATTTAGCGGAGTTTTCGTCGCCTA…
180	Chr01	3721813	3663024	AAAGTTTTGGAGGAATTTTAACA	A	22	CAAATGTCAAGTCAGACAGAGGTAAGTAGTAGTGGTAGTGGTAGTTCAGTTCTCTATACTTCTACTCCCATATAGCGTACAGGGACCATGATGTTTCATTTGCCCAGATTTTTCTATGCCTTTTTATAGTGTGTTTTTGCTACTGCCAGTACAAGCACAAGGGCCATATGTCATATTTTCGTCATATCAGGTCAATGTTTTGTACAATCCTGTCTAGCAGGATTCACTGAGACATTTGCAAGTGGAACTGTGGGAACATTCAAAGCCCACATATCTCGATGGCAGATCCTGCCCAGTCACTTTGCAGAAAATGCATTGCGATTGCAAACATATCAGATCATACTTAGGCCCCCTTTGATTCAAAGGAAATTCATAGGAATTTTAGAGGATTTCATTCCT…	CAAATGTCAAGTCAGACAGAGGTAAGTAGTAGTGGTAGTGGTAGTTCAGTTCTCTATACTTCTACTCCCATATAGCGTACAGGGACCATGATGTTTCATTTGCCCAGATTTTTCTATGCCTTTTTATAGTGTGTTTTTGCTACTGCCAGTACAAGCACAAGGGCCATATGTCATATTTTCGTCATATCAGGTCAATGTTTTGTACAATCCTGTCTAGCAGGATTCACTGAGACATTTGCAAGTGGAACTGTGGGAACATTCAAAGCCCACATATCTCGATGGCAGATCCTGCCCAGTCACTTTGCAGAAAATGCATTGCGATTGCAAACATATCAGATCATACTTAGGCCCCCTCTGATTCAAAGGAAATTCATAGGAATTTTAGAGGATTTCATTCCT…
181	Chr01	4056731	3985112	AAATTTTTATATCAGTATTATTTGCAG	A	26	GCTGGACGAACAGCCAAACTGCACCCCAGCCTCTACCAGCTCTTGTACATACCTGCCACAACAGTAGAAGATTTTTCCAATCCTTGTCACGTACATGTACGCATGCATACAAATTACAAAATCTTTGGGAGCCTTTCTTGTGTGGCTCTCTTTTGCAGCACAAGGTGAACCACACTTGAATTGATCCCTGCCTGAGAAATTTCACACGAAAACAGGGAACATTCAAAATTTTCTCGGGTGTTCCAAACACGAATATTGAGCTACTTTGTGATAATGCCATGCCCTCCTCACTCAGTATGAAAAAATCTCACAGACTATAACTATTCATCTCCCAGAGCATCATATAAATAGGACCTCGTCAAATTTTGCACCGCAGAAATTAGAAATACAATTTTTTAG…	GCTGGACGAACAGCCAAACTGCACCCCAGCCTCTACCAGCTCTTGTACATACCTGCCACAACAGTAGAAGATTTTTCCAATCCTTGTCACGTACATGTACGCATGCATACAAATTACAAAATCTTTGGGAGCCTTTCTTGTGTGGCTCTCTTTTGCAGCACAAGGTGAACCACACTTGAATTGATCCCTGCCTGAGAAATTTCACACGAAAACAGGGAACATTCAAAATTTTCTCGGGTGTTCCAAACACGAATATTGAGCTACTTTGTGATAATGCCATGCCCTCCTCACTCAGTATGAAAAAATCTCACAGACTATAACTATTCATCTCCCAGAGCATCATATAAATAGGACCTCGTCAAATTTTGCACCGCAGAAATTAGAAATACAATTTTTTAG…
182	Chr01	4152134	4087496	G	GCCGTCCACACTCGGGGGAGGAGCCCGCCGGC	31	TTGGGGGACCTGTTGTACCCGATTTTGCGAGCAAGGGATGAAAATCGGACTAGGCAACAAATAGAGGAACCCAAAGAGGGACCCAAAGTGAACTTATTTCGGAGGTCTTTGACTCCCTCAACTATGATCCGAGTATGATTCATAGCCTCCAACCACAAAACTGGGTATATTGACTCCAACTATCAAAACCGATGCAAACTATATCCTTGGGTGGTTTTGAAAGCGGTTTTAGCTGACGTGGCACCCACGTGGCAGTGTTGACCCAGTCTTCGTCCCGCGTGTTGTCGACGTGTCGCTTATCTACATGTAATAAAAAAACTTGTGGGACCGACATGTCATTCACACAAAAATAAAATAGTGGGACCCACGGACATGTGGGCCCACATGTCATCCTCACCT…	TTGGGGGACCTGTTGTACCCGATTTTGCGAGCAAGGGATGAAAATCGGACTAGGCAACAAATAGAGGAACCCAAAGAGGGACCCAAAGTGAACTTATTTCGGAGGTCTTTGACTCCCTCAACTATGATCCGAGTATGATTCATAGCCTCCAACCACAAAACTGGGTATATTGACTCCAACTATCAAAACCGATGCAAACTATATCCTTGGGTGGTTTTGAAAGCGGTTTTAGCTGACGTGGCACCCACGTGGCAGTGTTGACCCAGTCTTCGTCCCGCGTGTTGTCGACGTGTCGCTTATCTACATGTAATAAAAAAACTTGTGGGACCGACATGTCATTCACACAAAAATAAAATAGTGGGACCCACGGACATGTGGGCCCACATGTCATCCTCACCT…
183	Chr01	4152237	4087631	G	GGCGTCCGCGCGCGGGGGTGGAGCTCGCCGGCCGTCCGCGCGCCG	44	GGTCTTTGACTCCCTCAACTATGATCCGAGTATGATTCATAGCCTCCAACCACAAAACTGGGTATATTGACTCCAACTATCAAAACCGATGCAAACTATATCCTTGGGTGGTTTTGAAAGCGGTTTTAGCTGACGTGGCACCCACGTGGCAGTGTTGACCCAGTCTTCGTCCCGCGTGTTGTCGACGTGTCGCTTATCTACATGTAATAAAAAAACTTGTGGGACCGACATGTCATTCACACAAAAATAAAATAGTGGGACCCACGGACATGTGGGCCCACATGTCATCCTCACCTCTCCCCCCCTCTCTCTTTCATCTTTTCCACTCCTCTCACCTTCCAATAGTAGAAGCGGGGCGGCGGCGATGGCGACGACGCACGGGGGAGGAGCTCGCCGGCG…	TGATTCATAGCCTCCAACCACAAAACTGGGTATATTGACTCCAACTATCAAAACCGATGCAAACTATATCCTTGGGTGGTTTTGAAAGCGGTTTTAGCTGACGTGGCACCCACGTGGCAGTGTTGACCCAGTCTTCGTCCCGCGTGTTGTCGACGTGTCGCTTATCTACATGTAATAAAAAAACTTGTGGGACCGACATGTCATTCACACAAAAATAAAATAGTGGGACCCACGGACATGTGGGCCCACATGTCATCCTCACCTCTCCCCCCCTCTCTCTTTCATCTTTTCCACTCCTCTCACCTTCCAATAGTAGAAGCGGGGCGGCGGCGATGGCGACGACGCACGGGGGAGGAGCTCGCCGGCCGTCCACACTCGGGGGAGGAGCCCGCCGGCCGT…
184	Chr01	4337993	4260301	G	GCCGTCTTCGCTCCTACCGCCG	21	TATTGGGTATTTATCATCCTCGCACATTTATGGTATGTTCAAATTGTAGTCAAAATAAACCTTACCAAGTTTTGATAACATTGTCATCTTGCCAAAATTTTGGCAATACTATCATGATTTTTATATATTGATCAAATTTAGCAACAAACTAAATGTAGACATTTTTTTTGACAACTTTACCAAAAGAAAAATGATACGGTTGAAAATGGTATCAAAGTGAACATGCCCTTAAGGGCATCCACAATGTGAGACACTCCCATAGTGTCCTCACTAACTGAAGACACTCGTAGGGGAACCTAGCTCGCAATGGTGGACATCCCTGGATGGGCTCCTTAAAATCTGAGGCAACTAGATGAAGATACTCAAACCCACAACGGGTGTCCCAACAAAAAAACCAAC…	ATTATTGGGTATTTATCATCCTCGCACATTTATGGTATGTTTAAATTGTAGTCAAAATAAACCTTACCAAGTTTTGATAACATTGTCATCTTGCCAAAATTTTGGCAATACTATCAGGATTTTTATATATTGATCAAATTTAGCAACAAACTAAATGTAGATATTTTTTTGACAACTTTACCAAAAGAAAAATGATATGGTTGAAAATGGTATCAAAGTGAACATGCCCTTAAGGGCATCCACAATGTGAGACACTCCCATAGTGTCCTCACTAACTGAAGACACTCGTAGGGGAACCTAGCTCGCAATGGTGGACATCCCTAGATGGGCTCCTTAAAATCTGAGGCAACTAGATGAAGATACTCAAACCCACAACGGGTGTCCCAACAAAAAAACCAA…
185	Chr01	4366604	4288958	ATATATATATATATATATATATATATATATATAT	A	33	TTGGTTTTGTAGTTGAGGGACCTCAAAAAATCTCGCTGTTAAATTGAGGGACCTCCGGTGAACTTATTCCCCTGCTGTGTGTGCTCGTACAAGACAATATGGCCCATTAGCTGGCGCCATAGCCCCAATGTATTCAGGCTCTGTTTATTTTAGCTTAGGATTATTATAATCTAAATTATTAAGAGTAAGCTGAAACAAACAGATAGCTTATTATGATATATTATTACTACTTCCTCCATTTCGTATTATAAGATTTTTCTAGCATTGCCCACATTCATATATATGTTAATGAATCTAGACATATATGTGTGCCTAGATTTATTAATATATAAACAAGTTCAAATTCAGTTCAAACTTGCTTTGAACTAGTTAGTAAAGTAGTTAATGTTAATATCTAAG…	TTGGTTTTGTAGTTGAGGGACCTCAAAAAATCTCGCTGTTAAATTGAGGGACCTCCGGTGAACTTATTCCCCTGCTATGTGTGCTCGTACAAGACAATATGGCCCATTAGCTGGCGCCATAGCCCCAGTGTATTCAGGCTCTGTTTGTTTTAGCTTAGGATTATTATAATCTAAATTATTAAGAGTAAGCTGAAACAAACATATAGCTTATTATGATATATTATTACTACTTCCTCCATTTCGTATTATAAGATTTTTCTAGCATTGCCCACATTCATATATGTGTTAATGAATCTAGACATATATGTGTGCCTAGATTTATTAATATATAAACAAGTTCAAATTCAGTTCAAACTTGCTTTGAACTAGTTAGTAAAGTAGTTAATGTTAATATCTAAG…
186	Chr01	4456977	4391624	A	AGAGAGAGAGAGAGAGAGAGAGAGA	24	CATTAATCCATTTTTGAAATTTAAAATAGTTAATAATCAATTAATCATGAGCTAATGGCTCACTTCGTTTTGCGTATCTTCCCAATCTCCTCAATCCTCTCCTCCTCAAACACACCCTAAGTTTAGTGCTTTGATTGGAGCCACTATTGAACTACTCCCTTCATTTCAAAATATATGATGCCGTTTACTTTGCGCATAACATTTGACCATTCGTCTTATTCAAAAATATATGTAAATGCCGTTTATCTTTTTGTGACTTGCTTTTATCATCAAATAGTATACTTTTACATATTTATATTCTAAATTTTTAAATAAGGTGAATTGTCAAACATTACGTGAGAAAATCAATGACGTTATTTATTTTAAAATAGAGGTAGTTTATGACCTACCCTGTCAGCC…	CATTAATCCATTTTTGAAATTTAAAATAGTTAATAATCAATTAATCATGAGCTAATGGCTTACTTCGTTTTGCGTATCTTCCCAATCTCCTCAATCCTCTCCTCCTCAAACACACCCTAAGTTTAGTGCTTTGATTGGAGCCACTATTTAACTACTCCCTTCATTTCAAAATATATGATGCCGTTTACTTTGCGCATAACATTTGACCATTCGTCTTATTCAAAAATATATGTAAATGCCGTTTATCTTTTTGTGACTTGCTTTTATCATCAAATAGTATACTTTTACATATTTATATTCTAAATTTTTAAATAAGATGAATGGTCAAACATTACGTGAGAAAATCAACGACGTCATTTATTTTAAAATAGAGGTAGTTTATGACCTACCCTGTCAGCC…
187	Chr01	4502751	4437051	A	ATGAGTGAGGAATTTGCTCGATTCTATAACCTAATCATCTGA	41	GTGGTAACTCACGCCCTCCCCTCCGCGTCGCCCCCGCCACGGCGAGGCTCCTCGGCCACCCCGCGCGGAAGGGGGCCGCGGCGCCGCCCGGATCGAGGTGCCGCGCGGAGGCGGAGGCGGAGGCCACAGCCGCCTCCGATGCTGCCTGCCCTAACCCGCCGCGGCGTGGGTGCGAAGAGACGAACCCGAACCCGAACCCTAAGAGAAACCCTAAGCCGGCGGAGAGAGGGGAGGAGCCGCCCGTCCGCGCCGTCGGCTGCGGCGGATTCGCCTTCCTCTGCGCCCTCGCTGGCCACACCGAGGTGATTATTGTCTCCCCCCACTCAACTATTTTCTGCGATGAATTTGCGTCGATTCTATAACCTAATCATATGATGAGTGAGGATTTTGCTATATTCT…	GTGGTAACTCACGCCCTCCCCTCCGCGTCGCCCCCGCCACGGCGAGGCTCCTCGGCCACCCCGCGCGGAAGGGGGCCGCGGCGCCGCCCGGATCGAGGTGCCGCGCGGAGGCGGAGGCGGAGGCCACAGCCGCCTCCGATGCTGCCTGCCCTAACCCGCCGCGGCGTGGGTGCGAAGAGACGAACCCGAACCCGAACCCTAAGAGAAACCCTAAGCCGGCGGAGAGAGGGGAGGAGCCGCCCGTCCGCGCCGTCGGCTGCGGCGGATTCGCCTTCCTCTGCGCCCTCGCTGGCCACACCGAGGTGATTATTGTCTCCCCCCACTCAACTATTTTCTGCGATGAATTTGCGTCGATTCTATAACCTAATCATATGATGAGTGAGGATTTTGCTATATTCT…
188	Chr01	4537149	4471534	GTAACCATCTAGTTGACATGCAATAAACGGGTGAACGT	G	37	CCACGGTTATTATTACCGATGAAAATCAGCGAAATTCGATAAAAAATTGCCAACCATTTAAATTTTGATTTTACATCTTTCTGGGCTAAATGCCTGTCTACAGCTAGAAGACCTGCTTGGCCAGAAAATTGGCCACGGCGTCGAGGATGACGTAGGCACGACTGTGGTGTCGGATCGCTGTCATGAGCTGGGAAACTGTTTTAACAAAACAGCTCGAGTGGATGTATACCCATTTATTACATGTCATCTAAATTGTTATGAAAAAATAGAAAAAATATGAACAAGATAGATCAATATGTAATATATCAATGCACAAATATGCAAGTTAAAATTCAACTTCTACAAATTGTAACAAAAATAACAAACAAAACTCAAATTAATATATGTATATTTACAATT…	CCACGGTTATTATTACCGATGAAAATCAGCGAAATTCGATAAAAAATTGCCAACCATTTAAATTTTGATTTTACATCTTTCTGGGCTAAATGCCTGTCTACAGCTAGAAGACCTGCTTGGCCAGAAAATTGGCCACGGCGTCGAGGATGACGTAGGCACGACTGTGGTGTCGGATCGCTGTCATGAGCTGGGAAACTGTTTTAACAAAACAGCTCGAGTGGATGTATACCCATTTATTATATGTCATCTAAATTGTTATGAAAAAATAGAAAAAATATAAACAAGATAGATCAATATGTAATATATCAATGCACAAATATGCAAGTTAAAATTCAACTTCTACAAATTGTAACAAAAATAACAAACAAAACTCAAATTAATATATGTATATTTACAATT…
189	Chr01	4561916	4496269	GCTCTGTTTAGATTCCAACCTATTTTTTTCACCA	G	33	TGGTGTGCTACACGATTTTTTATTATTGTGCATATGAAAAACGAGGCACTCCATTCAAAATTTGCGCAAGAGTTCCGTCAAAAAAAAAAGAAATTGCGCAAGAGAAAGGTGGGTCTTCTACAATTTTGCTGCTGCCACGCTATTTGACTCGTGCACAGTGACCTCGCGTTTTATGGACACAATATCCCACCCCAATTAAATTGCCCGTGGCTCGTGGGGGTCACACGACACGAGGAGAGAGAGAGAGAGGTGTGTGTCAGTGCGATGTCGCAGTCTCGCAGAAATCTCGCACAAGCGTGCTACTCGCTTGTTCTAAAATATATAAAAAGTTTTGAGATTAAACACAATTATTAGAAAAATATATAAAATTAAAATAAAATAATATTATAATTAGTTGAA…	TTGGTGTGCTACACGATTTTTTATTATTGTGCATATGAAAAACGAGGCACTCCATTCAAAATTTGCGCAAGAGTTCCGTCAAAAAAAAAAGAAATTGCGCAAGAGAAAGGTGGGTCTTCTACAATTTTGCTGCTGCCACGCTATTTGACTCGTGCACAGTGACCTCGCATTTTATGGACACAATATCCCACCCCAATTAAATTGCCCGTGGCTCGTGGGGGTCACACGACACGAGGAGAGAGAGAGAGAGGTGTGTGTCAGTGCGATGTCGCAGTCTCGCAGAAATCTCGCACAAGCGTGCTACTCGCTTGTTCTAAAATATATAAAAAGTTTTGAGATTAAACACAATTATTAAAAAAATATATAAAATTAAAATAAAATAATATTATAATTAGTTGA…
190	Chr01	4561954	4496273	ATATAAAACGTTTGAAGATATGTAG	A	24	AAACGAGGCACTCCATTCAAAATTTGCGCAAGAGTTCCGTCAAAAAAAAAAGAAATTGCGCAAGAGAAAGGTGGGTCTTCTACAATTTTGCTGCTGCCACGCTATTTGACTCGTGCACAGTGACCTCGCGTTTTATGGACACAATATCCCACCCCAATTAAATTGCCCGTGGCTCGTGGGGGTCACACGACACGAGGAGAGAGAGAGAGAGGTGTGTGTCAGTGCGATGTCGCAGTCTCGCAGAAATCTCGCACAAGCGTGCTACTCGCTTGTTCTAAAATATATAAAAAGTTTTGAGATTAAACACAATTATTAGAAAAATATATAAAATTAAAATAAAATAATATTATAATTAGTTGAAAAATGAGGATAAATGAAAAAAAAGAATGATATGGAACT…	TGTGCTACACGATTTTTTATTATTGTGCATATGAAAAACGAGGCACTCCATTCAAAATTTGCGCAAGAGTTCCGTCAAAAAAAAAAGAAATTGCGCAAGAGAAAGGTGGGTCTTCTACAATTTTGCTGCTGCCACGCTATTTGACTCGTGCACAGTGACCTCGCATTTTATGGACACAATATCCCACCCCAATTAAATTGCCCGTGGCTCGTGGGGGTCACACGACACGAGGAGAGAGAGAGAGAGGTGTGTGTCAGTGCGATGTCGCAGTCTCGCAGAAATCTCGCACAAGCGTGCTACTCGCTTGTTCTAAAATATATAAAAAGTTTTGAGATTAAACACAATTATTAAAAAAATATATAAAATTAAAATAAAATAATATTATAATTAGTTGAAAAA…
191	Chr01	4561981	4496276	CCTTTGGGAGTCCCTGGTTATGAGTACAAGC	C	30	GCAAGAGTTCCGTCAAAAAAAAAAGAAATTGCGCAAGAGAAAGGTGGGTCTTCTACAATTTTGCTGCTGCCACGCTATTTGACTCGTGCACAGTGACCTCGCGTTTTATGGACACAATATCCCACCCCAATTAAATTGCCCGTGGCTCGTGGGGGTCACACGACACGAGGAGAGAGAGAGAGAGGTGTGTGTCAGTGCGATGTCGCAGTCTCGCAGAAATCTCGCACAAGCGTGCTACTCGCTTGTTCTAAAATATATAAAAAGTTTTGAGATTAAACACAATTATTAGAAAAATATATAAAATTAAAATAAAATAATATTATAATTAGTTGAAAAATGAGGATAAATGAAAAAAAAGAATGATATGGAACTGTGATTGGTTGGAAAGAAAATAAAGTT…	GCTACACGATTTTTTATTATTGTGCATATGAAAAACGAGGCACTCCATTCAAAATTTGCGCAAGAGTTCCGTCAAAAAAAAAAGAAATTGCGCAAGAGAAAGGTGGGTCTTCTACAATTTTGCTGCTGCCACGCTATTTGACTCGTGCACAGTGACCTCGCATTTTATGGACACAATATCCCACCCCAATTAAATTGCCCGTGGCTCGTGGGGGTCACACGACACGAGGAGAGAGAGAGAGAGGTGTGTGTCAGTGCGATGTCGCAGTCTCGCAGAAATCTCGCACAAGCGTGCTACTCGCTTGTTCTAAAATATATAAAAAGTTTTGAGATTAAACACAATTATTAAAAAAATATATAAAATTAAAATAAAATAATATTATAATTAGTTGAAAAATGA…
192	Chr01	4632512	4569576	AGTACTCTTAAGCTTATTTCTTA	A	22	AATGGTTAATAATACTGCTCCCTCTGTTTTCAATTACTCTTTCTTAGGATTCAAATCTGTACACAAATATACATTACGATAGTACTAGGACAAAACAACCTGCAAATCAATCGCTTGCGTTTGGAAATGGATGAAGTAACTAATTAGATCGCTAATTATCAGAAAGGGTTCAATCTAATTATCAGTAAGAGTTTTTCTGAAACTCAGGATTGATAAAAAGGTAGTTTAAATAGTAAATGCGATAGTTTGGCTTGAAGCCAATTAGTTGGTTATACCCATGTTAAATTTGGCACAGTTTCTAGAAATTTCCTCACTACAATATGGGATTTGGCTTGTAATTGGCACCAATCCAAATATCAAATACTACACATACGGTTGTTTATATAGGAGTAGATCATA…	TGGTTAATAATACTGCTCCCTCTGTTTTCAATTACTCTTTCTTAGGATTCAAATCTGTACACAAATATACATTACGATAGTACTAGGACAAAACAACCTGCAAATCAATCGCTTGCGTTTGGAAATGGATGAAGTAACTAATTAGATCGCTAATTATCAGAAAGGGTTCAATCTAATTATCAGTAAGAGTTTTTCTGAAACTCAGGATTGATAAAAAGGTAGTTTAAATAGTAAATGCGATAGTTTGGCTTGAAGCCAATTAGTTGGTTATACCCATGTTAAATTTGGCACAGTTTCTAGAAATTTCCTCACTACAATATGGGATTTGGCTTGTAATTGGCACCAATCCAAATATCAAATACTACAAATACGGTTGTTTATATAGGAGTAGATCATACG…
193	Chr01	4633520	4570562	TAAATATTGCTAGTAACAGTGGAGTATAAAATATG	T	34	ATTTTTTTATAGAAACAAGATGTTAAAATTGTGTTTTGAAGACTCTATTAAAAGTGATTTTTTTATAAGTATGGAGGGAGTATACTGCTGGTAGGTCAATACTAGTTCGATCCGGTTCTCCAATGGCTGCGTCACAGTGGCATTGCCATGGCTCATTGGCTCTGCTTTGCAGCTTTGCTGCGTGTCGCAGTGTCCGTGTGGATGATGAACACACAAACACACACACGCAGTGAAGAATTTGAATACTACCTCCGTTCTAAAATGTAGCTATTTTTAGCATAGTACTTTGTCTTAAAATGAAGCTATTTTTCTACCTATCTTCTCCTCTCAACCAATCACAACCATTTTTTTTACCTACTTTCTCTTTTCAACCAATCACACACATTCTTCAATCATTCT…	ATTTTTTTATAGAAACAAGATGTCAAAATTGTGTTTTGAAGACCCTATCAAAAATGATTTTTTTTATAAGTATGGAGGGAGTATACTGCTGGTAGGTCAATACTAGTTCGATCCGGTTCTCCAATGGCTGCGTCACAGTGGCATTGCCATCGCTCATTGGCTCTGCTTTGCAGCTTTGCTGCGTGTCGCAGTGTCCGTGTGGATGATGAACACACAAACACACACGCAGTGAAGAATTTGAATACTACCTCCGTTCTAAAATGTAGCTATTTCTAGCATAGTACTTTATCTTAAAATGAAGCTATTTTTCTACCTATCTTCTCCTCTCAATCAATCACAACCATTCTTTTTCACCTACTTTCTCTTTTCAACCAATCACACACATTCTTCAATCATTCT…
194	Chr01	4649966	4586980	C	CATTAGTTGACCCCCAAAATTTGATTTTGATTCCTT	35	CAATTTTAAACGAGAAAAAAAGGCTATTTTTTGCATGCAGATGCAGTAAAAAATCATGTAAACAATTTCTGGAGTCTGGACATAGCAAATGAAAGATTAAGGACATGCGTAGTGGTTAATTTCAAAGTAGTGATAGAATCATAGAATTGCCATACAATCTAATGATCTCTCTCAAAGAGCAAAATATGTAGATGGAAATTATATTACTGGCATATAATACGAAATGAACCAATCACGAAAGAGCTACTAATAAATTTGCCAGAATTCCATATCTCAAAGAGCAAAATATGGAGATGGAAATTATAGGACTATGGCATATAAATACGAAATGAACCAATCACGAAAGAGCTACTACTAAATTTGCCAGAATTTATTTTTATGATTACTGCTTCAGAATGA…	AAAAGGCTATTTTTTGCATGCAGATGCAGTAAAAGATCATGTAAACAATTTCTGGAGTCTGGACATAGCAAATGAAAGATTAAGGACATGCGTAGTGGTTAATTTCAAAGTAGTGATAGAATCATAGAATTGCCATACAATCTAATGATCTCTCTCAAAGAGCAAAATATCTCAAAGAGCAAAATATGTAGATGGAAATTATAGGACTGGCATATAATACGAAATGAACCAATCACGAAAGAGCTACTAATAAATTTGCCAGAATTCCATATCTCAAAGAGCAAAATATGGAGATGGAAATTATAGGACTATGGCATATAAATACGAAATGAACCAATCACGAAAGAGCTACTACTAAATTTGCCAGAATTTATTTTTATGATTACTGCTTCAGAATGA…
195	Chr01	5049092	4619746	A	ATATATATATATATATATATATATATACACATATACATACATACACATATACAT	53	GCTTTTAAAATTATATGGATATGGTTTCCTATAGCCCATTCTGAAGGAAAAATAAGTATGAGTTCCTTGGCCCCAGTTGATTTAAATTAATGAGCTAGCAGATTATGGATTTGATTATAGGGATAAATTACATATTTTAAGAAAGGTTAAGTTGCATTCATGGTACATTAATTTGGCATGCGAGTGTAATTTAGTACATGAACGTGAGAAGTGAGAGTTGTAGTGTGATAAGGGTGTGATTTAGTTGAAGAACTAATAAGTGAGCATATGGGTACAACAACTTACAAGATAGGTTCGATTATGGTACAATAACTTAAAAAATGATATAACAATTAATTTTTTTAGCATTTTGTCATACATATTCAGTTTTTAAGTACTAATTTTGTCAATATAATCGTG…	GCTTTTAAAATTATATGGATATGGTTTCCTATAGCCCATTCTGAAGGAAAAATAAGTATGAGTTCCTTGGCCCCAGTTGATTTAAATTAATGAGCTAGCAGATTATGGATTTGATTATAGGGATAAATTACATATTTTAAGAAAGGTTAAGTTGCATTCATGGTACATTAATTTGGCATGCGAGTGTAATTTAGTACATGAACGTGAGAAGTGAGAGTTGTAGTGTGATAAGGGTGCGATTTAGTTGAAGAACTAATAAGTGAGCATATGGGTACAACAACTTACAAGATAGGTTCGATTATGGTACAATAACTTAAAAAATGATATAACAATTAATTTTTTTAGCATTTTGTCATACATATTCAGTTTTTAAGTACTAATTTTGTCAATATAATCGTG…
196	Chr01	5065547	4636269	T	TATATATATATATATATATATATATAT	26	TCACCATCGATCATGTGTTATTGATAAATGATTATGATTATGAGATCTCTTATCTACAATCTCTCTTTCTGAATAATCGACCTGCTGATCCATCCATTGCATGCATGGTTGTTGCCTGACAAGGACATTGAAATGGACTGCTAATTGCTGCCATGGATGCAGGTGGGTGGCGGAGGAGGACCACATCGTCAACTTCCCCACCGTGCGGCTCAAGCGGGGCATGCCCATCAGGGTCACCGCCAAGGAGGACGACGACTAGCCACTAGCCACCACTACTACTATACCGATCACCATACTCAACTAGTAGAGGAGATCCATCAGATGCATGCATGGATCGATGCAGATCGGTCGGTCGAGTACGAGTAGCCCACACGAGTCGACACATGCATGCAACAAGCC…	TCACCATCGATCATGTGTTATTGATAAATGATTATGATTATGAGATCTCTTATCTACAATCTCTCTTTCTGAATAATCGACCTGCTGATCCATCCATTGCATGCATGGTTGTTGCCTGACAAGGACATTGAAATGGACTGCTAATTGCTGCCATGGATGCAGGTGGGTGGCGGAGGAGGACCACATCGTCAACTTCCCCACCGTGCGGCTCAAGCGGGGCATGCCCATCAGGGTCACCGCCAAGGAGGACGACGACTAGCCACTAGCCACCACTACTACTATACCGATCACCATACTCAACTAGTAGAGGAGATCCATCAGATTCATGCATGGATCGATGCAGATCGGTCGGTCGAGTACGAGTAGCCCACACGAGTCGACACATGCATGCAACAAGCC…
197	Chr01	5073007	4643754	TGAGAATGGCGACGGAGGAGTGGA	T	23	AAAAACGTAATACTCCCTGTGTCTTGGTGTTTTTTTTTTTTTCAAAATATTGTTTTCTTCGCTTCTTAAAACGGCTCAAGATGGGGAAAACGAACTTTTGATTGAGCCGCGGTCGATTTTAATTAAATTTAGACCTAGATAAATGGTTTATGGGTTTCTTCATCTTCCTTCTTTAATTATTTTTCAGCCTTTTGACTTTGGACTGATAACAGTAGAATTGAAAAACTACGAATTACCCCCTAACTATCATGATCGACCGAATTACCCCCGAACCATAAAACCGGACATTCTTTAATCCCAACTATGCAAACCGGACGAATTACCCCCCTTGACCCAATTCGCGGTGGTTTTAGTAAACGTGGGAGTACAGTCAGCAATTCTTTTAATATAAAATCAGTG…	AAAAACGTAATACTCCCTGTGTCTTGGTGTTTTTTTTTTTTTCAAAATATTGTTTTCTTCGCTTCTTAAAACGGCTCAAGATGGGGAAAACGAACTTTTGATTGAGCCGCGGTCGATTTTAATTAAATTTAGACCTAGATAAATGGTTTATGGGTTTCTTCATCTTCCTTCTTTAATTATTTTTCAGCCTTTTGACTTTGGACTGATAACAGTAGAATTGAAAAACTACGAATTACCCCCTAACTATCATGATCGACCGAATTACCCCCGAACCATAAAACCGGACATTCTTTAATCCCAACTATGCAAACCGGACGAATTACCCCCCTTGACCCAATTCGCGGTGGTTTTAGTAAACGTGGGAGTACAGTCAGCAATTCTTTTAATATAAAATCAGTG…
198	Chr01	5091850	4680295	CATGGTAACTGTGCACGGCATATCTAATC	C	28	CTTTGGCACTATGCAGTACTCAGGCCACATGACAGTGGTTTGGCAAAACCTCATTTTATTTCGTAGTTTTTACGTAGGCAGAGGGCCATTTCCTGTGAAGTGTAAATTGCACGGCGTGGTTTCATCTGGTAGGTCTGCGTCCTCTTTTGCTTTCTTGGGTAGCACATAAACTGGAATAGATTAGCACAAAGGCTGAGCGAATGTTTTGTTTGTTTTGCTCGTCAATTCTTGGTGCAACTTTCTAACTTTATTGGTGTCATTGGCTGTTAAAGTGTTCACTTGCCTTGAAAATTTTTAGAAAGGAAATAAATCTCAAAGTTGAAGATTGAACAACGAACTATTCACCATATTCACCACACGCCCTTCTGTAATTCATACTGAATTCATTTACTACGTGTA…	CTTTGGCACTATGCAGTACTCAGGCCACATGACAGTGGTTTGGCAAAACCTCATTTTATTTCGTAGTTTTTACGTAGGCAGAGGGCCATTTCCTGTGAAGTATAAATTGCACGGCGTGGTTTCATCTGGTAGGTCTGCGTCCTCTTTTGCTTTCTTGGGTAGCACATAAACTGGAATAGATTAGCACAAAGGCTGAGCGAATGTTTTGTTTGTTTTGCTTGTCAATTCTTGGTGCAACTTTCTAACTTTATTGGTGTCATTGGCTGTTAAAGTGTTCACTTGCCTTGAAAATTTTTAGAAAGGAAATAAATCTCAAAGTTGAAGATTGAACAACGAACTATTCACCATATTCACCACACGCCCTTCTGTAATTCATACTGAATTCATTTACTACGTGTA…
199	Chr01	5103754	4692175	ACATATGGTTGTCTAGATTCGTTATATTAGGAGGTGCCACATTCCATTCAAGATTGAATTTCTTTTGGACT	A	70	TAGTTGTAAACCGAATTTAGCTTATGGACTTATTTTATCATCTTAATCGATAATAACTAATTTTATATTTTTTTAACATACTTATTTAAGTCTCCTGTAAATATCTTAGGTATAAAATAAAGTAACTTTTGTCCATATATATATACTCATACACAGTTATGCATGCAGTACTGTTCCTTTCAGCGGTAGTACCATCGGAGATCTGGCTCGGATCTAGCTTGTACACCCAACATCGAGCACTAATAATTCAGGACAGGTGACAAGTCGTCACTCTCACAGTACAGATTGCTACTGCTGCTGCATGTCGCACAAAATCTCTCCACGTCTTCACGACGTGAAGAGATTTTCAACGTTGGATTTTCCATCTGTACTACGTACAGCGCTGTACGTACGTACACG…	CTAGTTGTAAACCGAATTTAGCTTATGGACTTATTTTATCATCTTAATCGATAATAACTAATTTTATATTTTTTAACATACTTATTTAAGTCTCCTGTAAATATCTTAGGTATAAAATAAAGTAACTTTTGTCCATATATATATACTCCTACACAGTTATGCATGCAGTACTGTTCCTTTCAGCGGTAGTACCATCGGAGATCTGGCTCGGATCTAGCTTGTACACCCAACATCGAGCACTAATAATTCAGGACAGGTGACAAGTCGTCACTCTCACAGTACAGATTGCTACTGCTGCTGCATGTCGCACAAAATCTCTCCACGTCTTCATGACGTGAAGAGATTTTCAACGTTGGATTTTCCATCTGTACTACGTACAGCGCTGTACGTACGTACACG…
200	Chr01	5104067	4692424	A	ATATATATATATATATATATATATATATA	28	ATCTCTCCACGTCTTCACGACGTGAAGAGATTTTCAACGTTGGATTTTCCATCTGTACTACGTACAGCGCTGTACGTACGTACACGTAGACGTACGGGCCCCGTTGTCACGTACTCCCTCCATAAAAAAAAAACTCAATCTAAGAGAAAAATGTAACCCCTACATCTTCTCCCGGTATAAATTTAAACATATGGTTGTCTAGATTCGTTATATTAGGAGGTGCCACATTCCATTCAAGATTGAATTTCTTTTGGACTGATCGAGTATGTGATAATTATTAGTATAAGCTGACTTCCCTTTTCGTGAGAAATACTGTATGAGAATGGACTTTGGAGCATCTAGATCTCTCTCCCCCAAAACAAAACTCTCTCACACACACATATATACATATACATATAC…	AGGACAGGTGACAAGTCGTCACTCTCACAGTACAGATTGCTACTGCTGCTGCATGTCGCACAAAATCTCTCCACGTCTTCATGACGTGAAGAGATTTTCAACGTTGGATTTTCCATCTGTACTACGTACAGCGCTGTACGTACGTACACGTAGACGTACGGGCCCCGTTGTCACGTACTCCCTCCGTAAAAAAAAAACTCAATCTAAGAGAAAAATGTAACCCCTACATCTTCTCCCGGTATAAATTTAAAGATCGAGTATGTGATAATTATTAGTATAAGCTGACTTCCCTTTTCGTGAGAAATACTGTATGAGAATGGACTTTGGAGCATCTAGATCTCTCTCCCCCAGAACAAAACTCTCTCACACACACATATATACATATACATATACATATAC…
201	Chr01	5149371	4737902	T	TTGACTTTTTCTCACATGTTTGACCATTCGTCTTATTCAAAAA	42	ATAATGTCACAAAACAGTATATTGGTAATGCAAAAACAATGTACCAACAGTCATTTGCTTCCCATATGAGGGGCAACAAGAACGAAAATGGTATCAATTTAATTAAGCGGACAAGTTAGAGCCAAAGATGACCCGAACTAAGGTGGTGAGGATGTAGTGGTGTACATCCACACTTCCCACCAACTGAGCTAAGGTTCAGTTCCTTCTTTCTGTAACTTTATCACAAAGTCGTAATGATGTTTCAGGCATGTGTACATATGTATGAGCAACACCATGATTGTTCCTTTCTCTTACTAGTATGCTGCACTTTGATGAATTGTGTTTGTCAAACTTTTTCACTGGTGTGCATGTGCTCACCTTATACCTTATAAACAATCAGATAATCCACAAATGCTTCTG…	ATAATGTCACAAAACAGTATATTGGTAATGCAAAAACAATGTACCAACAGTCATTTGCTTCCCATATGAGGGGCAACAAGAACGAAAATGGTATCAATTTAATTAAGCGGACAAGTTAGAGCCAAAGATGACCCGAACTAAGGTGGTGAGGATGTAGTGGTGTACATCCACACTTCCCACCAACTGAGCTAGGGTTCAGTTCCTTCTTTCTGTAACTTTATCACAAAGTCGTAATGATGTTTCAGGCATGTGTACATATGTATGAGCAACACCATGATTGTTCCTTTCTCTTACTAGTATGCTGCACTTTGATGAATTGTGTTTGTCAAACTTTTTCACTGGTGTGCATGTGCTCACCTTATACCTTATAAACAATCAGATAATCCACAAATGCTTCTG…
202	Chr01	5158323	4746896	G	GTTTCGGCCCCGAGGGCTTGGGCGCCCCCA	29	TCATCTAATTTTAGATTCTTATATTTTGAGACGGAAGAAGTAATCCAGATACATTGTACTCTCTCCATCTCATAATATAAGGCATGGTCAAATTTGACACAGTCTTCAAAACTAATGCTTGACTTATAATTTCTTATATACTACAAGGTTTATTGTAACAAAATTATAACCATCTCAAAGTAAATTTAAATGTCAATACAATGATATTAATTTTAGCAAATAAAATTTAATTTTATATTATAATAATTGTTGGTCAAATGTTTTTAAAGTTGAATCATGGAACGTGCGCATGCCTTATATTATGGGATAGAGGGAGTAATAGGAAATGTCTCACATGGTCCTTGTCGGTGACATGGGGCCGGGGGTATCGTGACTAGAGGCTTGGGTAGCCGCGGTCGC…	TCTCATCTAATTTTAGATTTTTATATTTTGAGACGGAAGAAGTAATCCAGATACATTGTACTCTCTCCATCTCATAATATAAGGCATGGTCAAATTTGACACAGTCTTCAAAACTAATGCTTGACTTATAATTTCTTATATACTATAAGGTTTATTAGGTTTATTGTAACAAAATTATAACCATCTCAAAGTAAATTTAAATGTCAATACAATGATATTAATTTTAGCAAATTTAATTTTATATTATAATAATTGTTGGTCAAATGTTTTTAAAGTTGAATCTTGGAACGTGCGCATGCCTTATATTATGGGATAGAGGGAGTAATAGGAAATGTCTCACATGGTCCTTGTCGGTGACATGGGGCCGGGGGTATCGTGACTAGAGGCTTGGGTAGCCGC…
203	Chr01	5193689	4777580	A	AGAGAGAGAGAGAGAGAGAGAGAGAGAGAGAGAGAGAGAGAGAGAGAGA	48	TGACTCTTCATTCTTCCACACGTGATTGGCTACATGGGCATTGAGACATGTAAATATTAATGAATCGCTTGTTTACGAGGAATGACTAGTAGCATATTTAAATGGATGATAAGTAGAATTACTTATCCTTGTTCTGTGTGCCAAGATAAAAATATAACTATCAAAAGTAGATGAAGAGAGTATTATTCTAACACAGAACTCCCGAAGATCCTTAGAGGTGAAAATCAAGGAGACCACAACTTGGGTATTAGGAGCAAAAGACGCATACCTTATCTTTTTTTTTTCTTATTATTTGTACAACAACTTGTACTCCTACTATTTCCAATGAAATTGACACCCTCTAATTAAATAACGGTTCATTAAAAATAGTTGCTTCGAATTGGTACAATTTAAGCACGA…	GACTCTTCATTCTTCCACACGTGATTGGCTACATGGGCATTGAGACATGTAAATATTAATGAATCGCTTGTTTACGAGGAATGACTAGTAGCATATTTAAATGGATGATAAGTAGAATTACTTATCCTTCTTCTGTGTGCCAAGATAAAAATATAACTATCAAAAGTAGATGGAGAGAGTATTATTCTAACACAGAACTCCCGAAGATCCTTAGAGGTGAAAATCAAGGAGACCAAAACTTGGGTATTAGGAGCAAAAGACGCATACCTTATCTTTTTTTTTTTCTTATTATTTGTACAACAACTTGTACTCCTACTATTTCCAATGAAATTGACACCCTCTAATTAAATACCGGTTCATTAAAAATAGTTGCTTCGAATTGGTACAATTTAAGCACGA…
204	Chr01	5196417	4780346	ATATATATATATATATATATATATATATATATGTATATGTATGTA	A	44	AACAAAACAAATTACAGATTCTGTCTGTAAACTGCAAGATGAATTTATTAAGCCTAATTAATCCATCATTAGTAAATATTTACTGTAGCATCACATTCTTAAATCATGGCGCAATTAGACTCAAAAGATTCGTCTCGTAATTTACATGCAAACTGTGCAATTGGTTTTTATTTTTATCGACATTTAATATTCTATGTATGTGTACAGATATTCGATGTGATAAAATTTTTGGAAGTTTGAAGGGAAGCCTTAGTCGCGTATAAATAATGTTGGCGACTATGGAGCACGTTGAAGATGGGAGCAACAGGGACAACGTGATTAAACTGCAGAGTCGTAGTTTGATCGTCAGTGCTTACGCAGCATGCACGCTTAATTTCAGTATTTCACACGCGGCACATA…	AAACAAATTACAGATTCTGTCTGTAAACTGCAAGATGAATTTATTAAGCCTAATTAATCCATCATTAGTAAATATTTACTGTAGCATCACATTCTTAAATCATGGCGCAATTAGACTCAAAAGATTCGTCTCGTAATTTACATGCAAACTGTGTAATTGGTTTTTATTTTTATCGACATTTAATATTCTATGTATGTGTACAGATATTCGATGTGATGGAATTTTTGGAAGTTTGAAGGGAAGCCTTAGTCGCGTATAAATAATGTTGGCGACTATGGAGCACGTTGAAGATGGGAGCAACAGGGACAACGTGATTAAACTGCAGAGTCGTAGTTTGATCGTCAGTGCTTACGCAGCATGCACGCTTAATTTCAGTATTTCACACGCGGCACATATATA…
205	Chr01	5196503	4780388	ATATATATATATATATATATATATATATATATATATGTATGTATG	A	44	AGCATCACATTCTTAAATCATGGCGCAATTAGACTCAAAAGATTCGTCTCGTAATTTACATGCAAACTGTGCAATTGGTTTTTATTTTTATCGACATTTAATATTCTATGTATGTGTACAGATATTCGATGTGATAAAATTTTTGGAAGTTTGAAGGGAAGCCTTAGTCGCGTATAAATAATGTTGGCGACTATGGAGCACGTTGAAGATGGGAGCAACAGGGACAACGTGATTAAACTGCAGAGTCGTAGTTTGATCGTCAGTGCTTACGCAGCATGCACGCTTAATTTCAGTATTTCACACGCGGCACATATATATATACATATACATACATATATACATATGTATTATATATATATATATATATATATATATATATATATATATATATATATATAT…	ATTAAGCCTAATTAATCCATCATTAGTAAATATTTACTGTAGCATCACATTCTTAAATCATGGCGCAATTAGACTCAAAAGATTCGTCTCGTAATTTACATGCAAACTGTGTAATTGGTTTTTATTTTTATCGACATTTAATATTCTATGTATGTGTACAGATATTCGATGTGATGGAATTTTTGGAAGTTTGAAGGGAAGCCTTAGTCGCGTATAAATAATGTTGGCGACTATGGAGCACGTTGAAGATGGGAGCAACAGGGACAACGTGATTAAACTGCAGAGTCGTAGTTTGATCGTCAGTGCTTACGCAGCATGCACGCTTAATTTCAGTATTTCACACGCGGCACATATATATATATACATATACATACATATATACATATATATATTATATAT…
206	Chr01	5198276	4782122	CATATATATATATATATATATATATATATATATATATATATATATATATATATATATATATATATATATATATAT	C	74	TTGATCCATGGAATCAGACAACTTGTCGACGACATCGCTGGCCAACCACAGCATTGTACGTACGTCAAGCCTTGCATCACCCGGGGTCCGGGCCTAGGACTAGGCTTTGTTCTTCTTCCAACTTTGCCAATCTCTTTCTCTTTTTTTTTCGTATATGTTTCACAAGCTACTAAATAGTAAGTTTTTTTAAATTTTTCTATTGAAAAGTTGCTTTTAAAAAATATTAATCAAATTTCTAAAAAAAATAAACTAATACCTAATTAATAATTAATTATATACTAATTCTTTGTTGGGTTTTCCGTGTCGAAACCTTAACTCCCGAACTCAGCCCGGAGGTCAACAAGACCAGCCAGGCATACATGCTTTCTCCCCTTGGTGTGTACGACGACGCCGGAGGAC…	GATCCATGGAATCAGACAACTTGTCGACGACATCGCTGGCCAACCACAGCATTGTACGTACGTCAAGCCTTGCATCACCCGGGGTCCGGGCCTAGGACTAGGCTTTGTTCTTCTTCCAACTTTGCCAATCTCTTTCTCTTTTTTTTTTCGTATATGTTTCACAAGCTACTAAATAGTAAGTTTTTTTTAAAATTTTTCTATTGAAAAGTTGCTTTTAAAAAATATTAATCAAATTTCTAAAAAAATAAACTAATACCTAATTAATAATTAATTATATACTAATTCTTTGTTGGGTTTTCCGTGTCGAAACCTTAACTCCCGAACTCAGCCCGGAGGTCGACAAGACCAGCCGGGCATACATGCTTTCTCCCCTTGGTGTGTACGGCGACGCTGGAGGAT…
207	Chr01	5202117	4785864	G	GCTTTGCCATCGCGTCGTCGGGATCGTGTACTCGTCGTAGCCACCA	45	GAGGATCCTCTATCATAGGCTTTACTTTGTTTAGTTACCAATTTTTTTTTTCCAAAAAGGTCATATCGAATCTTTGTATACATGCATGAAGCATTAAGTATAGATAAATGAAAAAAAACTAATTGCACAGTTTGCATGGAAATCGCGAGACGAATTTTTTTGAGCCTAATTAGTCTATGATTAGCCATAAGTGCTACATTAACCCATATGTGGTAATGATGGATTAATTAGGTTCAAAAAATTCGTCTCACGGTTTTCATGCGAGTTATGAAATTAGTTTTTTTATTCATTTCCAAAAACTCCTTCCGACATCTAGTCAAACGTCCGATTTAACACTAAATTAAGGCCATGATATTACTACCATTATAATCACCGATATGTAATTCTCACTCTTCTATT…	GAGGATCCTCTATCATAGGCTTTACTTTGTTTAGTTACCAATTTTTTTTTCCAAAAAGGTCATATCGAATCTTTGTATACATGCATGAAGCATTAAGTATAGATAAATGAAAAAAAACTAATTGCACAGTTTGCATGGAAATCGCGAGACGAATTTTTTGAGCCTAATTAGTCTATGATTAGCCATAAGTGCTACATTAACCTATATGTGGTAATGATGAATTAATTAGGTTCAAAAGATTCGTCTCACGGTTTTCATGCGAGTTATGAAATTAGTTTTTTTATTCATTTCCAAAAACTCCTTCCGACATCTAGTCAAACGTCCGATTTAACACTAAATTAAGGCCATGATATTACTACCATTATAATCACCGATATGTAATTCTCACTCTTCTATTGT…
208	Chr01	5213746	4804349	GGCTGTGTTTGGATCTTTTACTTA	G	23	GCCATGGCGGGGGCGGCGTCTGGTTCGGCGTGTCTTTGTCGTGTCAGGACGTCGCGCGTGCGTTGCGTGCAAGGTGGCTGATTGATAGAGAGATTTTCTGTCGCTTTTTTTTTTTTTACTGTAGTGCTACCATGGATCGATCAGCGGCGGTGATGATCTCTACATGAAATTTATCTCGTGCCACTATTAGGTCGTTTTCATTTTTGCGATAGCTTTTCATGGAAAAATATTATAAGAAAAAATTGTGTATAAAGTTTTATATAACTCGCACCGCTTAGGTAGTGTTTGGGATTGGAGAGATTTAGGTAGTGTTTGGGATGAGAGAGATTTATTTTATTCCCTCTCAAAAAAAACATAAGTAACATACTCGTGACAATCTAACATAAAAGAAACATGCAA…	GCCATGGCGGGGGCGGCGTCTGGTTCGGCGTGTCTTTGTCGTGTCAGGACGTCGCGCGTGCGTTGCGTGCAAGGTGGCTGATTGATAGAGAGATTTTCTGTCGCTTTTTTTTTTTTACTGTAGTGCTACCATGGATCGATCAGCGGCGGTGATGATCTCTACATGAAATTTATCTCGTGCCACTATTAGGTCGTTTTCATTTTTGCGATAGCTTTTCATGGAAAAATATTATAAGAAAAAATTGTGTATAAAGTTTTATATAACTCGCACCGCTTAGGTAGTGTTTGGGATGGGAGAGATTTAGGTAGTGTTTGTGATGAGAGAGATTTATTTTATTCCCTCTCAAAAAAAACATAGGTAACATACTCGTGACAATCTAACATAAAAGAAACATGCAAT…
209	Chr01	5236177	4820594	GGTATATATATATATATATATATATATATATATATATATATATATATAT	G	48	AGAAGGTGATATCGATGAGCTATATATACACTGGCCATGCACGGGAAAGCGAGCGAGCGCGGATCAGATTGCGTACGTCGGCGTGGATGATGAGCCCGTGACATGATCGACGAGGAACGGAGCGAGCTGGAAAAAGAAGGGAGGGGAAAGAGGGAGAGGTCGCTTGAATGCCCTAGATTACTCTCACTCCCAGGCTCTCAGCATCCATTGGCTAATTAAGATCATATCGAACAATGGGCAATGACTAACTCAATTGGCCATGCAGTGTCACCGAGATTGCTGCGTGTTTGGACGCCTAGCTCGTGCTCGTGAGCTAGATGCTAAAGTAGATGCTCGAGTTTTCTTGGCCACGAGTAATCAGAAGAACTCCTGTGTCCATCGATCTGTGTGGTTACAACC…	AGAAGGTGATATCGATGAGCTATATATACACTGGCCGTGCACGGGAAAGCGAGCGAGCGCGGATCAGATTGCGTACGTCGGCGTGGATGATGAGCCCGTGACATGATCGACGAGGAACGGAGCGAGCTGGAAAAAGAAGGGAGGGGAAAGAGGGAGAGGTCGCTTGAATGCCCTAGATTACTCTCACTCTCAGGCTCTCAGCATCCATTGGCTAATTAAGATCATATCGAACAATGGGCAATGACTAACTCAATTGGCCATGCAGTGTCACCGAGATTGCTGCGTGTTTGGACGCCTAGCTCGTGCTCGTGAGCTAGATGCTAAAGTAGATGCTCGAGTTTTCTTGGCCACGAGTAATCAGAAGAACTCCTGTGTCCATCGATCTGTGTGGTTACAACC…
210	Chr01	5246723	4831092	T	TGCACAGTGCCACACTCTTGT	20	GCATGAGCATCTCAGTAGCAGAAAGCTTTGCTTGTATAACTGTAACAACATGCCTGCCTGAAATGTTCATGTGGATCTTATGATGATATTTCAGGGAAAAAAAAATCAACCAATTTTAACGAGTTCTGAAAAAAAAAGAATCGAGTCCCTAAAGTATCATGTTTTATTAGCAATTTCCTGATGAAGCGTGACGACTGCCGCGCCAGCACAAATCGTGACTACAGATAAACATTGTAACTGAATAGTGTTGCGAAAAGGATATCACACACTCATCTCTATTTCCTGAGATGCATGAACAAGATCTTTGGTAGAATCATCACCATGATCCATCTCGCAAGATGCATGTGTTGCTTGCGTCCCAAACTTTGCATGGATAAAATCAGGCCAGCAAGAGGATAC…	CGCATGAGCATCTCAGTAGCAGAAAGCTTTGCTTGTATAACTGTAACAACATGCCTGCCTGAAATGTTCATGTGGATCTTATGATGATATTTCAGGGAAAAAAAATCAACCAATTTTAAAGAGTTATGAAAAAAAAAGAATTGAGTCCCTAAAGTATCATGTTTTATTAGCAATTTCCTGATGAAGCGTGACGACTGCCGCGCCAGCACAAATCGTGACTACAGATAAACATTGTAACTGAATAGTGTTGCGAAAAGGATATCACACACTCATCTCTATTTCCTGAGATGCATGAACAAGATCTTTGGTAGAATCATCACCATGATCCATCTCGCAAGATGCATGTGTTGCTTGCGTCCCAAACTTTGCATGGATAAAATCAGGCCAGCAAGAGGATAC…
211	Chr01	5259616	4844050	TCATAGCGGCCCAAAGATGAG	T	20	AGTATTGTCAGTGTTGATATCATGCGATGATATTTTACGAACGCGCTAGTGCTGTAAGTGTTGATTGTTATGAAGTGCACGTTAATATCTTAAAAGAAACACATAATACAACAGTGCTGTGGCAAGTGGAGATCGATGATGCCAATCCCATCGAGCTCCTTAGGGCCAGTCAATGAGACAACTGCCTTGATGAACAATCTTGCCGTATGGGCACGGATCAATGCAAAAACCCTTACTTGACAAGCAAATATAGAAGAACCACACGCCGCCACGATTGGTTGGTAGTCCACCGTTGATGTTGGATTGGTGATAGGCTGAGCAAGTGAGGGCCGACACTGCTTGGTCCGTAGAAATGCGTCTTTTGTAATCAAAGTGGGGAGTCAATTGACCAACCTTCTG…	GTGTTGATTGTTATGAAGTGCACGTTAATATCTTAAAAGAAACACATAATACAACAGTGCTGTGGCAAGTGGAGATCGATGATGCCAATCCCATCGAGCTCCTTAGGGCCAGTCAATGAGACAACTGCCTTGATGAACAATCTTGCCGTATGGGCACGGATCAATGCACTAGGAAACACGCTCCTCTGGTGCTAGGAGTCCTCGAAGCAATACTCCTCTAGATCAGCTTATCACGCTTTTTTGCTAAGGAGAGAATCCTTACTTGACAAGCAAATATAGAAGAACCACACGCCGCCACGATTGGTGTTGGATTGGTGATAGGCTGAGCAAGTGAGGGCCGACACTGCTTGGTCCGTAGAAATGCGTCTTTTGTAATCAAAGTGAGGAGTCAATTGACCA…
212	Chr01	5260427	4844789	ATTGATAAGATGATAAGATTATTAATGCATTCCA	A	33	TGACCAGCTTGTTTGCCTTTACAATAAGTTGTTCCCGAGTTAGTCTCTATCGTTCTGATTCCATTTCAAAGAAAAAAAAAAGAAGAAGCCATTTTTATCCCTGCTCCGAACAGAGAATGTATCCACTATCGATCCGTACAAAAACTAGCACCGCGGTTCTCAAAATCCAAAACATTTGTACACGCTGTTTCATGAGATTACGTACGTAAATTGCACTAGTTGTAATATTATATATCCGTTTTGCATTGGGGTGTATAATGAAATGAAATCAAAGGAAGGTCCAGTTGATGAACATGAAGCAGATGCAGTGGGCGCCGCCGCCGTCGCCGTCGACCACCTTCCACGCCACCGCCTTCTCGTACGACGCCGCCCTCCCAACGCTCGACACGCACACCCCTC…	TGACCAGCTTGTTTGCCTTTACAATAAGTTGTTCCCGAGTTAGTCTCTATCGTTCTGATTCCATTTCAAAGAAAAAAAAAAGAAGAAGCCATTTTTATCCCTACTCCGAACAGAGAATGTATCCACTATCGATCCGTACAAAAACTAGCACCGCGGTTCTCAAAATCCAAAACATTTGTACACGCTGTTTCATGAGATTACGTACGTAAATTGCACTAGTTGTAATATTATATATCCGTTTTGCATTGGGGTGTATAATGAAATGAAATCAAAGGAAGGTCCAGTTGATGAACGTGAAGCAGATGCAGTGGGCGCCGCCGCCGTCGCCGTCGACCACCTTCCACGCCACCGCCTTCTCGTACGACGCCGCCCTCCCAACGCTCGACACGCACACCCCTC…
213	Chr01	5265315	4849654	CAAAACATTATGATGATCTTCGTGTGTCATTATCACTTTACCATC	C	44	CACCTGCTCCGGCGTGTACCTCACGTACTTGCTCGCGTCCATCGCCGCCGCCGACGCCACCATGCCAGATCGATCGAGCTCAATGCAAGCAAGCTAGGCTATAGCCGAGAAGGCGTAGAGCTCGATGGCGACATCGAGGTGAGGGGGGGAAGGAGAGCTTCGTGTTGTTCGTCGTCTCGTCGCCTTTAAACGCGAGGACGGCGGTGGCGCGGCGCGCGCGCGCTAATAAATTGCGGGAAAAAGGAAAGTTCCCGGCTGCGACGTCGCCGGCGAATGCACATTTGGCACATGTAATTTTCTTTTTTTTTTAAAAAAAAACAAACATTTTTTCAAAAAAATTTTATATTCCATCCATCCCATAATATAACCTAGAATTAGATAAGACATTTCATATTACAA…	GCGTGTACCTCACGTACTTGCTCGCGTCCATCGCCGCCGCCGACGCCACCATGCCAGATCGATCGAGCTCAATGCAAGCAAGCTAGGCTATAGCCGAGAAGGCGTAGAGCTCGATGGCGACATCGAGGTGAGGGGGGGGGGGGGGGGGGGAAGGAGAGCTTCGTGTTGTTCGTCGTCTCGTCGCCTTTAAACGCGAGGACGGCGGTGGCGCGGCGCGCGCGCGCTAATAAATTGCGGGAAAAAGGAAAGTTCCCGGCTGCGACGTCGCCGGCGAATGCACATTTGGCACATGTAATTTTCTTTTTTTTTAAAAAAAAACAAACATTTTTTCAAAAAAATTTTATATTCCATCCATCCCGTAATATAACCTAGAATCGGATAAGACATTTCATATTACAA…
214	Chr01	5283521	4866523	GTTTACGCGGTTTCTACGCCAAATTAAGGTGG	G	31	ACATATTCATGTGCGCATTTTGAGTATTAAAAAATATCAATCCGGATGACCACTTGGGGAAAACATTTGGCCTGTCCTTCTTGCACAACGAGCTGCAGACTCTAATAAGACAAAAAAGAACTACATAATATGGTTGACTATAATTAGTTAATTATATACCTTAACTTATCCCAGTACAAAATCCAGCTTTTTAAAACTAAATTCTACAGGCGAATGTTTCTTTCCCCTGTCGTTGATGAAATAATTTTCTTGTTGAAGTGTACGTATACACGCTAGCTACGTGTACAGCCGTCCAGAATCTCGGAGGATTACGTCGATGTGCCATCATTTTCTAGCTGTGGATGAACACTGCCACAGAAATAATCCGCTGTTAAGTGTAGGTGTTTCTTTTCTATTTAG…	ACATATTCATGTGCGCATTTTGAGTATTAAAAAATATCAATCCGGATGACCACTTGGGGAAAACATTTGGCCTGTCCTTCTTGCACAACGAGCTGCAGACTCTAATAAGACAAAAAAGAACTACATAATATGGTTGACTATAATTAGTTAATTATATACCTTAACTTATCCCAGTACAAAATCCAGCTTTTTAAAACTAAATTCTACAGACGAATGTTTCTTTCCCCTGTCGTTGATGAAATAATTTTCTTGTTGAAGTGTACGTATACACGCTAGCTACGTGTACAGCCGTCCAGAATCTCGGAGGATTACGTCGATGTGCCATCATTTTCTAGCTGTGGATGAACACTGCCACAGAAATAATCCGCTGTTAAGTGTAGGTGTTTTTTTTCTATTTAG…
215	Chr01	5293167	4876149	AGACAGTCAGACGAGATGAGCTTGCAATGCTCCTTGCTTGG	A	40	CTAATTAACTATATTTCTGAACAGGTTACAGATAGGAGTATATAGATACAGGAGACAGGAGCACATCACTCCAAATTACAGGTGTCAATGGAGACGAAAAGAATACATTATTTTACTGCAATTTTAGTTGAAAACCTATATATGCCTTGCATACTATCCAATCAGATCAGATTATTTAATAGTAATAATAATGATAATCTTCTAAATGATGGTGAGTGGTATCATCTCATCATCAGCTTTGCTCATGCATGCATGGCTTCCCAAATGAGACAACACCTGCATCCCATTCAAGTTCAGCTCCCAGATCAACCTCGACTGCAATCATTGCAGAGCTACCAACCAAACCACCCCAAAATACAAGATCATATATCCAAATGTAATATAAATCCAGCCAAATTG…	CACCTAATTAACTATATTTCTGAACAGGTTACAGATAGGAGTATATAGATACAGGAGACAGGAGCACATCACTCCAAATTACAGGTGTCAATGGAGACGAAAAGAATACATTATTTTACTGCAATTTTAGTTGAAAACCTATATATGCCTTGCATACTATCCAATCAGATCAGATTATTTAATAGTAATAATAATAATAATCTTCTAAATGATGGTGAGTGGTATCATCTCATCATCAGCTTTGCTCATGCATGCATGGCTTCCCAAATGAGACAACACCTGCATCCCATTCAAGTTCAGCTCCCAGATCAACCTCGACTGCAATCATTGCAGAGCTACCAACCAAACCACCCCAAAATACACGATCATATATCCAAATGTAATATAAATCCAGCCAAA…
216	Chr01	5302204	4884502	AATTTACTCCCGGTTTTTCTCAC	A	22	TCATGCATGTGGCATTCACATATGTTAATTAGAGCTCTTAACAATTAATTTAATATCCTAATTATATATGATTATTAAAATTTTTATTAATTTTAAATCATGCCGTATGTATATACATGTGTTAATTAGAGTTTTTAACAATTTAATATCATTCATATGCTAAGTATATATGATTATTAGAATTTTTATTAATTTTAAAACGTAATATTTGCTTATTACGTTTTATCCACTTAATTTATTACATACAGTACTAATTTTCCGTAGTAATTGTCATTAATTTTTGTACTTTAAATAAATTTAATGCATTATTTTCTATTCTAGAAACACATATGTAATGGAAAATAATACTCAGTGCACTTATCAGTAGCCCCGGTTCTTAACCCTAACCGGGTTTTAAAA…	TCATGCATGTGGCATTCACATATGTTAATTAGAGTTCTTAACAATTAATTTAATATCCTAATTATATATGATTATTAAATTTTTTATTAATTTTAAATCATGCCGTATGTATATACATATATTAATTAGAGTTTTTAACAATTTAATATCATTCACATGCTAAGTATATATGATTATTAGAATTTTTATTAATTTTAAAACGTAATATTTGCTTATTACGTTTTATCCACTTAATTTATTACAGACAGTACTAATTTTCCGTAGTAATTGTCATTAATTTTTGTACTTTAAATAAATTAAATGCATTATTTTCTATTTTAGAAACACATATGTAATGGAAAATAATACTTAGTGCGCTTATCAGTAGTCCCGGTTCTTAACCCTAACCGGGTTTTAAAA…
217	Chr01	5302762	4885046	C	CACGCCACGCCGCCACGCGGCCACCGCGCCGTCCCGCCGCCGTCCGCT	47	CTCATCAATCGGGAATAAAGATCTAGGGGTATATATATTCCCGATGCGCGCCCTCGTCTTCTCCACCAACACTTAGAAGTTTTTGCCCGATCGATCTCTCTCGGCTTCTCCTTCGCCGCCACTGCCTAGGGCATCCCCGCGCCAACGCCGCCGCCGTATCTCGCCGTCGTCTCGCGCTCGTCGTCGTCGCTGCCGCCTCCGCCTCCTCCTCCGCCGCCGCATCTCTGGGGTGAGAGCCGACGCCGCCTCCCTCTCATCAGCTCTCTCTCTCCGATCTCGATCTCTCTCTCTCCCTCTCGGTTGCCGCCGGCCGCCTCGACGCCGACGCCGACGCCAACGTCGTCACGACATGACGCGGCGGCACGACACGACGAGACGCCACGACGCCGCCGCGGCACG…	CCGGGAATAAAGATCTAGGGGTATATATATTCCTGATGCGCGCCCTCATCTTCTCCACCAACACTTAGAAGTTTTTGCCCGATCAATCTCTCTCGGCTTCTCCTTCGCCGCCACTGCCTAGGGCATCCCCGCGCCAATGCCACCGCTGTATCTCGTCGTCGTCTCGCGCTCGTCGTCGTCGCCGCCGCCTCCGCCTCCTCCTCCGCCGCCGCATCTCTGGGGTGAGAGCCGATGCCGCCTCACTCTCATCAGCTCTCTCTCTCTCCGATCTCGATCTCTCTCTCTCTCCCTCTCGGTTGCTGCCGGCCGCCTCGACACCGACGCCGACGCCAACGTCGTCATGACATGACGCCGCGGCACGACGCCGCGGCGGCACGACACGACGCCGCCGTGGCACGG…
218	Chr01	5302904	4885236	G	GCGTGAACGAACGTCAACGAACGTGAA	26	CAACGCCGCCGCCGTATCTCGCCGTCGTCTCGCGCTCGTCGTCGTCGCTGCCGCCTCCGCCTCCTCCTCCGCCGCCGCATCTCTGGGGTGAGAGCCGACGCCGCCTCCCTCTCATCAGCTCTCTCTCTCCGATCTCGATCTCTCTCTCTCCCTCTCGGTTGCCGCCGGCCGCCTCGACGCCGACGCCGACGCCAACGTCGTCACGACATGACGCGGCGGCACGACACGACGAGACGCCACGACGCCGCCGCGGCACGGCACTGGCGCCGCGCCGCGCCAAGCCGCCACGCCGCCGCTGCGCAACGCCGGCGCCGTGCCGCGCGTTCGCCGCCGCCGCGCAACGTCGCCACCGGGCCGCGCGCCACACCGCCGTCCAGCTGCCGCCACGGCATCGAACGA…	CCGCCTCCTCCTCCGCCGCCGCATCTCTGGGGTGAGAGCCGATGCCGCCTCACTCTCATCAGCTCTCTCTCTCTCCGATCTCGATCTCTCTCTCTCTCCCTCTCGGTTGCTGCCGGCCGCCTCGACACCGACGCCGACGCCAACGTCGTCATGACATGACGCCGCGGCACGACGCCGCGGCGGCACGACACGACGCCGCCGTGGCACGGCACTGGCGCCGTGCCGCGCCAAGCCGCCACGCTGCCGCCGCGCAACGCTGGCGCCGTGCCGCGCGCTTCGCCGCCGCCGTGCAACATCGCCACCGGGCCGCACGCCACGCCGCCACGCGGCCACCGCGCCGTCCCGCCGCCGTCCGCTGCCGCCACACCGCCGTCCAGCTGCTGCCACGGCATCGAACGA…
219	Chr01	5306852	4919192	G	GTATATATATATATATATATATATA	24	CGCGGCCTAACTCAACCCCCAACGATCCGTAGACTTTCCATTTTCGGAATAAAAACATCCCCATCTAAAATTTGTACATACCAGATGCTGACGAAGCTAGAGTACGTTGGCACGTACGTACTGGATGATCTCACGACCTACATGAGGTGGCCGGGCCTGCGACGGCGATGGAGCCTGTAGGTGTGGAAATTGAACGATGGAAGAACGTACTCCCTCCGTCCCATAACGTAGCCAGTTAGGATGAGATTAGATCTATCCTAAGACTACGAATCTAGACATGAGCATATTTCAGATTAGACCCATTAGCATATCCTAGGTTGCTACGTTCTGGGACGGAGCTAGTAACGTGGTGGGTTAAAAACCTATACATAGGTGAAAAAAATTATATTTTACAACAAA…	CCTCACGCGGCCTAACTCAACCCCCAACGATCCGTAGACTTTCCATTTTCGGAATAAAAACATCCCCATCTAAAATTTGTACATACCAGATGCTGACGAAGCTAGAGTACGTTGGCACGTACGTACTGGATGATCTCACGACCTACATGAGGTGGCCGGGCCTGCGACGGCGCTCCATAGGTGTGGAAATTGAACGATGGAAGAACGTACTCCCTCCGTCTCATAACGTAGCCAGCTAGGATGAGATTAGATCCATCCTAAGACTACGAATCTAGACATGAGCATATTTCAGATTAGACCCATTAGCATATTCTAGGTTGCTACATTTTGGGACGGAGCTAGTAACATGGTGGGTTAAAAACCTATACATAGGTGAAAAAAATTATATTTTACAACAAA…
220	Chr01	5358050	4962848	CCCTCCTCCCGCCGCCCCCTCTGCTGCCCCCTCCTCCGCCGCCT	C	43	TCTCTCTATCTCTTTCCCTCTCACCCCCCTCTCTCTCATCAGATGCTGGTGCCTACGGCTCGCGTGCCGGCGGCAGCGAGCGCCTCCTCCGTCGCCCAAGCTCCGCCGGCCGCCGCCCTTGGCTCGTTCCGCCGCCTTCTCCACCTCCTCGAGCGTCACTGGCTGCAGGCGTCCCCAACATTGCCTTGACGAGCCGCGCGCTGTCGGCTACAGGCACCCCCACCACCACCTCGAGCTCCATCCTCCGCCGTCCCCTCCACTGCCTCCTCCTCCCGCCGCTTCGAGCTCCGCCGTCCCCTTCACTACCCCTCCTCCCGCCGCTTCAAGCTCCTCCGCACCCTCCACTGCCTCCTCCTCCCACCGCCCGAGCTCCGCCCATCGCCGTCCTCTGCTTGCTCC…	CTTCTCTCTATCTCTTTCCCTCTCACCCCTTCTCTCTCATCAGATGCCGGTGCCTGCGGCTCGGGTGCCGGCGGCAGCGAGCGCCTCTTCCGTCGCCCAAGCTCCGCCCGCCGCCGCCCTTGGCTCGTTCCGCCGCCTTCTCCACCTCCTCGAGCGTCACTGGCTACGGGCGTCCCCAACGTTGCCTTGACGAGCCGCGCGCTGTCGGCTACAGGCACCCCCACCACCACCTCGAGCTCCATCCTCCGCCGTCCCCTCCACTGCCTCTTCCTCCCGCCGCTTCGAGCTCCGCCACCCCCTTCACTACCCCTCCTCCCACCGCTTCAAGCTCCGCCGCACCCTCCACTGCCCCCTCCTCCCGCCGCCCGAGCTCCGCCCATCGCCGTCCTCTGCTTGCTC…
221	Chr01	5366349	4985296	GTTTAGTTCACACAAAAATTA	G	20	CAGACGATGAGAGACATCCAAAATACTCTATCCGTTCACAATAAAAGGGACATGGTAGCTCATCATTTGTACACAAATATAAAAGATTAGTAGTACTAGTACATTAATCACCCGTAGTTTAATTTTCTTTCCATTCTACCTTCAACCCCTTCTTTTATAATAGTTTTCTTTTTGTTCTCATTCTTAATCGTTTTAAAAGTCTCTATAATTTCTTAAAAAACAGAGGGCCCGGGGCACTTGGTAGGACAGATCCCCGATCGATTTTCCGGCCGTGCAGATACACATCAGAAGAACATGCATGGTGATCTGTTCTTCTCGATCTCTCTTCCGATCGAACGGTTCGATCAGTACGCGCGTACATACACATGCGACAGTACGCAGTACACGCGATTGAATTAC…	ATCATGACTACAAACAGACGATGAGAGACATCCAAAATACTCTATCCGTTCACAATAAAAGGGACATGGTAGCTCATCATTTGTACACAAATATAAAAGATTAGTAGTACTAGTACATTAATCACCCGTAGTTTAATTTTCTTTCCATTCTACCTTCAACCACTTCTTTTATAATAGTTTTCTTTTTGTTCTCATTCTTAATCGTTTTAAAAGTCTCTATAATTTCTTAAAAAACAGAGGGCCCGGGGCACTTGGTAGGACAGATCCCCGATCGATTTTCCGGCCGTGCAGATACACATCAGAAGAACATGCATGGTGATCTGTTCTTCTCGATCTCTCTTCCGATCGAACGGTTCGATCAGTACGCGCGTACATACACATGCGATAGTACGCAGTACA…
222	Chr01	5370550	4988692	AAACGTGCTGTTTATATATATATATATATATATATATATATATATATATATATATATATATAT	A	62	ATATTCATCACAGTACCTCCTGTCTTGCATAGTTCCATGCATGATCTGAATGGTTGACACATGCACGCCAGGTTGATTTGCAAATATATAGTAATTTTCAACAGAACCAGTACGTGTAAAATCAAAATTCTAGCAAAGACCGTAGATATATAATACTCCCTCGTTTCATATTATAAGTTCGTTTGATTATTTTCTTAGTTAAACATCTTTAAATTTAATCAAATTTATAGAAAATATAACAATGTTTTCAACACAAAACAAACATATTATGAAAACATATTCAATGTTAGATTTAATGATATTAATTTCATATTTTAGATGTTAAATTTTTCTATAAACTTAATAAAGTTTGACTAGGAAAAGAGTCAAACGTTTTATAATATGAAACGGATGAAGACA…	ATATTCATCACAGTACCTCCTGTCTTGCATAGTTCCATGCATGATCTGAATGGTTGACACATGCACGCCAGGTTGATTTGCAAATATATAGTAATTTTCAACAGAACCAGTACGTGTAAAATCAAAATTCTAGCAAAGACCGTAGATATATAATACTCCCTCGTTTCATATTATAAGTTCATTTGATTATTTTCTTAGTTAAACATCTTTAAATTTAATCAAATTTATAGAAAATATAACAATGTTTTCAACACAAAACAAACATATTATGAAAACATATTCAATGTTAGATTTAATGATATTAATTTTATATTTTAGATGTTAAATTTTTCTATAAGCTTAATAAAGTTTGACTAGGAAAAGAGTCAAACGTCTTATAATATGAAACAGATGAAGACA…
223	Chr01	5385362	5003470	TCAGCCCATCCACGTCCACCTTATCCATCAATCTATC	T	36	CACTACTGTTGATTATGCACACCATGCATGGATAGATCACTTTAAAGTTAAACCAGTGGTCTGATTTCAGCAGCAAAGCACAACGCGCAGGGTTCAGGTTTGCCTTTGCAGTTTAATTTGCATATATCCTGTTGCATTGCAACAGTATGTGCTGTTCTTCAGGTGCAGACATGTACAGTAGTGCTAGTATGCTGTATGTAGCACAAGCATTCATTGTAGGGGTGAAAACGGAGCGGATATTATCCGATCCGATCCGCTCCGAATCCGTCCGAAGTGAGGATATGGTAAGGGTTTTTAGATATCCGGCCGGATGCGGATACGGATAGTTACATGCGGATGCGGATGCGGATATGGTATCGGTTATATCCGACAGATACGGATTATCCGCTATTTTAAGCG…	TTGATTATGCACACCATGCATGGATAGATCACTTTAAAGTTAAACCAGTGATCTGATTTCAGCAGCAAAGCACAACGCGCAGGGTTCAGGTTTGCCTTTGCAGTTTAATTTGCATATATCCTGTTGCATTGCAACAGTATGTGCTGTTCTTCAGGTGCAGACATGTACAGTAGTGCTAGTATGCTGTATGTAGCACAAGCATTCATTGTAGGGGTAAAAACGGAGCGGATATTATCCGATCCGATCTGCTCCGAATCCGTCCGAAGTGAGGATATGGTAAGGGTTTTTTTAGATGTCCGGCTGGATGCGGATGCGGATGCGGATAGTTACATGCGGATGCGGATGCGGATATGGTATCGGTTATATCCGGCGAATACGGATTATCCACTATTTTAAGCG…
224	Chr01	5424793	5044087	TCTATGCAAAACTTAATTAATTAGACTG	T	27	AGGATTATCCCCGGCCCCTAATACCTTAATTAAAGAAGATGATACTCAAACTTGGGCAGGTGACTTCACAACCATATAGTATATGTGCACACCACTACAACCATCAAGAGAGTTCTTAAAAAGATTATGAGATATTAATGAGAAACTTGTCTATTATCTATAAAGAAAAAAATGTTCGAGGAAATTTGTACTGTCGTCCGTCGAAGTGGAACGCAAGCCGATACAAAGCTTATGGCAGTTTAATCATGCGATGTTTTTATATTTCACAGAATATCTTTAAAAAGGGTTATACATATATTTACGTACAAACGATATTAATCGGAGTAGCTCATACGGTATAACAGCGTTATCGACCACATCGGGGAATGAATGCATTCTCCGATAAAATAATCATACTGA…	AAGGATTATCCCCGGCCCCTAATACCTTAATTAAAGAAGATGATACTCAAACTTGGGCAGGTGACTTCACAACCATATAGTATATGTGCACACCACTACAACCATCAAGAGAGTTCTTAAAAAGATTATGAGATATTAATGAGAAACTTGTCTATTATCTATAAAGAAAAAAATGTTCGAGGAAATTTGTACTGTCGTCCGTCGAAGTGGAACGCAAGCCGATACAAAGCTTATGGCAGTTTAATCATGCGATGTTTTTATATTTCACAGAATATCTTTAAAAAGGGTTATACATATATTTACGTACAAACGATATTAATCGGAGTAGCTCATACGGTATAACAGCGTTATCGACCACATCGGGGCATGAATGCATTCTCCGATAAAATAATCATACTG…
225	Chr01	5430893	5046195	CAGGCCGCCGCCGTGCGACCTGGCGCGGCGGTTGGCCGGGCGGGTGG	C	46	GATATTCTGTCTCCCTGTGATACCAGCACTGTTTCCTGGGACTGGTATCGATTAACAGGTTAATTTGGAGCGTCACGGGCTAGTTCCGGTCGGGACTAGTTCGGGGCGTGACAACCCCGAACCGCGCGCTAGATATTATCCGCGCGCCGCCAAAATAATTGTTTATATCAATTATTTTTACTCCCGGTTGGTATAAACAACGGGACTAAAGATGATCTTTAGTCCCGTTGTTTATACCAACCGGGAGTAAAGAGTACCCCGAACGCGCCACCAACTCAGATATTATCGCGCACTCCTCTCGATCTCCTCCCCTCTCATTACTCCTCCATCCCTTCCTCTCCCCCTCCATCCCCTTCCTCTCTTCTTTCCCCTCCCGTTCCTCCCCTTCTCCTCTTTGAG…	GGTTCAATAAGTCGTGGGTTCAAGACAGACTCTAATTATTTTTACTCCCGGCTGGTATAAACAACCGGGACTAAAAATAGATCTTTAGTCCCGGTTGTTTATACCAACCGGGAGTAAAGAGTACCCCGAACCGCGTGCTAGATATTATCCGCGTGCCGCCAAAATAATTGTTTATATCAATTATTTTTACTCCCGGTTGGTATAAACAACCGGGACTATCTTTAGTCCCGGTTGTTTATACCAACCGGGAGTAAAGAGTACCCCGAACGCGCCACCAACTTAGATATTATCGCACACTCCTCTCGATCTCCTCCCCTCTCATTACTCCTCCATCCCTTCCTCTCCCCCTTCATCCCCTTCCTCTCCCCTTTCCCCTCCCGTTCCTCCCCTTCCCCTCTT…
226	Chr01	5435047	5050257	T	TATATATATATATATATATATATATATAA	28	AAGGAGTAGGCGAAATTTTAATTTTTGGGACCGATGGTGTACGTGTGGACCAGTTTATTCATCAGTGGATTGGAGGAGACAGGAGAGTACATAAGTGTAGGAGTACTGCAGTAGTGGAGGAGTAGTTAATTGTTGGAGCTATAGGCTATAGCTAGTGTGTCGGTTCACGCGTTCAGCTAGCTGCTTCACCACCGTCTGCTTCATCACCGTAGCCGGGCGTGCAGCTGCAGGAAGACATGACCTTACTACTAATGTTTCACCTATAAATAGACAAATGCTATTACTAATTACTTCCTGTTTTCCAAAATATAGCGCTCCTCCATTAAAATATAAAAAGTTTTGGTTAGATGGAATACATATATATAATAGTACTACAAATTTGAAGATGACATGTCTAGA…	AAGGAGTAGGCGAAATTTTAATTTTTGGGACCGATGGTGTACGTGTGGACCAGTTTATTCATCAGTGGATTGGAGGAGACAGGAGAGTACATAAGTGTAGGAGTACTGCAGTAGTGGAGTAGTAGTTAATTGTTGGAGCTATAGGCTATAGCTAGTGTGTCGGTTCAGGCGTTCAGCTAGCTGCTTCACCACCGTCTGCTTCATCACCGTAGCCGGGCGTGCAGCTGCAGGAAGACATGACCTTACTACTAATGTTTCACCTATAAATAGACAAATGCTATTACTAATTACTTCCTGTTTTCCAAAATATAGCGCTCCTCCATTAAAATATAAAAAGTTTTGGTTAGATGGAATACATATATATAATAGTAATACAAATTTGAAGATGACATGTCTAGA…
227	Chr01	5471652	5086715	G	GCACCAGCTACCCTGGCACCGTGGTCCATGAGGGCGG	36	CGTACCCCAACATGGCGGCGCCAGCCACACTGGCGCCGTGCCCGTGCCACCATGGCACTAGGGCTGTCATGGAGGTGCTGACTGGGCAGAAAGGGGGCGCCAGCCACACTGGCGCCGCCCCTCATACCACGGCGCCAGCATAGCTGGCGCGCCCCTCCTCTGTGGGCCGACCCTTAAACCCCGTGGGCCCCACCACCTTTCTCCTCCCCACTCCCATTTTCGCCATTCCCAGCCCGAGCAGCGAGCTGCTGTTCTTCTCCCTCTCTCTCCCCCTTACCTCTCTACCTCAAATCCACTCAATTTGAAGCCGTTTTTAGCGGGATTTTTTGTGGAAATCGAAGAGAAAGGTAGACTCCTTCATTCCCCCTCCTTTTTTTCGTTTTTATTGGTTGAATTTGT…	GTACCCCAACATGGCGGCGCCAGCCACACTGGCGCCGTGCCCGTGCCACCGTGGCACTAGGGCTGTCGTGGAGGTGCTGACTGGGCAGAAAGGGGGCGCCAGCCACACTGGCGCCGCCCCTCATACCACAGCGCCAGCATAGCTGGCGCGCCCCTCCTCTGTGGGCCGACCCTTAAACCCCGTGGGCCCCACCACCTTTCTCCTCCCCACTCCCATTTTCGCCATTCCCAGCCCGAGCAGCGAGCTGCTGTTCTTCTCCCTCTCTCTCCCCCTCACCTCTCTACCTCAAATCCACTCAATTTGAAGCCGTTTTTCGCGGGATTTTTTGTGGAAATCGAAGAGAAAGGTAGACTCCTTCATTCCCCCCTCCTTTTTTTCGTTTTTATTGGTTGAATTTGT…
228	Chr01	5526159	5141456	GGCTAGCCGGTGAGACTAGCAGGAACA	G	26	GCTAAGAGACAGGATTAATTAGCCTATTATATATGCTTTGACTGCAAGGTACGTGATCTTGGAGAATTATGTGCATGAATCTCACATCTGTGTGGCTGATCGATCTCGTCGAGCATATCACGCAACAACCAGCTGCTACCAACCTCCCCATGATTAGGTCAGAGCAAATCATGGCTTCCATTCAGATTGGATATATAGATTCAGGCAAAAAGAGTTTGCAGTTTTGTCACATTTGATTTTGTCTGATGACATGCATATGCAAAGCGGCCGGCTCCATGTTTTGATTAATTCGATGTATGGCTTTATCAGCAATAACTGATTGTTAATCTCTCTATTGTTACATCATATATTCAGCTGGCAACGAGCTACGAAGAACAAGCTGTCATAGTCGTAACCAAC…	AGGGCTAAGAGACAGGATTAATTAGCCTATTATATATGCTTTGACTGCAAGGTACGTGATCTTGGAGAATTATGTGCATGAATCTCACATCTGTGTGGCTGATCGATCTCGTCGAGCATATCACGCAACAACCAGCTGCTACCAACCTCCCCATGATTAGGTCAGAGCAAATCATGGCTTCCATTCAGATTGGATATATAGATTCAGGCAAAAAGAGTTTGCAGTTTTGTCACATTTGATTTTGTCTGATGACATGCATATGCAAAGCGGCCGGCTCCATGTTTTGATTAATTCGATGTATGGCTTTATCAGCAATAACTGATTGTTAATCTCTCTATTGTTACATCATATATTCAGCTGGCAACGAGCTACGAAGAACAAGCTGTCATAGTCGTAACC…
229	Chr01	5561158	5174364	T	TTTTTTTTTTTTTTTTTTGCTC	21	TTCATTCCTTGGAGACCTTGGACAGGTCAGTGCTACTTCATGCTTCATTGTTTGACTTGTACTTTTCTTTTGTCAACTTGTAAGATGCAAATACTAGCTGTTCTCCTTGGATTCTTTTATTTTAATTTGTATTTTTTTTTATCCTGACAAATAGTTCAGTTTCATCTAACAGCCATTACTGGAGGCCTTGATTCAAAGCTTGCTGTGTGGGATTTCTCCAAAGGGCGAACACTGTTTTCTATTGATTGTGGTACCTCCTTTTTCCTTGAATGAAAAACTTACAATTACACCAACTTCTATGTATCTTTTTACCTTTTGACAGGGCTGTATACTAACAATTCCTAGTGAATCTTGTATGGTTACTTTAATGGGTTCACATCTGTATTTTTAAGACTAAAT…	AATTCATTCCTTGGAGACCTTGGACAGGTCAGTGCTACTTCATGCTTCATTGTTTGACTTATACTTTTCTTTTGTCAACTTGTAAGATGCAAATACTAGCTGTTCTCCTTGGATTCTTTTATTTTAATTGTATTTTTTTTATCCTGACAAATAGTTCAGTTTCATCTAACAGCCATTACTGGAGGCCTTGATTCAAAGCTTGCTGTGTGGGATTTCTCCAAAGGGCGAACACTGTTTTCTATAGATTATGGTACCTCCTTTTTCCTTGAATGAAAAACTTACAATTACACCAACTTCTACGTATCTTTTTACCTTTTGACAGGGCCGTATACTAACAATTCCTAGTGAATCTTGTATGGTTGCTTTAATGGGTTCACATCTGTAGCTTTAAGACTAAAT…
230	Chr01	5569882	5194788	T	TAGTAGGCAATAGTCATGTGGCC	22	CATGTCCGACACGGATTCATCGGCGGCGGCGGCGGCGGAGGGTCGGAAGCCGAGGCGGCTGCGGGGGCACAAGAAGGGCGCCGTCACCTGCTGCGTCGCCTCCTCCTCCCGCCCGGGCGTCGTCGCCTCCTCCGGCGAGGTAAAGCGATTCTGCTCGTGCGTGGGTCTTTCTCCGAGGGGAAGGCGCGCGACGCCATCCAGGGCCTTGCGACTTCCTCTGCCGGAGCAACGCGTGGTCTCTCTGGTGGCTCTCCCGCGTCCGTGCTCAGTGGTCTCCCACCTTGCTGCAGCAGCAGCACGAGGAGAGGGGTGCCCTTCGCTGAGGACAACGGTCGAACACCTCGTGGGCGCTGTCTGCTGAGCTAGTGGCAGAATCTTGTAGGCTCGCATCGCATGCTT…	GACGCCATGTCCGAGACGGATTCATCGGCGGCGGCGGCGGAGGGTCGGAAGCCGAGGCGGCTGCGGGGGCACAAGAAGGGCGCCGTCACCTGCTGCGTCGCCTCCTCCTCCCGCCCGGGCGTCGTCGCCTCCTCCGGCGAGGTAAGCGATTCTGCTCGTGCGTGGGTCTTTCTTCCGAGGGGAAGGCGCGCGACGCCATCCAGGGCCTTGCGACTTCCTCTGCCGGAGCAACGCGTGGCCTCTCTGGTGGGAGACACCTTGCTGCAGCAGCAGCAGCAGGAGGAGGAGAGGGGTGCCCTTCGCTGAGGACAACGGTCGAACACCTCGTGGGCGCTGTCTGCTGAGCTAGTGGCACAATCTTGTAGGCTCGCATCGCATGCTTCCTCCCCTGCGATGCAG…
231	Chr01	5573031	5197930	TCAATGCCCAAGGGTCTCAGCC	T	21	AAGTCCCTCTATGTTGTTTCTCTGTAATTTCTTACATATCTTACCCTTTTACTAACTGCTTAATACATTAACAGTACATTTTCAGCATTTGGTGAGAAGGGGAAGTTTCTTGTTTCTGGTGGCAATGATTCATCAATTAAATTATGGGATTGGTCCAAAGGGTTCTCCTCTGAAACAAACAGCAGTGCTGAATTGGTGTTGGATATAAAGGTTAATAAAAAGGTAGCCACTCTACCTTAAATTCTGTGAAATGTTGTCTGCAGACTTTGGCTATCTATCTGCACATACTCCATTACTTGATGTACTAAATAGTAATTTTGCTGTTAACGGATGTGATTGAATTCTTAGGCTCGGGTAAAATTGCTAACCTTTGATCTACATCTTGACAGGTGAACTGGT…	CACTATGTTGTTTCTCTGTAATTTCTTACATATCTTACCCTTTTACTAACTGCTTAATACTTTAACAGTACATTTTCAGCATTTGGCGAGAAGGGGAAGTTTCTTGTTTCTGGTGGCAATGATTCATCAATTAAATTATGGGATTGGTCCAAAGGGTTCTCCTCTGAAACAAACAACAGTGCTGAATTGGTGTTGGATATAAAGGTTAATAAAAAGGTAGCCACTCAACCTTAAATTCTGTGAAATGTTGTCTGCAGACTTTGGCTATCTATCTGCACATAATACTCCATTACTTGATGTACTACTAGATAGTAATTTTGCTGTTAACGGATGTGACTGAATTCTTAGGATTGGGTAAAATTGCTAACCTTTGATCTACATCTTGACAGGTGAACTGGT…
232	Chr01	5573082	5197960	GATGGGACAATTTCTTTTTTTTTTGAAAAGAA	G	31	CTAACTGCTTAATACATTAACAGTACATTTTCAGCATTTGGTGAGAAGGGGAAGTTTCTTGTTTCTGGTGGCAATGATTCATCAATTAAATTATGGGATTGGTCCAAAGGGTTCTCCTCTGAAACAAACAGCAGTGCTGAATTGGTGTTGGATATAAAGGTTAATAAAAAGGTAGCCACTCTACCTTAAATTCTGTGAAATGTTGTCTGCAGACTTTGGCTATCTATCTGCACATACTCCATTACTTGATGTACTAAATAGTAATTTTGCTGTTAACGGATGTGATTGAATTCTTAGGCTCGGGTAAAATTGCTAACCTTTGATCTACATCTTGACAGGTGAACTGGTTGTGTACTACTCCGACTGATTCAGATAACCTGATTTTGTGTGACACATCCA…	TATCTTACCCTTTTACTAACTGCTTAATACTTTAACAGTACATTTTCAGCATTTGGCGAGAAGGGGAAGTTTCTTGTTTCTGGTGGCAATGATTCATCAATTAAATTATGGGATTGGTCCAAAGGGTTCTCCTCTGAAACAAACAACAGTGCTGAATTGGTGTTGGATATAAAGGTTAATAAAAAGGTAGCCACTCAACCTTAAATTCTGTGAAATGTTGTCTGCAGACTTTGGCTATCTATCTGCACATAATACTCCATTACTTGATGTACTACTAGATAGTAATTTTGCTGTTAACGGATGTGACTGAATTCTTAGGATTGGGTAAAATTGCTAACCTTTGATCTACATCTTGACAGGTGAACTGGTTGTGTACTACTCCGACTGATTCAGATAACC…
233	Chr01	5586789	5212084	CGAGGGGGGGAGCTGAGCTGAGCT	C	23	ACGGCTTAAGAGAGCACAAATCCTTAGCGAACCAAGTGATTATTACGAGCAAGGAAGCAAAGCGAAGGGCGCCAAAACTAGCACATTCCACTGTACACAAAGAAGAACAGAAACCAAAATACCCCGAAAAAAGCTCACCCGCTTCGGCTCGCCGTTCTTGCCGCCGATGGTGGTGGAGATGATGTGCCCCGTCACGGCGTCGCCACCGCCCTCCTCCTTCTTCTGCAGCACCTCCAACCAAAACCAACAAAAAAAAACGGCGCCGCGAGACACCGGAGAGGAAAACCAGCATTAGCCCAACGACCACCGAAACCAGCAGATCGGCACCGAGCCCCAGCCCAGATCCACCCGGACACCCCAGATCTGGACAACCCCCTCCCCAAGGGATACCTTCTCGCT…	CAGCTTAGAAACGGCTTAAGAGAGCACAAATCCTTAGCGAACCAAGTGATTGTTACGAGCAAGGAAGCAAGCGAAGGGCGCCAAAACTAGCACATTCCACTGTACACAAAGAAGAACAGAAACCAAAAAGACCCCGAAAAAAGCTCACCCGCTTCGGCTCGCCGTTCTTGCCGCCGATGGTGGTGGAGATGATGTGCCCCGTCACGGCGTCGCCCCCGCCCTCCTCCTTCTTCTGCAGCACCTCCAACCAAAAAAAAAAAAAAAAAACGGCGCCGCGAGACACCGGAGAGAAAACCAGCATTAGCCCAACGACCACCGAAACCAGCAGATCGGCACCGAGCCCCAGCCCAGATCCACCCCGACACCCCAGATCTGGACACCCCCCTCCCCACGGGTTAC…
234	Chr01	5592778	5218856	ACGGCGGCAGTGGGACGCGAGC	A	21	ATAATATAGTTACGGTGGAATTATATTATAGCTATACAATATACTACAGTTAGATCTAAAAGTTTTCCACATAAAAAATTTGCAGCAGTTTTTTAATAGTCCCAAAATATTAGTTATACGCGGTTGCAAATGGTGGGTGTACGTAGAGGTGAGTGGGCGTGCCTAAACACTAAGGGTGTGTTTGGATAGAGGGATTTAGGTGGATAAGACATGGCGGCTCATTTTTGTGGGTGTTTGGTTCCTGGGCAGAGGTGGGATAGGGCGGCCCGGAGGAAAATATTCCGCCCAGATGTAGGATGGAGGGATCCGGTTGATTCGGCCGAATGCAGCTTCCCGAGCGCTCGAGCGAGCGGGGGCAAGCGACGAGTGGGTCGCGTCACCCCTCTCATCACGACACGA…	ATAATATAGTTACGGTGGAATTATATTACAGCTATACAATATACTACAGTTAGATCTAAAAGTTTTCCACATAAAAAAATTTGCAGTAGTTTTTTAATAGTCCCAAAATATTAGTTATACGCGGTTGCAAATGGTGGGTGTACGTAGAGGTGAGCGGGCGTGCCTAAACACTAAGGGTGTGTTTGGATAGAGGGATTTAGGTGGATAGGACATGGCGGCCCATTTTTGTGGGTGTTTGGTTCCTGGGCGGAGGTAGGATAGGGCGGCCCGGAGGGGAATATTCCGCCCAGATGTAGGATGGAGGGATCCAGCCGATTCGGCCGAATGCAGCTGCCCGAGCGCTCGAGCGAGCGGGGGCGAGCGACGAGTGGGTCACGTCACCCCTCTCACCACGACACG…
235	Chr01	5592800	5218857	TCGGCGGCCGACGCGGGGCGACGAGCAC	T	27	ATATTATAGCTATACAATATACTACAGTTAGATCTAAAAGTTTTCCACATAAAAAATTTGCAGCAGTTTTTTAATAGTCCCAAAATATTAGTTATACGCGGTTGCAAATGGTGGGTGTACGTAGAGGTGAGTGGGCGTGCCTAAACACTAAGGGTGTGTTTGGATAGAGGGATTTAGGTGGATAAGACATGGCGGCTCATTTTTGTGGGTGTTTGGTTCCTGGGCAGAGGTGGGATAGGGCGGCCCGGAGGAAAATATTCCGCCCAGATGTAGGATGGAGGGATCCGGTTGATTCGGCCGAATGCAGCTTCCCGAGCGCTCGAGCGAGCGGGGGCAAGCGACGAGTGGGTCGCGTCACCCCTCTCATCACGACACGAGCTCGGCGGCGGCTACAGCGAG…	TAATATAGTTACGGTGGAATTATATTACAGCTATACAATATACTACAGTTAGATCTAAAAGTTTTCCACATAAAAAAATTTGCAGTAGTTTTTTAATAGTCCCAAAATATTAGTTATACGCGGTTGCAAATGGTGGGTGTACGTAGAGGTGAGCGGGCGTGCCTAAACACTAAGGGTGTGTTTGGATAGAGGGATTTAGGTGGATAGGACATGGCGGCCCATTTTTGTGGGTGTTTGGTTCCTGGGCGGAGGTAGGATAGGGCGGCCCGGAGGGGAATATTCCGCCCAGATGTAGGATGGAGGGATCCAGCCGATTCGGCCGAATGCAGCTGCCCGAGCGCTCGAGCGAGCGGGGGCGAGCGACGAGTGGGTCACGTCACCCCTCTCACCACGACACGA…
236	Chr01	5595164	5222081	A	AAAAAAAAACTAGGTTACTAT	20	CTTTAGTTTTCCTGTACTTATATTTCTACAAACCAAATGTCGTTCGTAAGAATTAGTCTTTACAAATCCAAATCTTATGCCCCCCCCCCCCAAAAAAAAAAAAATCTAACAAGCCCTAAGAACGCACCTTCCAAAATCAGCAAAGATTTGGATACTTTAGAACTGAGAGAAGTTGCTGTTTTGAAGATGACTTGTCTGCAAACAAATCAATTACCGATTAATAGCACGCACGCACCTACATTCCGCTCATACCTTGAACGGGAATGTGAACTCATCATGACCATAATAAACCCATACTTCCTCCGTTCCAAAATAAATATATTTGAGATTGACATTTTCTAATATAATAAATCCAGAAGAGATTTATTTTGATTCATTGTAATAGAAAACGTCGCATAT…	CCAAATGTCGTTCGTAAGAATTAGTCTTTACAAATCCAAATCTTATGCGCCCGCCCCCCCCCCCCCCCCCCCAAAAAAAAAAAAATCTAACAAGCCCTAAGAACGCACCTTCCAAAATCAGCAAAGATTTGGATACTTTAGCACTGAGAAAAGTTGCTGTTTTGAAGATGACTTGTCTGCAAACAAATCAATTACCGATTAATAGCACGCACGCACCTACATTCCGCTCATACCTTGAACGGGAATGTGAACTCATCATGACCATAATAAACCCATACTTCCTCCGTTCCAAAATAAATATATTTGAGATTGACATTTTCTAATATAATAAATCCAGAAGAGATTTATTTAGATTCATTGTAATAGAAAACGTCGCATATTTTTTCTCGAACACGCAAA…
237	Chr01	5606784	5233661	T	TATTCAGTATAGGATTTATTTCTA	23	TTCCATGCTGAATTGAGAGAATTATTCCTGAACAATGAAAGAGAGCGATGGCGCGTGTTTATATTTCGCTATGTAGTGACTGTGTTGCTTTTATGTTGCTCAAACTCAGTACATTTTCTGCTTCAAAAAACAAAAATGTTGTGGCCATTACAAGAGTTTAAATAGTACCAGTACATACAGGTGGCATCTAGCGAACATGCCAGTAAGTGGTTCCCACCAACCATTTTCCTACGTGGAGGATAGCAACAACGTGCCCGTAAAGTGTTGAAAATGTCATACTGCACCGACTTTCCAGTCCAACTCAGCACAGACAAATTCAGAAACATTGTCATCACACACACAAAAATCAGAAAAGAAAAAGAGAGAGAACCCTCCAGTCCACCAACCAAATGAAGTGGC…	AGAGAAATATTCCTGAACAATGAAAGAGAGCGATGGCGCGTGTTTATATTTCGCTATGCAGTCAGGACTGTGCTGCTTTTATGTTGATCAAACTCAGTACATTTTCTGCTTCAAAAAAGAAAAATGCTGTGGCCATTACAAGAGTTTAAATAGTACAAGTACATACAGGTGGCATCTAGCAAACATATCAGTAAGTGGTTCCCACCAACCATTTTCCTACGTGGAGGATAGCAACAACGTGCCCGTAAAGTGTTGAAAGTGTCATACTGCACCGACTTTCCAGTCCAACTCAGCACAGACAGATTCAGAAACATTGTCATCACACACACAAAAATCAGAAAGAAAAAGAGAAAGAACCCTCCAGTCCACCAACCAAATGAAATGGCATATATGATAGGA…
238	Chr01	5620032	5247131	CATATGTTACCGAGATCACTAC	C	21	CGAGCTTGCTGTAGCTCTTGCCCTTCAGATACTCAGCGGCCTGTGGCAAAGGGAGATTCAATTTGGAATTGTGTTTTGCTAGAAATCAAGTTTCCTTCTTAAAGAGGAGAAGAGTTGGGGTTTTCTTGGAGTTTATTTGGGTTTGCATGATTTTACCCAGTTGCACATGGATTCTTGGTCGTCTGCTTCAGGGAGCTTTCCGGATATGATCTCTATCAGAAGCGTGCCAAAGCAGTAGACGTTGCTCGCGATATCAGGAGAACATTCAGAACGGCTGCTGCTATCCTCCTTTGCAGTCTTTGCTTTTATGGCGACTTCTTTCCAGATACCAACATCAGCAATCTGCACAAGAGTACATAGCATCACACTAGCTCAAGGGAAGGGTCATGTTAATCATCC…	TTGCTGTAGCTCTTGCCCTTCAGATGCTCAGCGGCCTGTGGCAAAGGGAGATTCAATTTGGAATTGTGTTTTGCTAGAAATTAAGTTCCCTTGTTAAAGAGAAGAAGAGTTGGGGTGTTTTTTTGGAGTTGATTTGGGTTTGCATGATTTTACCCAGTTGCACATGGATTCTTGATCGTCTGCTTCAGGGAGTTTTCCGGATATGATCTCTATCAGAAGCGTGCCAAAGCAGTAGACGTTGTTCGCGATATCAGGAGGACACTCAGAACGGCTGCTGCTATCCTCCTTTGCAGTCTTTGCTTTTGTGGCGACTTCTTTCCAGATACCAACATCAGCAATCTGCACAAGAAGAGTACATAGCATCACACTAGCTCAAGGGAAGGGTCATGTTAATCATCA…
239	Chr01	5623130	5250188	TCCGGCCTCACGACGCCGGGA	T	20	GACCATCTGCAGGGCGTGGCGTCTGCCGGATCCCAATCCCGCAAGGCGCCATGGGGGTCAGCCTCCACCCTCTCCCTCAGCTCGAGCAACGCCATTCCTGCACGCAGGAAGCACGACGCCATGGGAGGTCAGACCAAGCAACACGGCTACCAGCCTACCACCACCATGGCAAGCTGCTCCTCTGGGGCCGTTACCTTCGCCGTTGAGCGTGGCGCCGCCGCGCCCCGCCTGCGCCTGGAGCAGCACGAGGAAGACGAAGAGCAGGTGACGCAGCGCGTCGCGGAGGTGGGGCCCGACGGTGGCGCGGCGAGGCCCCCACCGCGCACCCATGGCGACGGGGGAGGAGCGCCTCCCGGACAATGGCAGCCCGGCGGCCACCCGCCGCTGCCGCCGCCCTCT…	CAAAGCAATGCACGCCGGGCCATCTGCAGGGCGTGGCGTCTGCCGGATCCCAATCCCGCAAGGCGCCATGGGGGTCAGCCTCCACCCTCTCCCTCAGCTCCAGCAACGCCATTCCTGCACGCCATGATGGGTCAGAAACTCAGAAGACGGCTACCACCACCATGGTAAGGTCGCCCCTTCGCCGGCCGCTACTATACCTTCGCCGTTGAGCGTGGCGCCGCCGCGGCCCGCCTGCGCCTGGAGCAGCACGAGGAAGACGAAGAGCAGGTGACGCAGCGCGTCGTGGAGGTGGGGCCCGACGGTGGCGCGGCGAGGCCCCCACCGCGCACCCATGGCGACGGGGGAGGAGCGCCTCCCGGACAATGGCAGCCCGGCGGCCACCCGCCGCTGCCGCCGCCC…
240	Chr01	5630359	5257384	C	CTCTCCGTTTCACGATGTAAGCCA	23	CGACGCGCCGCCGCCGCCGCCACCGCCGCCGGCGAGGCAGGAAGGCGGCGCGTAGGCGGCGGTGACAGGGGGACGGCCGTAGGTGGCTCCGAAGGAGTTGGAGAGGAGCAGCGTCGAGCAGGGCCCGACGCTGCCGCGCGGCGGGCGGATCGGGCGATCCACCTCGAAGTAAGTGGTCGGCGGCGCCGATGCGTTGAGTTTGAGCGAGGCCAGGTGGTGGGACGGCAGCCGGTGCCTGTGCGGCACGGCGGCAGCGGAGGCCACGAGCGGGAGGAGGAGGAGGAGGAGGACAACGACGACGAGGAGGAGGCGGCGGCGGCGGCCGGGGTCGGCGGCGGCCGTGGTCGGCGGCGACGCCATGGCTGGAGCGTGGGGAGTACGAGAGGTGGGGGCGGCGAC…	CGACGCGCCGCCGCCGCCGCCACCGCCGCCGGCGAGGCAGGAAGGCGGCGCGTAGGCGGCGGTGACAGGGGGACGGCCGTAGGTGGCTCCGAAGGAGTTGGAGAGGAGCAGCGTCGAGCAGGGCCCGACGCTGCCGCGCGGCGGGCGGATCGGGCGATCCACCTCGAAGTAAGTGGTCGGCGGCGCCGATGCGTTGAGTTTGAGCGAGGCCAGGTGGTGGGACGGCAGCCGGTGCCTGTGCCGCACGGCGGCAGCGGAGGCCACGAGCGGGAGGAGGAGGAGGAGGAGGACAACGACGACGAGGAGGAGGCGGCGGCGGCGGCCGGGGTCGGCGGCGGCCGTGGTCGGCGGCGACGCCATGGCTGGAGCGTGGGGAGTACGAGAGGTGGGGGCGGCGAC…
241	Chr01	5643056	5270924	ACTGTGTAGTGTGGAGCTCACTGCCA	A	25	TTTGGAAACGGACCACACAATGCCATTGGGCCTCGGCTCCGCCGTGCAGCTGCGGAGGAGCTCGACGCCGCCGAGCCAAACTCCAAAGATGCGGTCGAACTGGACGCCGCGGCAGGTGGCGCGCCACTCGAGAACAGCAAGCGAGATGGCCGGCGCGCCGCCGCCCGCCGCGGCGAGGCAATCGGGCGGGGAGTACGCGGCGGTGACCGGTGGCTTGGTGTAGGTGAAGCCGAAGGAGCTGGACAGGAGCAGGGTGGAGCATGGGCCGGAGCTCCCCGGAGGCGGCCGGAGCGGCCGGTCCACCTCGAAGTAGGTAGTCGGCGTGTCGGCCGCAGCCGCGTCGGGGACGGCGATGTCGGCGGGGGACAGCCGGAGATTTCGACGAGAAGCAATGGCGGC…	ATCTTTGGAGACGGACCAGACAATGCCATTGGGCCTCGGCTCCGCCGTGCAGCTGCGGAGGAGCTCGACGCCGCCGAGCCAAACTCCAAAGATGCGGTCGAACTGGACGCCGCGGCAGGTGGCGCGCCACTCGAGAACAGCAAGCGAGATGGCCGGCGCGCCGCCGCCCGCCGCGGCGAGGCAATCGGGCGGGGAGTACGCGGCGGTGACCGGTGGCTTGGTGTAGGTGAAGCCGAAGGAGCTGGACAGGAGCAGGGTGGAGCATGGGCCGGAGCTCCCCGGAGGCGGCCGGAGCGGCCGGTCCACCTCGAAGTAGGTAGTCGGCGTGTCGGCCGCAGCCGCGTCGGGGACGGCGATGTCGGCGGGGGACAGCCGGAGATTTCGACGAGAAGCAATGGC…
242	Chr01	5649396	5277240	C	CTGAAATTTGAAACTTTCAAC	20	ATAGTACTTGCCCTAAGTGGCCATGGCCACCGTAGGTGGGTGTGTCCTCCAATGATAGTTAAGTCTGTGAAGCACAAGTATGATATGCTGAAGAAGACGATCGATACCGTGATGCTATGATGGGCCTATATATTAGTAGTGGGCCCTTAGACCACTTATTGGTTTGATGGGCTACAACCTACAGATGCTATGAAGTATACCGTTTAAATTCGGGCTAGGCTGTGAGATTGACTTTGAATAGCCTGACTTACTAGAACTTTTTCTTTATTTTTTAAAATTAAATATTAATTATGTTTATTTATTATTTTAAATTGAAAACATGTAAAACTCAATACAGTTTTTTGGCAAATGCTAATTGGCGCGTACGCTGCCAAAAGTTGCCAAAAGCCCAAAGCCCAT…	TAGTACTTGCCCTAAGTGGCCATGGCCACCGTAGGTGGGTGTGTCCTCCAATGATAGTTAAGTCTGTGAAGCACAAGTATGATATGCTGAAGAAGACGATCGATACCGTGATGCTATGATGGGCCTATATATTAGTAGCGGGCCCTCAGACCACTTATTGGTTTGATGGGCTACAACCTACAGATGCTATGAAGTATACCGTTTAAATTCGGGCTAGGCTGTGAGATTGACTTTGAATAGCCTGACTTACTAGAACTTTTTCTTTCTTTTTGAAATTAAATATTAATTATGTTTATTTATTATTTTAAATTGAAAACATGTAAAACTCAATACAGTTTTTTGGCAAATGCTAATTGGCGCGTACGCTGCCAAAAGTTGCCAAAAGCCCAAAGCCCATAC…
243	Chr01	5649661	5277525	A	AAACTTTCAAATCGTATTTTGAAA	23	TATTTTTTAAAATTAAATATTAATTATGTTTATTTATTATTTTAAATTGAAAACATGTAAAACTCAATACAGTTTTTTGGCAAATGCTAATTGGCGCGTACGCTGCCAAAAGTTGCCAAAAGCCCAAAGCCCATACGGAGTACGTGTGTTTCTTTCTTTTCTTTTTTTCTTTTTTAGCGCAGCCACGTTTCTTTTTTTTTTCCTTTTTTCATCTCAACTTTTAAAAACTTTCAACTCAGATTTGAAAACTTTTAACTTAAAATTTGAAATTTTTGAAGTCAAATTTTGAAAACTTTCAACTTTTCATCTCAACTTTTAAAAATTTTCAACTGAAGTTTGAAACTTTAAACTTAAATTTGAAAACATTCAACTTTTCATCTCAGCTTTTAAAAACTTTCA…	ATTATGTTTATTTATTATTTTAAATTGAAAACATGTAAAACTCAATACAGTTTTTTGGCAAATGCTAATTGGCGCGTACGCTGCCAAAAGTTGCCAAAAGCCCAAAGCCCATACGGAGTACGTGTGTTTCTTTCTTTTCTTTTTTTTCTTTTTTAGCGCAGCCACGTTTCCTTTTTTTTTTCCTTTTTTCATCTCAACTTTTAAAAACTTTCAACTGAAATTTGAAACTTTCAACTCAGATTTGAAAACTTTCAACTTAAAATTTGAAATTTTTGAAGTCAAATTTTGAAAACTTTCAACTTTTCATCTCAACTTTCAAAAATTTTCAACTGAAATTTGAAACTTTCAACTTAAATTTGAAAACATTCAACTTTTCATCTCAGCTTTTAAAAACTTTCA…
244	Chr01	5683866	5294787	CAAAGATCCAAAATAGGCATAC	C	21	TGCAGACGCCAGCAATAGTGGCAGCGAACTCCACCATGGGAGATTGGTGTCGCTAGAGCAACAAGTCTAACTAGCTTGCAGCCTTGCAGGCACCAGCAACCGTGGCAGCGGAGTGGATTTTAAACTCCGTTCTCTTGTTGTTTGCATATCACTTAAATAGTTTTTAAAAATTAAATAAAAAATGAGAAGACTATATTGACATGTGATATATTACTCTACAAACATGCACGTTCAAGTTCATTTTTTACAAGCTACAATAAAAAAATTAAACTACACCTACATGTATTCACTGTCATTTTTTTTTCACTGTAATATGTAGAAATTAAATTTTACCTTGTATATTTGTGAAGTGATATATTACATATTAATTTATCTTGTTGAATTTTCTCAAATTTGTTC…	GGAAGATCTTTGTTCCCGATATAAACCATCTGGCTGGACAGATACTATCAAAATATAACAACACAATGATAGCTCAAAATTTGAGTCACTTTCTTCCTGCCTTGTCAATATTGATCTGCCGTGCTAAAAAATGTAAGTTCGAAGATTGCATCCCATCACTGGATTTCTTTGAAAAATGATTGGGCAATGAAGATTTAATCGAAGAGCAAAAAAAATTTAAAAAATACGCGAAAATCGCCGCCCACCCGCCGGCCTGCACACAACCGGCCGCCGCAACTCGTAGTTTCTTTTGGATTGCCAGATTTTTTTTTTCCCGTGATCAAAATTTCCTGTAGCAACGCACGGGCACCCTACTAGTTACATATTAATTTATCTTGTTGAATTTTCTCAAATTTGTTC…
245	Chr01	5685402	5296294	CCTCTCCTGGTACTGTGCCACTGTGTT	C	26	CGATGCCCGCTTGATGGGGCAAAAGCCACGATAAGTAGCAAAGCCCAGGTGCGAAGCTAGAACGGAATATGAAAAAGTCCACTTTTAACTCTCTTAAATATACACCGAATCTAATTCGTACCCCTCAACCAGAAAACCGGTTAGGATGACTCCCCCAATTACTAAAACCGATACAAATTGACTCCCTAAGTGGTTTTAAAGGGCAGTTTTGCTGACGTGGCATGCTGACTTGGTCTATTGTGCTGACGTGTCAGCCCAGTCACCAAAATACAGATGAGGCCCACATGTAAGTGATAGGAGAAAATATAAAAAGCGTAGGGCCCACTTGTCAGATATCTTCTCCCTCTCTATCTTTTCCCCCAAATCCCCCAAAAAGAAACAGCAGAGCAAGCGGTCGAG…	ATGGCGATGCCCGCTTGATGGGGCAAAAGCCACGATAAGTAGCAAAGCCCAGGTGCGAAGCTAGAACGGAATAGGAAAAAGTCCACTTTAACTCTCTTAAATATACACCGAATCTAATTCGTACCCCTCAACCAGAAAACCGGTTAGGACGACTCCCCCAATTACTAAAACCGGTATAAATTGACTCCCTAAGTGGTTTTAGAGGGTGGTTTTGCTGACGTGGCATGCTGACTTGGTCTATTGTGCTGACGTGTTAGCCCAGTCACCAAAATACAGATGAGGCCCACATGTAAGTGATAGGAGAAAATATAAAAAGCGTAGGGCCCACTTGTCAGACATCTTCTCCCTCTCTATCTTTTCCCCCAAATCCCCCAAAAAGAAACAGCAGAGCAAGCGGTC…
246	Chr01	5685431	5296297	TGGACCCGGACGGCCCCGCCAGCGG	T	24	GATAAGTAGCAAAGCCCAGGTGCGAAGCTAGAACGGAATATGAAAAAGTCCACTTTTAACTCTCTTAAATATACACCGAATCTAATTCGTACCCCTCAACCAGAAAACCGGTTAGGATGACTCCCCCAATTACTAAAACCGATACAAATTGACTCCCTAAGTGGTTTTAAAGGGCAGTTTTGCTGACGTGGCATGCTGACTTGGTCTATTGTGCTGACGTGTCAGCCCAGTCACCAAAATACAGATGAGGCCCACATGTAAGTGATAGGAGAAAATATAAAAAGCGTAGGGCCCACTTGTCAGATATCTTCTCCCTCTCTATCTTTTCCCCCAAATCCCCCAAAAAGAAACAGCAGAGCAAGCGGTCGAGGAAGCCAAGCGCGTAGTTGCTGTGTGGCA…	GCGATGCCCGCTTGATGGGGCAAAAGCCACGATAAGTAGCAAAGCCCAGGTGCGAAGCTAGAACGGAATAGGAAAAAGTCCACTTTAACTCTCTTAAATATACACCGAATCTAATTCGTACCCCTCAACCAGAAAACCGGTTAGGACGACTCCCCCAATTACTAAAACCGGTATAAATTGACTCCCTAAGTGGTTTTAGAGGGTGGTTTTGCTGACGTGGCATGCTGACTTGGTCTATTGTGCTGACGTGTTAGCCCAGTCACCAAAATACAGATGAGGCCCACATGTAAGTGATAGGAGAAAATATAAAAAGCGTAGGGCCCACTTGTCAGACATCTTCTCCCTCTCTATCTTTTCCCCCAAATCCCCCAAAAAGAAACAGCAGAGCAAGCGGTCGAG…
247	Chr01	5686525	5297354	CGCAAGTCAGTGGATCCTATTATAATTTTTGTATGTGAATG	C	40	GAACTCCGCGGCGTGTTGAGGGACAACTCCGGCGCCCTCCCGATGACCTTGACCTTGGCCGGCGCCGGTAGCCGCATCCAGCACCCGAACTTCCCACCGCTGCCGCCGCCGCCACTATCGGCGGCGGCGGAGTGTTAACAACATCGCATCAACACGGAGGTGGACCTGTACCGCCACGGCAACCGCACCCGGCACCCGATCTTCCCACCGCTGCCGCCGCCGTCGCCTCACTGTAGGATACGAGACAGGAGCGACCGCGGCGACTGGCAGCTCTCGATGCCGCCGCTCCGCCCGGCCTTCGCGCCGGCCTTCTCCACCCACCGCCGCCCACGGCTTCATGCACTCCCTTGGCGCCCTCCACTCCGCTCCCTCGCCGTCCTCTGCTCCGCCATCCATGCC…	GCGTGTCAAGGGACAACTCCGGCGCCTTCCCGATGACCTTGACCTTGGCCAGCGCCGGTAGCCGCATCCAGCACCCGAGCTTCCCACTGCTGCCGCCGCCGCCACTACCGGCGGCGGCGGAGTGTTAACAACATCGCATCAACACAGAGGTGGAGCTATACCGCCACGGTAGCCGCACCCGGCACCCGATCATCCCACCGCTGCCGCCGCCGTCGCCTCACTGTAGGATACGCGACAGGAGCGACCGCGGCGACTGGCAGCTCTCGATGCCGCCGCTCCGCCCGGCCTTCGCGCCGGCCTTCTCCACCCACCACCGCCCACGGCTTCACGGCTTCGCGCACTCCCTTGGCGCCCTCCACTCCGCTCCCTCGCCGCCCTCTGCTCTGCCATCCGTGCCCT…
248	Chr01	5691707	5302500	TTTTGAAGTAATCAATTTTTTACCAATAAATCTAAAGGTATTCAGCTACTCTCTC	T	54	CGGCAGTTTTTTTCTCTCTTGTACCGTTGCACGTGCAATGGTGCAAATTAGCACGGAGTACATGATGATCAACACATTGAGAAAATCCATCACAACGTATAGTGACTTCTATCACTACACCATATAGTAACATCTATTAATACATAAAAATTAAGTTCAACCTCAATCTACATATTCAGAAAAAAAATACAAATTCAGATATGAAACATACAGTGGATTTGTCTCTTTTTTTTATTTATTAGTGTGTGAGCTGAGTTTATACTTAAAATTTTATGGCGTGACATAATTATGTTGTATAAACTAGATGAAACCCCGCACTAGGGCGGTAAAAATAGCTCGAGGCTCGCAAGCTACTCAAATTCGGCTCGTTCTAGACTCAGTTTGAACCTAAAACAAATC…	CGGCAGTTTTTTTCTCTCTTGTACCGTTGCACGTGCAATGGTGCAAATTAGCACGGAGTACATGATGATCAACACATTGAGAAAATCCATCACAACGTATAGTGACTTCTATCACTACACCATATAGTAACATCTATTAATACATAAAAATTAAGTTCAACCTCAATCTACATATTCAGAAAAAAAATACAAATTCAGATATGAAACATACAGTGGATTTGTCTCTTTTTTTTATTTATTAGTGTGTGAGCTGAGTTTATACTTAAAATTTTATGGCGTGACATAATTATGTTGTATAAACTAGATGAAACCCCGCACTAGGGCTGTAAAAATAGCTCGAGGCTCACAAGCTACTCAAATTCGGCTCGTTCTAGACTCAGTTTGAACCTAAAACAAATC…
249	Chr01	5699514	5310260	T	TTGTATATGGGCGTATACAAACTT	23	AACGTTAGAACCTAATTCCGATCTAATCACGAGATAATGATGCACCACATATGAGCTAACGACAAAATAGATACATAGAGCTTTTTGATGGTTGGCAGGGCGTGTGCGATGCACATGGCCATACCCCATACACGATCGCGTGGGTTGTAGTAGTGCGATGCACGCGCAAAAGGGTAATCAGGAAAACACATTGGCACGTAAGTTGGCTTTCCTGATCACGCACTTAAGGGGGGGAGAGCTGATTAGCGAGTCCAGCCCCTTAAGTCTCTCCTATATACTACTAACATACTATCATCCTCACTTTTTATACTACTATACTATGTATAGTATATATATACATATGTGTAAACTTTGTATTACACTATGTATAGTATATATATACACATGTATAAACATACG…	CGTTAGAACCTAATTCCGATCTAATCACGAGATAATGATGCACCACATATGAGCTAACGACAAAATAGATACATAGAGCTTTTTGATGGTTGGCAGGGCGTGTGCGATGCACATGGCCATACCCCATACACGATCGCGTGGGTTGTAGTAGTGCGATGCACGCGCAAAAGGGTAATCAGGAAAACACATTGGCACGTAAGTTGGCTTTCCTGATCACGCACTTAAGGGGGGGAGAGCTGATTAGCGAGTCCAGCCCCTTAAGTCTCTCCTATATACTACTAACATACTATCATCCTCACTTTTTATACTACTATACTATGTATAGTATATATATACATATGTGTAAACTTTGTATTACACTATGTATAGTATATATATACACACATGTATAAACATACG…
250	Chr01	5736944	5353821	A	ACTAAATAGACTAATTAGTAGTCCTAATAATGAGAAATACATAAAAAACTAAAAAAGTGGTA	61	CATAAGTAACTTTGGCTATCAATTCTAGCTAGAATGACATCAGCTGCATGCTGATCGGGATGGAGCACAACGACAATGCTGGTCAGAGACTGAGAGTAACGAAGCAACTATGTCTCTCAATGCTATGCAAGAAACATAGTAACTGCAGTCTCCTGCAGAAAAAGTAAAACATGAGCTTGGTGCCAGCGGGAGCTGGGCCGGCGGCGAACTGTGGTGGCGGGAGCGCTCGGCGGCGGCAGAGTGATGTGCGGGGCGTTGAGGGCAGGCGGCGGCGCTTGGTGGAGGTGGGGCATCGACTGGGCCGGCGGGTTGGTGGCGCTCATGCTCTCGGCGCCGGAGTGGATGTCGATGGCGCTCAGATCGATCGATCCAGACTCCAAAGGATATCTCACCCTTTGA…	ACGTCGTGCACGCGCGCCGCCTGCCCTGCCCGGCCCGGCCAGGCGAGGCGAGCGAGCGCGCACGTGTTTCCCCTCTTCTCTCCATCACACATGTTTCAAGTGGCTAGGAGGGCATCCTCCCTTTTAAGGAGGTCCCCCTCTCCTAGAATAAGCAAGGTGGTACTAAACTCCACATGCATGCCATCCCATGAGGTGGGCTTTTGTGATTTTCCAAAGAATTAATCTTCGAGTGGGCTAAGGCCCATTCATTAATTCCAACAGGCAGGCGGCGGCGCTTGGTGGAGGTGGGGCATCGACTGGGCCGGCGGGTTGGTGGCGCTTATGCTCTCGGCGCCGGAGTGGATGTCGATGGCGCTCAGATCGATCGATCCAGACTCCAAAGGATATCTCACCCTTTGA…
251	Chr01	5776969	5392820	TATATATATATATATATATATATATATATAC	T	30	TGCTGATGCTTGTTCCCATGATCCTGTCCTTGTTGTAGATAGAACGACACGCGGGGCATCTCCCGCCACATTCTTCCTTCTGATCCATTTCCATTATCTGATGCCAACACCAAAGACAAATCTGCCAGAAAATTATAAACACACATATTTTGTTAATACATAAGATTCACAACAGAAGAAATTAACCAAGCCACAAATGTGCATATTTTATAGAATCTGCAGCATGCAAATACACCAAATACATAAGGCAATATACAAAATTAACAGACCATGCATTTAATTTACCAAAATATGGACAATAACTATCTGAAATTTATTGCATTTGATAGTTGCATTACCCAAATGCCTGTGCATTTGCTAAAAATTAAATTCAATCCTACATGTCAAATAAATGTCAGT…	TGCTGATGCTTGTTCCCATGATCCTGTCCTTGTTGTAGATAGAACGACACGCGGGGCATCTCCCGCCACATTCTTCCTTCTGATCCATTTCCATTATCTGATGCCAACACCAAAGACAAATCTGCCAGAAAATTATAAACACACATATTTTGTTAATACATAAGATTCACAACAGAAGAAATTAACCAAGCCACAAATGTGCATATTTTATAGAATCTGCAGCATGCAAATACACCAAATACATAAGGCAATATACAAAATTAACAGACCATGCATTTAATTTACCAAAATATGGACAATAACTATCTGAAATTTATTGCATTTGATAGTTGCATTACCCAAATGCCTGTGCATTTGCTAAAAATTAAATTCAATCCTACATGTCAAATAAATGTCAGT…
252	Chr01	5805344	5420842	T	TTCTACCTGACTAAGGGCATGTCTGAGAAACAGAGAATCTGATGTT	45	TTTTTTTTGGAATAGAGGGAGTAGGTATCTACCACATAAAAGTTACTCACTCCGTCCAAAAATATAGGCTTTTTAGTTGTATTCATAGCCAAAAATACCTATATTTTGGGACGGAGGTAGTACAATATTATATGGATTATTAGTTTATTATTGTGTTGTGATGTGAGTCTTTTAAGGCACACTAGTATCTGTAGGACCTGGCACACAAAACGAAGCATGTACTACTGTATAATTAATTAAGTATTAACTAATCTTTTTTTAAAATTGATTAATATGATTTTTTTAAAACAACTTTCGCGTAGATTTTTTTTTTCAAAAAACACACCGTTTAACGATTTGGAAAACGAGGAAAATCGGTTACCGCACACAGCCTAGAGATCTTTTCACTGTTCTACCTAT…	AGAGGGAGTAGGTATCTACCGCATAAAAGTTACTCACTCCGTCCAAAAATATAGGCTTTTTAGTTGTATTCATAGCCAAAAATACCTATATTTTGGGACGGAGGTAGTACAATATTATATGGATTATTAGTTTATTATTGTGTTGTGATGTGAGTCTTTAAGGCACAGTAGTATCTATAGGACCCGGCACACAAAATGAAGCATGTACTACTGTATGATTAATTAAGTATTAAATAATCTTTTTTAAAAATTAATTAATATGATTTTTTTAAAACAACTTTCGCGTAGATTTTTTTTCAAAAAACACACCGTTTAACGATTTGGAAAACGAGGAAAATCGGTTGGGAAAAAAAAGTGCCGAACACAGCCTAGAGATCTTTTCACTGTTCTACCTATCTC…
253	Chr01	5819322	5433794	GCTGTCGCCGAAGCAGGCCGCTCGGCATGCATCTCTCCACTGCCTTG	G	46	TATGAAATTAAATTTTTCATTCGTGTCCGAAAACCCCTTCCGACATCCGGTCAAACGTCCAATATGACACCCAAATTTTTTTTTTCACGAACTATACAAGGCATGCGTTTCTGTCATGGCCCTAAAATCCAAAGTCTGAAGCCCCTTGATTTGTATAAAAAAAATACAAAAAATTTGAAAAATTTCAATCCTGTGGAAGAAATTGTTTAGTAAGTCTTTGAAACAAGGGGATTGAATCCAATCAATTTCTTTAAAAAAAAAACTACGAAATAGGCAATCCTACATATATTTTATAAGTCATCAGCACAATCTAAAAGTCCATCCCTAAAATTCTACTTTTGGATGAGTAGTTAGATTTTAAGGTGTCAAAAATTTCCTCCATCTAAGGACCAAGTAAAC…	AAGCTCTCTGACTCTCCAGCTCTTTGTAGCTTCTTCATACACAGATCCACCAGAACACAGGAGTAGGGTATTACGCTTCTCAGCGGCCCGAACCTGTATACATCGCCCGTGTCTTGTGCATCTTCCATTCTCGCGAACCTTCCACAGACTAGGAGCTTAGAATCTCACCCAGGGTCCCCGGCCGAACCGGCAAAGGGGGGCCTGCGCGGTCTCCCGGTGAGGAGCCCCACGCTCCGTCACAATCAATTTCTTTAAAAAAAAACTACGAAATAGGCAATCCTACATATATTTTATAAGTCATCAGCACAATCTAAAAGTCCATCCCTAAAATTCTACTTTTGGATAAGTAGTTAGATTTTCAGGTGTCAAAAATTTCCTCCATCTAAGGACTAAGTAAAC…
254	Chr01	5833973	5448521	GCCACCGCCGCCGCCGCCGCCGCGCCCATCCC	G	31	CGCACTTGCGCTTCCTCGAGCTAATCCGCTAGTACCACTGAAAATTTCGAGAGGACCGATAGATCCGAAATTTCGAAAAACTACGTAAATTTCGGGAAACATTGAACACAAGGACGGGACAAAAAAAGCGGCTCACAGCTGACATTGCGTCACCTCGGAGTGGTATTTGAAGCTTTGAGCTGATACGGCGGGCTGAGGCCGAGCGCGGTCTAAGTGAGAGGGTAGGGCCGATAGGGCCGATAGGTTGAGGCGTGCATGATATATCGGAGAATTCGATTCCGTCTGCCGAGTGGCTTAAGGTTTGTTCGGGATTGAAAATAATTAATTACAAACCTCAATAGATGTGAAAATATTTTCCTTCAAATCCCCCGTCAATTCTCTTGTGAGAGTGACGAACAA…	TAGTACCACTGAAAATTTCGAGAGGACCGATAGATCCGAGATTTCGAAAAACTACGTAAATTTCGGGAAACATTGAACACAAGGACGGGACAAAAAAAGCGGCTCACAGCTGACATTGCGTCACCTCGGAGTGGTATTTGAAGCTTTGAGCTGATACGGCGGGCTGAGGCCGAGCGCGGTCTAAGTGAGAGGGTAGGGCCGATAGGGCCGATAGGTTGAGGCGTGCATGATATATCGGAGAATTCGATTCCGTCTGCCGAGTGGCTTAAGGTTTGTTCGGGATTGAAAATAATTAATTACAAACCTCAATAGATGTGAAAATATTTTCCTTCAAATCCCCCGTCAATTCTCTTGTGAGAGTGACGAACAAAGGTTTAAAGAGGCTACTTTATAAAACGG…
255	Chr01	5842524	5457455	C	CCTTCCGTCCCAAAATAAGTGCAGTTTTAG	29	ATTGTTTCTTGAAGGAAAAAAATAGTGCTTACGAGGAATTAATTCCTCGCAACCGTGTCACCCAACTTGCCGAAAGGATCAATTCTACAACGAAGCCCTGCCATCCTAATCGTGGTTTCGACCCCAAAACATAGTAGTATCTTTTTTCCGTCAAAAAAATTTGTAGTTATTGCTTTCATTCAAACGTACTCGTCAGTTTCATTTTATAAGTCGTTTGACTTTTTTTAATAGTCAAGTTTAATTAAGTTTATAGAAAAATATATTAGTATTTTCAACGCAAAACAAATATATTATCAATGATAATATATTTAATGTTAGATGTTGCTAAATTGTTTTATAAACCTAATCAAACTTATAATATGAAACGGGTAATATGGAATTTCATCCGCAACATTTACT…	TCTTGAAGGAAAAAAATAGTGCTTACGAGGAATTAATTCCTCGCAACCGTGTCACCCAACTTGCCGAAAGGATCAATTCTACAACGAAGCCCTGCCATCCTAATCGTGGTTTCGACCCCAAAACATAGTAGTATCTTTTTTCCGTCAAAAAAATTTGTAGTTATTGCTTTCATTCAAACGTTCTCGTCAGTTTCATTTTCATTTTATAAGTCGTTTGACTTTTTTTAATAGTCAAGTTTAATTAAGTTTATAGAAAAATATATTAGTATTTTCAACGCAAAACAAATATATTATCAATGATAATATATTTAATGTTAGATGTTGCTAAATTGTTTTATAAACCTAATCAAACTTATAATATGAAACGGGTAATATGGAATTTCATCCGCAACATTTACT…
256	Chr01	5842723	5457682	CTATATATGTCTGCACTTATTTTGGGACAAAGGTATA	C	36	CATTTTATAAGTCGTTTGACTTTTTTTAATAGTCAAGTTTAATTAAGTTTATAGAAAAATATATTAGTATTTTCAACGCAAAACAAATATATTATCAATGATAATATATTTAATGTTAGATGTTGCTAAATTGTTTTATAAACCTAATCAAACTTATAATATGAAACGGGTAATATGGAATTTCATCCGCAACATTTACTGGGTAAAATAGCACGTGCAGACGTGCAGTATCATACACTTCAATGTGGTTGGGGCTTGCTTCATTTACTGGGATTCGATTTTCCGTACAAATTAAGTACTCCACTGTTCATGTCCAACGACAGCACTGTTTATGTGCAACGTTTGACCGTTCGTCTTATTTGAAAAAAGATTATGATTATTATTTTTTATTGTTATTAG…	ATAGTCAAGTTTAATTAAGTTTATAGAAAAATATATTAGTATTTTCAACGCAAAACAAATATATTATCAATGATAATATATTTAATGTTAGATGTTGCTAAATTGTTTTATAAACCTAATCAAACTTATAATATGAAACGGGTAATATGGAATTTCATCCGCAACATTTACTGGGTAAAATAGCACGTGCAGACGTGCAGTATCATACACTTCAATGTGGTTGGGGCTTGCTTCATTTACTGGGATTCGATTTTCCGTACAAATTAAGTACTCCTTCCGTCCCAAAATAAGTGCAGTTTTAGCACTGTTCATGTCCAACGACAGCACTGTTTATGTCCAACGTTTGACCGTTCGTCTTATTCGAAAAAAGATTATGATTATTATTTTTATTGTTATTAG…
257	Chr01	5856733	5471688	T	TCATGGACCCACCATGAGCACCGGAGT	26	TTCTATTCTACTACTAGATTACAATATTTTAGACAGATGCAGTAACTTCCCACTCACAATACGGATTTCGTCACCAGACATCAGTAAAGGAGAAATTCATTCCAGTCATGACGTGTCAGCTCGTAGAAATTATAGTATACTCTCTCCGTCCCATAATATAAAAGATTTTGGGTGGATATAATACATTCTATTAAAATGAATCTGGTCACATCCATCTAAAATCCCTTATATTATCATACTAATCCATAAAGCGAACCTGGCAACCTTGTGTTAATTGAGCTGAAAATTTTATTGACAGAAACAACGCAAAGACAATGTTCGAGCCGCTTAGACTGTTCTGGCCGTGGAACCCAACATGCTGCGCTTTTGGCCCATTCCAAGCCCACAGGAGAAAAAAAA…	TTCTATTCTACTACTAGATTACAATATTTTAGACAGATGCAGTAACTTCCCACTCACAATACGGATTTCGTCACCAGACATCAGTAAAGGAGAAATTCATTCCAGTCATGACGTGTCAGCTCGTAGAAATTATAGTATACTCTCTCCGTTCCATAATATAAAAGATTTTAGGTGGATATAATACATTCTATTACAATGAATCTGGTCACATCCATCTAAAATCCCTTATATTATCATACTAATCCATAAAGCGAACTTGGCAACCTTGTGTTAATTGAGCTGAAAATTTTATTGACAGAAACAACGCAAAGACAATGTTCGAGCCGCTTAGACTGTTCTGGCCGTGGAACCCAAGATGCTGCGCTTTTGGCCCATTCCAAGCCCACAGGAGAAAAAAAA…
258	Chr01	5892644	5492814	T	TGAGTCCTCGCATCGAGCGGGCAA	23	TATAAACTTTTAATTTATAAACTTTGGGTCTCTAAACTTTAGATGTGTAAACTTGATGTGTATAAACTTTAGGTGCATAAATTTCCTAAAATATGAAAGTAATACGGTGCCAAAAAAGTAAACCACGTGGAGGAGAGGGGGCGTGCTAGGGGCGATCGATCGCCCATTAGCAATCTCGTGTTGCTATGCTCGTTTACTGGTACTACACATATTTGTAAAGGATTGACCAATTCTTTTATTCATAATAATTAACAATTCTGAAATTAAAAAAGTAATAATTGAGAGTAAAGAGTTATAAAACTAGTAAGGACGCTGTTTTGGATGGCGTCCAGATACGAACGCTATTATGGATATCGTCTAGCCATGGACGTCATGCGGAAGAGCGTACGGCGTGGTTGA…	ATTTGAATCGAATTTATAAACTTTTAATTTATAAACTTTGGGTCTCTAAACTTTAGATGTGTACAAACTTTAAGTGCATAAATTTCCTAAAATAGGAAACTAATGCGGTGCCAAAAAAGTAAACCACGTGGAGGAGAGGGGGCGCGCAGGGGTGATCGATCGCCCCTTAGCAATCTCGTGTTGCTATGCTCGTTTACTGGTACTACGCATATTTGTAAAGGATTGACCAATTCTTTTATTCATAATAATTAACAATTCTGAAATTAAAAAAGTAATAATTGAGAATAAAGAGTTATAAAACTAGTAAGGACGTTGTTTTGGATGGCGTCCAGATATGAACGCTATTATGGATATCGTCTAGCCATGGACGTCATGCGGAAGAGCGTACGACCTGGTTGA…
259	Chr01	5893210	5493404	ATAGCTCTTGCGCAAGTCTATTTGACATAATATATT	A	35	GTTCTATTCCTTGGTTGGCTCTATAGCATTGTGGCCAAGTATGGCAGTCGCTCTTCCTTCTCGATCAACCTTTGTAGAATCTAAGCTCACCGTTGGTTAGCTACGCTTCTGCAACTCCCTTGGGACCCTCGCATCAAGTCTAGGTGCAACCGCCATTTTCTCAGAGATTACCTGAAACCAAGTCCATCAGTGATCATGTCATCCGTAGTGGCCGGCCTTCCCGATTCCCCCTCATCATTCATGTTCTCGTGGCACGGCCGATGCCCCTTTGCTCTCTTCACACATCTGGAGTGGCAGAGTGAATTAGTGATAGAATCAACCGGGAATTTGGTTTTCGAGGTAAAATATATCTTTGCAATGCCCATACAATTACTAGTGGATAAATTAGTTCAAAGTTTT…	GGTTCTATTCCTTGGTTGGCTCTATAGCATTGTGGCCAAGTATGGCAGTCGCTCTTCCTTCTCGATCAACCTTTGTAGAGAATCTAAGCTCACTGTTGGTTAGCTACGCTTCTGCAACTCCCCTGGGATCCTCGCATCAAGTCTAGGCGCAACCGCCATTTTCTCGGAGATTACCTGAAACCAAGTCCATCAGTGATCATGTCATCCGTAGTGGCCGGCCTTCCCGATTCCCCCTCATCATTCATGTTCTCGTGGCACGGCCGATGCCCCTTTGCTCTCTTCACACATCTCGAGTGGCAGAGTGAATTAGTGATAGAATCAACCGGGAATTTGGTTTTCGAGGTAAAATATATCTTTGCAATGCCCATACAATTACTAGTGGATAAATTAGTTCAAAGT…
260	Chr01	5924357	5511884	A	AATACTCTCTTCGTCCCAAAATAAATCAACTT	31	GGGGAAATTGTCACTTCGGGACGGGAATCCGCGCAGGTAGAAGTAGGTGGCGACAACGACGGGGAAGTGGCACACGCTCGTGAGTAGCGACCCGCACTACTCCGCTGCGACGCCGGCGAGCAGTTCATTTCAACCTGTACTACACGAATCTGTTTGATGGTCACAATTCACAAACTACTTGCTTGATTGTTGATACTACTCCGTAGTACTATAACTACTGGATCGTCCTGTAACTAATCATGTTCCATGATTTGCAAGTGCGAATGTGTACTGTGTATAACACATGGTGGCCATTGTCTTTTTGGCCGTTGTGTTTTTAATTGTTTCACCTGATCCTCGTGACAAAAATACTCACAGCAAGCAAGCAATCAATCATCAATACACGACTAGAATGGTATG…	GCCTTGCTTGATTGTTGATACTACTCCGTAGTACTATACTAGGGCTGTGTTTAGATCCAAAGTTTAGATCCAAACTTCAGTCATTTTTCATCACATCAACATGTCATACACATACAACTTTTCAATCATATCATCTCTATTTTCAACCAAAATCCAAACTTTGCGCCGAACTAAAGACAGCCTAGAACAAAAGCAGAAACTACTGGATCGTCCTGTAACTAATCATGTTCCATGATTTGCAAGTGCGAATGTGTACTGTGTACTAACACATGGTGGCCATTGTCTTTTTGCCCGTTGTGTTTTTAATTGTTTCACCTGATCCTCGTGACAAAAATACTCACAGCAAGCAATCAATCAATCAATCATCAATACAGGACTTGTATGGCATGGGTACGTTAC…
261	Chr01	5924368	5511930	A	ACACATTCTAAATGAATCTGGATAT	24	CACTTCGGGACGGGAATCCGCGCAGGTAGAAGTAGGTGGCGACAACGACGGGGAAGTGGCACACGCTCGTGAGTAGCGACCCGCACTACTCCGCTGCGACGCCGGCGAGCAGTTCATTTCAACCTGTACTACACGAATCTGTTTGATGGTCACAATTCACAAACTACTTGCTTGATTGTTGATACTACTCCGTAGTACTATAACTACTGGATCGTCCTGTAACTAATCATGTTCCATGATTTGCAAGTGCGAATGTGTACTGTGTATAACACATGGTGGCCATTGTCTTTTTGGCCGTTGTGTTTTTAATTGTTTCACCTGATCCTCGTGACAAAAATACTCACAGCAAGCAAGCAATCAATCATCAATACACGACTAGAATGGTATGGGTACGTTACG…	GTGTTTAGATCCAAAGTTTAGATCCAAACTTCAGTCATTTTTCATCACATCAACATGTCATACACATACAACTTTTCAATCATATCATCTCTATTTTCAACCAAAATCCAAACTTTGCGCCGAACTAAAGACAGCCTAGAACAAAAGCAGAAACTACTGGATCGTCCTGTAACTAATCATGTTCCATGATTTGCAAGTGCGAATGTGTACTGTGTACTAACACATGGTGGCCATTGTCTTTTTGCCCGTTGTGTTTTTAATTGTTTCACCTGATCCTCGTGACAAAAATACTCACAGCAAGCAATCAATCAATCAATCATCAATACAGGACTTGTATGGCATGGGTACGTTACGTGATGCTCCTGCACTTCTGGAGAGTACTCTCCCCGTCCCAAAATA…
262	Chr01	5937829	5520011	T	TATTTTACATCCCTCATTCTTGATCTTGATTGAACCATCTCTCTCACAACCACAA	54	CCAGATCAGCCGATCCCACGTTCTGGTTCTTGTCTTTGCCTTCCACGCAAACAGGGAGTACAATTGTACAGTATTCAGAATTTCAGGTTTGTCTTGGCACATGCACGTACGGCCCGTGCAAGAGTCCTATTGTACTCTAGTACTGTTAGTACGTACGCTAGTACGCGCCGATCTTTCTGCGTTTTCTGCATTGTGGTCTGATGCTTGATGTGTTGGATCTTGGATGTCAGTTCGTTCAGATGGTCAGTGCAAGATAGAAATCGTTTTCCTTTTCTTCATCAGATAGTGTGCACTGTGCAGTGTGCTACAATGCCACTAATCGATGGGCTTTGATCTCTTAAAACAAGTCTATTGGCTTGCAAAGGTCTATATCATACATCTGTCAGACTTCAAAGCCAT…	AGTATTTTCATTGTTGTTAGATGATAAAACACGATGAATACTTTATGCGTGACTTATCTTTTTAATTTTTTTCATATTTTTTTCAAATATCGGACGGTCAAACATTGGACACGAAAACTAGGGTTTATCTTTTTTTTTTTGGGGACAGAGGGAGTACACTAGTACGCACCGATCTTTCTGCGTTTTCTGCATTGTGTCTGATGCTTGATGTGTTGGATCTTGGATGTCAGTTCGTTCAGATGGTCAGTGCAAGATAGAAATCGTTTTCCTTTTCTTCATCAGATAGTGTGCACTGTGCAGTGTGCTACAATGCCACTAATCGATGGGCTTTGATCTCTTAAAACAAGTCTATTGGCTTGCAAAGGTCTATATCATACACCTGTCAGACTTCAAAGCCAT…
263	Chr01	5951916	5534202	T	TACATGAGTATGTCAAATGGTACATATTTTTTAAAATATTTA	41	ATATAATAATCTACACTGAGTCCTGTGACCCAAGAAGTATATACGTGGGAACACCACTGGACGTATCTGCCCACTCTCATAACACTGTACATGTACAAATACTGGTGTGTCCTCTTAAATACATGCTTAAAAAAATGTGTACGGACAATAATAAACCCTTGACTTCTCTAAAATCTTATTGAAGATACAGCACTTTATGTGCATAATTAATTATGGGCATTATATTTATTTTGTGCTTTCATATCTCGGTGAAATTTCACCCTTACACTATCATTAAAAAATGAGTAAATTTCATAAAACCCCATTTATTATAATCCAAGCTGCACAAAACTATTGGGATTTCGGCATGTGGCGCATTACCATATGTATTATGGTCCTAAAGTTTCACGAGACCATACT…	AATATAATAATCTACACTGAGTCCTGTGACCCAAGAAGTATATACGTGGGAACACCACTGGACGTATCTGCCCACTCTCATAACACTGTACATGTACAAATACTGGTGTGTCCTCTTAAATACACGCTTAAAAAATGTGTACGGACAATAATAAACCCTTGACTTCTCTAAAATCTTATTGAAGATACAGCACTTTATGTGCATAATTAATTATGGGCATTATATTTATTTTGTGCTTTCATATCTCGGTGAAATTTCACCCTTACACTATCATTAAAAAATGAGTAAATTTCATAAAACCCCATTTATTATAATCCAAGCTGCACAAAACTATTGGGATTTTGGCATGTGGCGCATTACCATATGTATTATGGTCCTAAAGTTTCACGAGACCATACT…
264	Chr01	5976248	5558445	A	AAGAGTAGCGAACAAAGCCTT	20	CAGATGGTACATTAGACTAAGATTTTAGAGTGCACGACGAACTTTAGCAACCAAATGCCAGTCTTAGAAAACCCTTTTGCACTAACAAACTCTTTGGGGGCGTAGACGAGGAATTGAACCGTGCTCACCATACACTACTTGTGAATTCTCATGATTTTATCTTTTCTTGTAATTAGGGGTTTCATATAGAGGACACCAGGGTTATTGGATCCTGGTACTAAGCTTCGCCCTGCTCTTTTAATCCGGGGAAATGCCGAAAGTGTGGTAGGGGGTTGTAGGTGGCTGCGTTCGTTAGGTCTGTTTTCCAACCCAAACAATGCGCACGAAAAATGGAGTGGTTCATTAGCGCGTGATTAATTAAGTATTAGCTATTTTTTAAAAAAAATAGATCAATATGAT…	ATCCGCCGAGAGTGTATTCATCTGACGAACAGGTTGTAGCAACCAAATGCCAGCCTTAGAAAACCCTTGCCCACTAACAAACGCTTGGGGGGCAGGGTTACAAGATAGGAATTGAACCGTGCTCACCATACACTACTTGTGAATTCTCATGATTTTATCTTTTCTTGTAATAAGGGGTTTCATATAGAGGACACCAGGGTTATTGGATCCTGGTACTAAGCTTCGCCCTGCTCTTTTAATCCGGGGAAATGCCGAAAGTGTGGTAGGGGGTTGTAGGTGGCTGCGTTCGTTAGGTCTGTTTCCCAACCCAAACAATGCGCACGAAAAATGGAGTGGTCCATTAGCGCGTGATTAATTAAGTATTAGCTATTTTTTTTAAAAAAATAGATCAATATGATT…
265	Chr01	5995567	5577812	TATATATATATATATATATATATATATATATATATATATATATATATATATATATA	T	55	CAGAAAGGGTTTTTGCGTGCGGGCCAAAAGGCATCTTCCTATGCAAAAGGCCGGCCCACACACCCAAGAAAGTTTGTGATAATCATATTTTCGCATGTGGTCGGCCCAACCGCACGTGAAGATACATTATCCCGTGCAGTCGACTTAACGCGACCGAACGGAAAGATGCATCATCCCGTGCGGTCGCTTAAGTGGACCGCACGCGATGTGGACGCATTATCACGTGCGGTTCGTTAAGAGGACCACACCCGATAATGCATCTTCGCGTGTTGTCCATCATCAGGCCCCGAGGGGAGCGGTTTTTCCAGGCGTGGCACTTATGGCCTGCCTGGAACTTTCCGGGAGCCTCATACAGGAAAACCCTTTCTGTAGTAGTGTGAGGAGAAGAGAGAAGATAAG…	CAGAAAGGGTTTTTGCGTGCGGGCCAAAAGGCATCTTCCTATGCAAAAGGCCGGCCCACACACCCAAGAAAGTTTGTGATAATCATATTTTCGCATGTGGTCGGCCCAACCGCACGTGAAGATACATTATCCCGTGCAGTCGACTTAACGCGACCGAACGGGAAGATGCATCATCCCGTGCGGTCGCTTAAGTGGACCGCACGCAATGTGGACGCATTATCACGTGCGGTTCGTTAAGAGGACCACACGCGATAATGCATCTTCGCGTGTTGTCCATCATCAGGCCCCGAGGGGAGCGGTTTTTCCAGGCGTGGCACTTATGGCCTGCCTGGAACTTTCCGGGAGCCTCATACAGGAAAACCCTTTCTGTAGTAGTGTGAGGAGAAGAGAGAAGATAAG…
266	Chr01	6005314	5587490	A	ATGCTTGAGTTATCATCTTATTCAAAATTT	29	AATTAAATCATTAGGTAGCAATCTATCCTCAAGAGCAAATAAAGAAGTACTTAGGAACGAGCTCACCTGTAAATTTAATTATCGGGCGTGAGCTTTAGTGATTGGATCTTGCAAAACAATTTGAGGAGTAGCATTATCCAAAGGAGTAATGCACTCGTTAGTTGATCGGGCCCTACGTGCTAGTCCCTCCGATTAAGATTTTTCATGTATAACGAACTCAATGCCCGTGTTTTTGCTTTGAATAAAAGTGAAAAAAACATATTATAATAGCATTTAAAATAAATAAAAATATATTTTTTCAAAAAATGCGTTACTCACCTTTTTGCTGCAGGGCTTAATTTGATTTTATCTGTGTTATTCATTTATTTTTTTATTATTTGTAATATTAAAAAGTTTAGG…	AATTAAATCATTAGGTAGCAATCTATCCTAAAGAGCAAATAAAGAAGTACTTAGGAACGAGCTCACCTGTAAATTTAATTGTCGGACGTGAGCTCTAGTGATTGGATCTTGCAAAACAACTTGAGGAGTAGCATTATCCAAAGGAGTGATGTACTCGTTAGTTGATCGGGCCCTACGTGCTAGTCCCTCCGATTAAGATTTTTCATGTATAACGAACTCAATGCCCGTGTTTTTGCTTTGAATAAAAGTGAAAAAAACATATTATAATAGCATTTAAAATAAATAAAAATATATTTTTCAAAAAATGCGTTACTCACCTTTTTGCTGCAGGGCTTAATTTGATTTTATCTGTGTTATTCATTTATTTTTTTTATTATTTGTAATATTAAAAAGTTTAGG…
267	Chr01	6006252	5588710	TATATATATATATATATATATATATATATATATATATATATATATATATA	T	49	TGACGGCATATAACAAGTGGTTAATAATGGCAGCATGGTTCTATACATAAGATAAAAGAAAGAAAACAAAATATATACAAAGAGGGATCATGGACAGAGATATGTCTTACGGTAACGGGAAGATATTATAAATATCTCAATTCTAAACATCATGAAATATGCACGATCATGGTGCACACGACTCTCTTAAGAAACCATTCGTGAAAATACATTTTTTGATTTTTTGTAAGTGCAAACCCCCCCCCCCCACCCCTTCCCCCTTCCTCCACCGCGTCCCAAAACCTAAAAAAGTAATTTGTACTCCCCTAAAGTACAATAATTTTTTCACCTACATTTTTTTCTCAACCAATAATAACATTTCACCGTTCAAATTCTCCACTTATTTCCTCATCTCAAAAT…	CATTCGTGAAAATACTTTGTCTGATTCCCTGCAAGTGCAACTTCATCCCCTTGCGCTGTGGACACTTCCTAGCCAGATGACCAACTTGGCCACACACAAAGCAAGTCCTCTCATCCTGATTAGGATTGTTGTTGTTCTTCTTCTGCTTCTTGAAGTTGGTGGTCTGCTGAGCTTTGTATTTCCCCTTGCTCTTGTTCTGGGCCTTGTGCACAACATTAGCACTAGACTGCCCACCATCGCCCTTAGACGCGGCATCTTCCTCCACAGCTGTCTCCTCAAAACCCAAAAAAGTAATTTGTACTCCCCTAAAGTACAATAATTTTTTCACCTACATTTTTTTCTCAACCAATAATAACATTTCACCGTTCAAATTCTCCACTTATTTCCTCATCTCAAAAT…
268	Chr01	6063727	5654648	A	ATGTGTGTGTGTGTGTGTGTGTATATATATATATATATATATATATATATATATATATATATATA	64	CATTATTTAAAAAATGTTTGTGGCTCACTTGCCATGCCATGTCATGTCATGCCAGGGCCACCAAATTAACAGAAGCCTGAAACTAGCTATACTGCATTCATTAATTCCTGGGTCTATTAAAATTCCCTCAATTACAAAAATATAAGTATTTCTAACATTTTAAATTTGTACCAAAGTATTAGTGCTTCAAGAACTATTTAGAGTACTATTTATCCCATTAATTACCTCACATTTAAATTTCTTTTTTTTACCCTCAACCATCTCTCATTTAATAAAGTGCACCGAAAAATTCTCCTCAATTTTAATTTTTGCTAAACAACCTAGAAATACTTGTATTCAAAATGGATAAATGGAATAGAAAGCTAGTATCACGTTAAAGGAGAAAAAGAAGATATATAT…	CATTATTTAAAAAATGTTTGTGGCTCACTTGCCATGCCATGTCATGTCATGCCAGGGCCACCAAATTAACAGAAGCCTGAAACTAGCTATACTGCATTCATTAATTCCTGGGTCTATTAAAATTCCCGCAATTACAAAAATATAAGTATTTCTAACATTTTAAATTTGTACCAAAGTATTAGTGCTTCAAGAACTATTTAGAGTACTATTTATCCCATTAATTACCTCACATTTAAATTTCTTTTTTTTACCCTCAACCATCTCTCATTTAATAAAGTGCACCGAAAAATTCTCCTCAATTTTAATTTTTGCTAAACAACCTAGAAATACTTGTATTCAAAATGGATAAATGGAATAGAAAGCTAGTATCACGTTAAAGGAGAAAAAGAAGATATATAT…
269	Chr01	6116020	5706754	TAAATTTTTCTCTAAATTATTTATCCGATCTATAATCCGATTACACCATCGTGTTC	T	55	AGGCCATAGATCGCTGATGGGCTTTGTTGAACGAACAAAAGTTTACAGGCCTACGAAACACCGTCTGTGGGCCAAGGTTAGATGACTAACTGGGGGCATTCGGCCCAAGTAAGCCTGCCAGTGGGTTGGTTACGAATGGATAGAATGGACTGTTCGGATATCAATTTGGATTGGAATGAATTCATCTGAAGTCCCTTAACTTGTTAACGAATCCGATTTTTGTTCTTCAACCGAAAAACCAGATATAACATATCTCTCAACTGTTAAAACAAATACAATATAAGTCCTATAATGGTTTTAGATGATGTGGCGCCTATATGGCTAATTTGACTCGGTCTTCATCTGACGTGGTATTGACATGGCATATGAAGCAAAATGGCCGTGTCTAGATAGCATGCA…	AGGCCATAGATCGCTGATGGGCTCTGTTGAACGAACAAAAGTTTACAGGCCTACGAAACACCGTCTGTGGGCCAAGGTTAGATGACTAACTGGGGGCATTCGGCCCAAGTAAGCCTGCCAGTGGGTTGGTTACGAATGGATAGAATGGACTGTTCGGATATCAATTTGGATTGGAATAAATTCATCTGAAGTCCCTTGACTTGTTAACGAATCCGATTTTCGTTCTTCAACCGAAAAACCAGATATAACATACCTCTCAACTGTTAAAACAGATACAATATAAGTCCTATAATGGTTTTAGATGATATGGCGCCTATGTGGCTAATTTGACTCGGTCTTCATCTGACGTGGTATTGACATGGCATATGAAGCAAAATGGCCGTGACTAGATAGCATGCA…
270	Chr01	6118236	5708965	C	CACGGCCCGGAGGAGAGGAGAACCGG	25	AGACACAAATCGGCAACAAGTCAACAAATCGAGCGGCGCGGGCGGCGCGGTCGACGGCGAGGCGAGGCGCACGGCGGCGGCGTCCCCGGCGTGCCGCCACGGCGTGGGAGAGAGGAGGAGGCAGCCGGGGATGCATCCCGCCGCCAAGAACCGCCGGTCTCCCCTCCGCCGCTTGCGCGACGCCGAGCTCGTCGCGAGCCACCGCCTCGGCCTTCTCGATCTGCCGCCGCGAGGAGAGGGGAGAAGCCGCCCAGAGCTCGCCGGCCACGCCGCCCCCAATCCGGCCGCCTAGAGCTCGCCGGCCACGCCGCCCCCGATCTGGCTGCCGGGAGCTCGACTGCCACGCCGCTCCCGATCTGGTCGCCTGGAGCTCGCCGGCCACGCTGCCGCCGATTCGGC…	AAGTCAACAAATCGAGCGGCGCGGGCGGCGCGGTTGACGGCGAGGCGAGGCGCACGGCGGCGGCGTCCCCGGCGTGCCGCCACGGCGTGGGAGAGAGGAGGAGGCAGCCGGGGATGCATCCCGCCGCCAAGAACCGCCGGTCTCCCCTCCGCCGCTTGCGCGACGCCGAGCTCGTCGCGAGCCACCGCCTCGGCCTTCTCGATCTGCCGCCGCGAGGAGAGGGGAGAAGCCGCCCAGAGCTCGCCGGCCACGCCGCCCCCAATCCGGCCGCCTAGAGCTCGCCGGCCACGCCGCCCCCGATCTGGCTGCCGGGAGCTCGACTGCCACGCCGCTCCCGATCTGGTCGCCTGGAGCTCGCCGGCCACGCTGCCGCCGATTCGGCCGCTCGGAGCTCGCCGG…
271	Chr01	6138303	5729857	G	GCCCCTCTGCTTCGCTCGGCGCCCACCGTCCGCCGTCGCTCCGCCCGCCGCCCCGCCGACGCTCCGCT	67	CGTCAGTCAAACAAAAAAATAGTGGGACCCCACCTTTTCCACCCCATCTCTTCGTCGCGGATGAAAGAGGGAGAGACAGGGAGGCTGACCGCGCGGCGCTCCTCTCTCCCGCTGCCGTGCGCCGCTCCTCTCGCTCCAACCGCTGCCACGACTCCTCGCCCGCGCGCCGGAAGGAGGGAAAAGAAAATATGGCGACAAGTCGCTGCCCGAGCTTGTCAGTGGCGGACGATGGAGGTGGATTTAGTGAAAACCCGTCACTGACGTCAACGCCTGATTCCACCACCCGTTGCCCGGACGACGACGAGGTAGGCCTAGGAATGAAGTCCTGCCGGATCTATGGCGGTCACCACGTCCAACAGGAGGAGGCGAGATGGCCTTCGGCTCCACCCGCCGCCCCAC…	CGCCCGCGCGCCGGAAGGAGGGAAAAGAAAATACGGCGACGAGTCGCTGCCCGAGCTTGTCAGTGGCGGACGATGGAGGTGGATTTAGCGAAAACCCGTCACTGACGTCAACGCCTGATTCCACCACCAGCTGCCCGAACGACGACGAGGTAGGCCTAGGAATGAAGTCCTGCCGGATCTATGGCGGTCACCGCGTCCAACAGGAGGAGGCGAGATGGCCTCGGCGGTGGCCGGCGACAGCGACCCGAAGCAGGTGCCGCAGTGGGTGCGGAGGCGCGCGGTAGAGGTGGAGGAGCAGCAGGTGGTGCACGAGGTTACCGCTCCACCTTCAGCTCCACCCGCCGCCCCTCTGCTTCGCTCGGCGCCCACCGCCCGGCGTCGCTCCGCCCGCCGCCCCAC…
272	Chr01	6146042	5738116	A	AATCTATCTATCTATTATCTATCTATCTATCTATCT	35	CAGAGTCGGCTGGTTAGACCGCGGGCTGGCCGGTCTGACCGCTCAGTATACGCCGGTCTGACCGGACCACATATCCAGCAGCACCTATATATCACCTGTTAAAATCCAATCATCTCCAAAACCACTTCGCCAATAATATCCAAATATTAAAACCAATAATCACATATGCCAAACAGAATAAAGAATAAAAACACTTTGATTTTACACTTAGAATCCCTCCTCTCCAGCTTGCAAAACAGAGCATGTGTTATGGTATAATTAATTAAAAATTACTTTAAAGAATAAATATAATATGATTTTAAAGCAATTTTTTATATATATTTTTTTAAAAGTACCATTTAATAGATTAGGAAGCGAGCACATGAAATGTGAGGGAATAGAAGTTGGGAAGATGAGGTA…	GGCTGGTTAGACCGCGGGCTGGCCGGTCTGACCGCTCGGTATACGCCGGTCTGACCGGACCACATATCCAGTAGCACCTATATATCACCTGTTAAAATCCAATCATCTCCAAAACCACTTCGCCAATAATATCCAAATATTAAAACCAATAATCACATATGCCAAACAGAATAAAGAATAAAAACACTTTGATTTTACACTTAGAATCCCTCCTCTCCAGCTTGCAAAACAGAGCATGTGTTATGGTATAATTAATTAAAAATTACTTTAAAAACTTTAAAGAATAAATATAATATGATTTTAAAGCAATTTTTTTTATATTTTTTTAAAAGTACCATTTAATAGTTTAGGAAGCGAGCACATGAAATGTGAGGGAATAGAAGTTGGGAAGATGAGGTA…
273	Chr01	6150186	5742286	C	CTTGGCCTGAATTATTATTATTTTTTTTT	28	GCCGCTCTTTTATGAAACAACTCCACGTGTAAAAATATAGTGTACAGATGTAGCACTAGCAGTACAGAACTGCACAAAGGCATCAGCTCCTAGGAAAGAATCCAGTGCGCCCATGCTCCAGTGCATCAAAACTCCTAAACAAATCCTCTCAAAAAAAAAAAAAACTCCTAAACAATGAAATTTAGTCATGTAAAATATACTTGTACTCCAGTACTGTAGCTGGTAGCAGTCCAAACAAACCATCAGAGAACCACCCTGCATTTGACACAAATCTCGAGGCACCATCAACGGCTGATGAAACAAAACAATTGAAACATAAACTGATCTCATTTGGTTTTGAGTAAGGCCTAGTTTAGTTCCTAACTTTTTCTTTAAATTTTTAACTTTTCTATTATATTA…	GAGCCGCTCTTTTATGAAACAACTCCACGTGTAAAAATATAGTGTACAGATGTAGCACTAGCAGTACAGAACTGCACAAAGGCATCAGCTCCTAGGAAAGAATCCAGTGCGCCCATGCTCCAGTGCATCAAAACTCCTAAACAAATCCTCTCAAAAAAAAAAAACTCCTAAACAATGAAATTTAGTCATGTAAAATATACTTGTACTCCAGTACTGTAGCTGGTAGCAGTCCAAACAAACCATCAGAGAACCACCCTGCATTTGACACAAATCTCGAGGCACCATCAACGGCTGATGAAACAAAACTATTGAAACATAAACTGATCTCATTTGGTTTTGAGTAAGGCCTGGTTTAGTTCCCAACTTTTTCTTTAAATTTTTAACTTTTCTATTACATTA…
274	Chr01	6155152	5747254	TAGTTTTTACTATAGGTACAAATTGTAAAATGATATGCACA	T	40	CTAATTACTGTTCCAATATTCGATGTGACAGGGACTGAAAATAAGTCCCTAGATCCAAACAGGGTCTCAGTTGTTACACCACCCTATTATACTTCCCTTATTTTTCATTGGTGCATATGCTTTATAGCCCGCACACATTTTTATTTACCTTTTTAAGGTATTAGGTTATTTTTGTTTTAACTTCGTACAAAATCATTAAGGCCTTGTTCGGTTAATCCGAGGGGATTTATTCCACAACTATTATGGTGTAGAATTATTCAGCCTCAATCCTCTTCAATCCTCTCTAAACCGAATAATGCCTAAATTAGGCGACCATGAGTCTATGGCTGCCTCATTGGAAGGAACATACATATCCTTCAAGTATTGTTTTTCTCAAACAGGTCAATAGTTAATTGCTAG…	TCTAATTAGTGTTCCAATATTCGATGTGACAGGGACTGAAAATAAGTCCTAGATCCAAACAGGGTCTCAGTTGTTACACCACCCTATTATACTTCCCTTATTTTTCATTGGTGCATATGCTTTATAGCCCGCACATATATTTTTTTACCTTTTTAAGGTATTAGGTTATTTTTGTTTTAACTTCGTACAAAATCATTAAGGCCTTGTTCGGTTAATCCGAGGAGATTTATTCCACACCTATTGTGGTGTGGAATTATTCAGCCTCAATCCTCTTCAATCCTCTCTAAACCGAATAATGCCTAAATTAGGCGACCATCAGTCTATGGCTGCCTCATTGGAAGGAACATACATATCCTTCAAGTATTGTTTTTCTCAAACAGGTCAATAGTTAATTGCTAG…
275	Chr01	6155823	5747884	G	GTACCATTCACTCTTTCAGGGACAGAGCGATGCGG	34	CCCAGTGAATTTAACGGCTAATATTATCGGGATGAGGTGCCTCATCCTCATTTTATTTTGGGTTCACTTTTCATTAGTCTAAGATGCGTCAGTCAGGTTAGGTTAAGGGCTCGTTCATTTCAAAATAAATGCAAAAAAAAGTACATAAATATGCCATTCATTTTAAAGGAAATCCACCAAAGGAAAATTCCCTATCCCTCAACACAGGGAAAAAAAATAATCCACTCCAACACAATATTTTCAACCCTTTGGATTGTTCGCTGAACAACCATAAGAAAGTTTCGTATGTTTTTCTACCTTAGTTTTGCATATGTATTCTGGTACTATTTGTACGCTTTTTCTATTATTATGTTTTGAAAATCCTACAACTGAACAAGCTCCTAATTATCTCTTTCACGT…	CCCAGTGAATCTAACGGCTAATATTATCGGGGTGAGGTGCCTCATCCTCATTTTATTTTGGGTTCACTTTCCATTAGTCTAAGATGCGTCAGTCAGGTTAGGTTAAGGGCTCGTTCATTTCAAAATAAATGCAAAAAAAAGTACATAAATATGCCATTCATTTTAAAGGAAATCCACCAAAGGAAAATTCCCTATCCCTCAACACAGGGAAAAAAAATAATCCACTCCAACACAATATTTTCAACCCTTTGGATTGTTTGCTGAACAACCATAAGAAAGTTTCCTATGTTTTTCTACCTTAGTTTTGCATATGTATTCTGGTACTATTTGTACGCTTTTTCTATTATTATGTTTTGAAAATCCTACAACTGAACAAGCTCCTAATTATCTCTTTCACGT…
276	Chr01	6158223	5750322	C	CCGTCTCTACTTTAAATTTGAT	21	CACTTTGTTAGCCTAATTATGATTTGGCTTGTGTGACTCGTAAGAGCTGCGTGCATGTTTAGTACCACTTTGTTAATTTAGCAAGATCGGAACCAATTTATAAGGTCTCTTTCCTCCAGCCATGTCACTCCCGGATTAACTCTTTTTACACGAAGCGATGATAAAAGTATAAGTGGAGTGGTATGTGTAAGTGGGACCGATGAGATGGCTATGCGGTTCTGGTGGGAAGGCTGTTACAAATAGCTAGGATAATCACTACAGCAGAAACAGCCCCTAGAGACGGTTTTTATGTGATGTAGAGACGGCTATACCCGTCTCTATTATAGGTAGAGACGGTTTTAGCACCCGTCTCATAGGCGTTGCCATTGCTCCCGTATCAAACGATTAGACACGTTTCAA…	CACTTTGTTAGCCTAATTATGATTTGGCCTGTGTGACTCGTAAGAGCTGCGTGCATGTTTAGTACCACTTTGTTAATTTAGCAAGATCGGAACCAATTTATAAGGTCTCTTTCCTCCAGCCATGTCACTCCCGGATTAACTCTTTTTACACGAAGCGATGATAAAAGTATAAGTGGAGTGGTATGTGTAAGTGGGACCGATGAGATGGCTATGCGGTTCTGGTGGGAAGGCTGTTACAAATAGCTAGGATAATCACTACAGCAGAAACAGCCCCTAGAGACGGTTTTTATGTGATGTAGAGACGGCTATACCCGTCTCTATTATAGGTAGAGACGGTTTTAGCACCCGTCTCATAGGCATTGCCATTGCTCCCGTATCAAACGATTAGACACATTTCAA…
277	Chr01	6167595	5762759	C	CTATTAATTATATTTTAAAATT	21	GATTAAATTCTATCCAATTCTTTGAAATTCCTATGGAATGGACACTCCTACGTAGATTTTGGATGAAATTTGGCAAGAGCTCAGAGCTCTTGAAAAATTTCCTTTGAGTCTGTCTCTCTCACCTGATTTCTGTGTTTTTCCTACGATCCAATCAAACGGTTATTCATATATTTTTTTTCTGTGTTTTGTAATCATATGTTTTACACGTTCATTCCGATTAGAATCCTATGTTTACCCTGCTCTTTCATTTTTTCATTGCTGTGATTCAAATGGGCATTTATTTGAAGATTACCAGATGGATGGCTGGTCTGGCCGATGGATGGTCAATTGTTAATTTGCAACAAAATTTCGACAAATTAACCCTTACAAAAACCATCTATACATTTTAGAACAATTTAA…	TATCCAATTCTTTGAAATTCCTATGGAATGGACAATCCTACGTAGATTTTGGATGAAATTTGGCAAGAGCTCAGAGCTCTTGAAAAATTTCCTTTGAGTCTGTCTCTCTCACCTGATTTCTGTGTTTTTCCTACGATCCAATCAAACGGTTATTCATATGTTTTTTTCCTGTGTTTTGTAATTATATGTTTTACACGTTCATTCCGATTAGAATCCTATGTTTTCCCTGCTCTTTTATTTTTTTTCATTCCTGTGATTCAAATAGGCCTTTATTTGAAGATTACCAGATGGATGGCTGGTCTGGCCGATGGATGGTCAATTGTTAATTTGCAACAAAATTTCGACAAATTAACCCTTACAAAAACCATCTATACATTTTAGAACAATTTAACTCTAAAA…
278	Chr01	6177835	5767922	G	GTATATATATATATATATATATATATATATATATATA	36	TTATACATTCCCGATTAATAATTAATACAAATCTGTTTCAGTCACAGAGAAACGCACATCAGTGTGATCATTTCAACAACTTTTGCATGCGCAGCTGAGGGCCTTGGAGTCCCCTTGCTCCCCCCGTACCATGGCGAGTCGCAGGACTTCAGCCATGGCGCCAACTTCGCCGTCGTCGGCGCCACGGCGCTCGATCTCGCCTTCTTCCAGAAGAACAACATCACCAGCGTGCCCCCGTTCAACACCTCACTGAGCGTGCAGGTCGAGTGGTTCCAAAAGCTCAAGCCTACCTTGTGCTCGACAACCCAAGGTACGTAGATAGTATAATGTATGCACACGTATTTGTGATATCGGTTGATGATCAGTTTTGCAGAAGATAGTACGGTGGTTAGGGGTGTG…	TATACATTCCCGATTAATAATTAATACAAATCTGTTTCAGTCACAGAGAAACGCACATCAGTGTGATCATTTCAACAACTTTTGCATGCGCAGCTGAGGGCCTTGGAGTCCCCTTGCTCCCCCCGTACCATGGCGAGTCGCAGGACTTCAGCCATGGCGCCAACTTCGCCGTCGTCGGCGCCACGGCGCTCGATCTCGCCTTCTTCCAGAAGAACAACATCACCAGCGTGCCCCCGTTCAACACCTCACTGAGCGTGCAGGTCGAGTGGTTCCAAAAGCTCAAGCCTACCTTGTGCTCGACAACCCAAGGTACGTAGATAGTATAATGTATGCACACGTATTTGTGATATCGGTTGATGATCAGTTTTGCAGAAGATAGTACGGTGGTTAGGGGTGTGT…
279	Chr01	6178534	5768657	ACATCTCTTGACCGATTATGAC	A	21	AGTACTCGCGTTGAAAATCAACCCCGTAAACAGTAAACGTCAAATCGCTTTAAACTAAAAACGAAAATCAAGAACTTCACCAATTCATTCGATGTGAAATTTGAAAATAAGTTCTAGACATAGTCTAAGTTCTTTTTTTAATAGAAAAACACAAAAACAACAGATAAAATTGACGGGATAGAATAAAACATTAATCTAAGCAATCTGATAGGCATGCACGAAAACGTAGGTTAAATAAAACCAACCGATAGACGTAGGTTAAATAAAACTAACCGATAGAATTGAATCATTTCTTTGAGGTAACAGCTAATTTCACTACGAATCTAACAAAACAACTACACTCAAATCCGACAGTTCCATCAAAATTTGAATGCAATATAAGATTAGTGAAAAGCTTAT…	AGTACTCGCGTTGAAAATCAACCCCGTAAACAGTAAACATCAAATCGCTTTAAACTAAAAACGAAAATCAAGAACTTCACCAATTCATTCGATGTGAAATTTGAAAATAAGTTCTAGACATAGTCTAAGTTCTTTTTTTAATAGAAAAACACAAAAACAACAGATAAAATTGACGGGATAGAATAAAACATTAATCTAAGCAATCTGATAGGCATGCACGAAAACGTAGGTTAAATAAAACCAACCGATAGACGTAGGTTAAATAAAACTAACCGATAGAATTGAATCATTTCTTTGAGGTAAAAGCTAATTTCACTACGAATCTAACAAAACAACTACACTCAAATCCGACAGTTCCATCAAAATTTGAATGCAATATAAGATTAGTGAAAAGCTTAT…
280	Chr01	6191916	5776278	GGTGGGGCCGGGTCATGACGACG	G	22	AGATGCCCTACCGAGACGAGGCGAGGCGCTGTGACGAGAGGCCGTCGGCACGGGAGTGATCTCTCCAGCCTCGGGCCGGGGAAGAGGAAGAAGACGAGCGCCTGGAGTCCCCTTCCGCGTCCTAGCGCGCACCGGCTCCTCCGGCACACGCGACGACGACGGTCGTCGATAGAGAGACAGAGGGGACAGCAATGGCGCGGTGGAGCGAGGGCGAATGGGAGAGGGAAAGGAAGGGAGGGCGCCTTGGTTTAATAGGAGGGCAATGTCGGTTTGGAAACCGACCTAGGGCGGTCAAGGAGCGAGCTGGCGCTCAGCGGTCGCAGCCAAAACGGCGACAGGGAGGATGACGCCGGCGGGGAGAAAAAGGAAGAAAAGAAAGAGGGGAAGGAGACTTGCCTC…	GGAGATGCCCTACCGAGACGAGGCGGGGCGCTGTGACGAGAGGCCGTCGGCACGGGAGTGATCTCTCCGGCCTCCGGCCGGGGAAGAGGAAGAAGACGAGCGCCCGGAGTCCGCTTCCGCGTCCTAGCGCGCACCGGCTCCTCCGGCACACGCGACGACGACGGTCGTCGATAGAGAGACAGAGGGGACGGCAATGGCGCGGTGGAGCGAGGGCGAATGGGAGAGGGAAAGGAAGGGAGGGCGCCTTGGTTTAATAGGAGGGCAATGTCGGTTTGGAAACCGACCTAGGGCGGTCAAGGAGCGAGCTGGCGCTCAGCGGTCGCAGCCAAAACGGCGACAGGGAGGATGACGCCGGCGGGGAGAAAAAGAAAGAAAAGAAAGAGGGGAAGAAGACTTGCC…
281	Chr01	6204504	5790449	TACATATATATATATATATACATATATATATATAT	T	34	CACAAGTTGCGACTAATTACGAGACGAATATTTTAAGCCTAATTGCTCCATGATTTGATAATATGGTGCTACGGTAAACATTTGCTAATAATGGATTAATTAGGCTTAATAAATTCGTCTCACGGTTTACTGACGGATTCTGTAATTAGTTTTTTTTATTAGTGCTCGAACATCTCATGCGACACCCTATATAATACTCGATGTGATACGCCAAAACTTTACACCCCTGAATCTAAATACCCCCTTATTTTTCTTGTATAACGCTCAAGTATCGATTCATGTATAACTTGCTGGTTGTATTCTTTTGTGGCTGGCACATAAAAGGACAGACATGGGAAACGCATGTTTGATTTTTGTCGTTGCCTGCAGAAAATTGAGGCTTATATAGGATGCCAAAAA…	ACACAAGTTGCGACTAATTACGAGACGAATATTTTAAGCCTAATTGCTCTATGATTTGATAATGTGGTGCTACGGTAAACATTTGCTAATAATGGATTAATTAGGCTTAATAAATTCGTCTCACGGTTTATTGACGGATTCTGTAATTAGTTTTTTTATTAGTGCTCGAACATCTCATGCGACACCCTATATAATACTCGATGTGATACGCCAAAACTTTACACCCCTGAATCTAAATACCCCCTTATTTTTCTTGTATAACGCTCAAGTATCGATTCATGTATAACTTGCTGGTTGTATTCTTTTGTGGCTGGCACATAAAAGGACAGACATGGGAAACGCATGTTTGATTTTTGTCGTTGCCTGCAGAAAATTGAGGCTTATATAGGATGCCAAAAA…
282	Chr01	6216909	5803974	GGGTTCGGGGAGGAGGATGCG	G	20	GGGCGGATCCACGAGGGAACGGCCCCTCCGAGGTCTCAGCGATGCCGGTGAGGCGGCGGCAGACACGGCGGAGGGAGACAGGGGCGGCGGAGAGGTATAGGGAGATGGGAATATCGGCCGCGCTGTCGTGGCAGTGGGACTACCCGACGGCGTGCGGCGAGATCGTCGCGCTCCTCCGAATCGGGTACGCATGTGCGGCCGAAAGCCCTCCGAATCGCTCTGCTTCCCCCTCCTCGGCAATGGCCCACGCGCCGTCACCTGCTCTGTCTCCTTCTTGCAGTTGCAGCTCGTCGTCGTCGTCGTTGATCTTTGGCTATATAGTATTCCCTCTTGCTGCTGCTACTGCTGCTGCACGGACGCAGGGAGGAGGAAGTGCTCGTGACTTGTTCATCAGGAGGG…	GGGCGGATCCACGAGGGAACGGCCCCTCCGAGGTCTCAGCGATGCCGGTGAGGCGGCGGCAGACACGGCGGAGGGAGACGGGGGCGGCGGAAAGGTACAGGGAGATGGGAATATCGGCCGCGCTGTCGTGGCCGTGGGACTACCCGACGGCGTGCGGCGAGATCGTCGCGCTCCTCCGAATCGGGTACGGATGTGCGGCCGAAAGCCCTCCGAATCGCTCTGCTTCCCCCTCCTCGGCAATGGCCCACGCGCCGTCACCTGCTCTGTCTCCTTCTTGCAGTTGCAGCTCGTCGTCGTCGTCGTTGATCTTTGGCTATATAGTATTCCCTCTTGCTGCTGCTGCTGCTGCTGCACGGACGCAGGGAGGAGGAAGTGCTCGTGACTTGTTCATCAGGAGGG…
283	Chr01	6233839	5810163	C	CGTGTACTGTGTCTAAAGGAG	20	ATCGAACCAGCTATAGCATGTGCTACTCCATCTGTTTCATATTATAAGTCGTTTAACTTTTTATTTAGTCAAACTTTGTTAAATTTGATCAAGTTTATAGAAAAAATAGTTATATTAAATCTAATATTAAATATAGTTTGATAATATATTTTTTCTGTGTTAAAAATAGTACTATATCTATATCTATATCTATACCTAATAAAAAAAATACGTAAGGATTCCCGTATTTCTTCGTCCGTCATCCCACACACGCGCCACTAAAATCTGTTTTAATCCGAGTCGGGTCCGTCCGTTTTTATTGTATTTGCAAAACCGCAGTTGATATAGTATATGTATCTTCCATGTAATCACATAACACAAGTGGTAATTTGCCTGCTTGGTTAATGTGGAAAATCTTCA…	TTGTGATCGAACCAGCTATAGCATGTGCTACTCCATCTATTTCATATTATAAGTCGTTTGACTTTTTATTTAGTTAAATTTGATCAAGTTTATAGAAAAAATAGTTATATTAAATCTAATATTAAATATAGTTTGATAATATATTTTTTCTGTGTTAAAAATAGTACTATATCTATATCTATATCTATATCTATACCTAATAAAAAAATACGTAAGGATTCCCGTATTTCTTCGTCCGTCATCCCACACACGCGCCACTAAAATATGTTTTAATCCGAGTCGGGTCGGTCCGTTTTTATTGTATTTGCAAAACCGCAGTTGATATAGTATATGTATCTTCCATGTAATCACATAACACAAGTGGTAATTTGCCTGCTTGGTTAATGTGGAAAATCTTCA…
284	Chr01	6244045	5819836	CGAGCGTACGTACGTGTCGGC	C	20	CGAACCAAACCTGCAGAATTTGAAGATTGAGGAGGAGGTCTCACGGTTGGGTCGGGCCGGAGCGCGGCCACCAGTGCCAAGAATCGAAGACGAGCACGTCGGCGCCGAGCCAGTTGCGTGCCTGGTCGATGGCGTCCAGCTTGAGTACTCGCCCGGCCTTCTCGTTGACAATGTCCACCAGGTAGTGCGTCAGGTAGTACACGATCGTCACGTTGAACTCCTGCATATCCCAGAGTCAGATACTCAGATACCCTGGCTGTTCAGCCGCCAACCCATCTGGCACAACAATGTGCGCGCAGCAACAGAACGCCTCACAGCCACAGCCAGCCAGGACATCGTACATTCGTACTAGTGTATTACTACACATTCTAAGGCTTTGGACGATGTCAGTTGTCACGC…	CGAACCAAACCTGCAGAATTTGAAGATTGAGGAGGAGGTCTCACGGTTGGGTCGGGCCGGAGCGCGGCCACCAGTGCCAGGAATCGAAGACGAGCACGTCGGCGCCGAGCCAGTTGCGTGCCTGGTCGATGGCGTCCAGCTTGAGTACTCGCCCGGCCTTCTCGTTGACAATGTCCACCAGGTAGTGCGTCAGGTAGTACACGATCGTCACGTTGAACTCCTGCATATCCCAGAGTCAGATACTCAGATACCCTGGCTGTTCAGCCGCCAACCCATCTGGCACAACAATGTGCGCGCAGCAACAGAACGCCTCACAGCCACAGCCAGCCAGGATATCGTACATTCGTACTAGTGTATTACTACACATTCTAAGGCTTTGGACGATGTCAGTTGTCACGC…
285	Chr01	6260592	5836487	GGGGGGGGGGGGGGGGGGGGGGGG	G	23	GGAATCTAGACCACTCTGGGCACAAAAAATCCCAAAGTACTACTACAGTATAGTTCACGGCCTTGTAGAAAGCACGCCAATCTCTCATCACGTTACAATTTGTGAATTGCAGTGCTACCGTATTTATCCACGCAAACAAATTCTAAAAATACATCAGGTCCTAACAAAAACTCTGAAGTGCAGCATTTGCCATTGACATAAACAAACAGTTTGGTTCGAATCATAGAACAAGCTTCACGGGAATTCAAAGACTGGAACCGAACCCAAATTAAAAAAAAAACAAAAAGGTGTAGTTTGTGCCTGAACTATCGACGAACTATTCTAATCTCTCTATACCTGCAAACTTTTGTACTGCTTATCTTGTCCCAAACGAACATGCTCATAAAACCCTTGTACTAA…	GGAATCTAGACCACTCTGGGCACAAAAAATCCCAAAGTACTACTACAGTATAGTTCACGGCCTTGTAGAAAGCACGCCAATCTCTCATCACGTTACAATTTGTGAATTGCAGTGCTACCGTATTTATCCACGCAAACAAATTCTAAAAATACATCAGGTCCTAACAAAAACTCTGAAGTGCAGCATTTGCCATTGACATAAACAAACAGTTTGGTTCGAATCATAGAACAAGCTTCACGGGAATTCAAAGACTGGAACCGAACCCAAATTAAAAAAAAAACAAAAAGGTGTAGTTTGTGCCTGAACTATCGACGAACTATTCTAATCTCTCTATACCTGCAAACTTTTGTACTGCTTATCTTGTCCCAAACGAACAAGCTCATAAAACCCTTGTACTAA…
286	Chr01	6261174	5837051	CTCATCCACTAGTAATCATGCACGTGCAATGCACGTTCTTCCCATCATAACATGT	C	54	ACTAAGGAGCGAGCCCGCTACGAGTCGGAGAGCAGTTTGCGGGTTTATGTAAAACCCCGGTTACTTGGGAATCGATCGACTGGTCTGCCACGGCTGAAACGAACTCAAATAAAAATCGCTGAGCACAATTCCAATAGACGTACTACGTGGTACGTGTGAGTTATTATGTAAGTTTCGCATGAGTTTTAGATGTATTTCATATGGAGTGTCTTTTTCGTGCTATTCTGATCCGTGTGGTTTTCACATCATCTGATCGGAGTTCTTTTTTTTTTGTTGTTGTTTTTTCGCGCTATACGTGGGGTGCACTCATGGCGTAAAGGAAATTACTCTAGGAGTGGGCGGTCCAGCAAAATTCATGGATTTGATAACTTGATCCAATTAATACAGAGAATTTACCAT…	GGAGCGAGCCCGCTACGAGTCGGAGAGCAGTTTGCGGGTTTATGTAAAACCCCGGTTACTTGGGAATCGATCGACTGGTCTGCCACGGCTGAAACGAACTCAAATAAAAATCGCTGAGCACAATTCCAATAGACGTACTACGTGGTACGTGTGAGTTATTATGTAAGTTTCGCATGAGTTTTAGATGTATTTCATATATGGAGTGTCTTTTTCGTGCTATTCTGATCCGTGTGGTTTTCACATCATCTGATCGGAGTTCTTTTTTTTTTTTGTTGTTGTTTTTTCGCCGCTATACGTGGGGTGCACTCATGGCGTAAAGGAAATTACTCTAGGAGTGGGCGGTCCAGCAAAATTCATGGATTTGATAACTTGATCCAATTAATACAGAGAATTTACTAT…
287	Chr01	6279467	5953632	T	TGGTAAAAGATTGATTTGAAAAAAAATTAT	29	TGACACACATCGAGCGGCCGCGCGATTGATTTCAGGGCAAGAAAGCGGCGGATCAGGATGGCGGCGACGAGTGCGAGAGCAGAGTGGTGGTTGATGGGAACGTGATCACGAGCGGAGGCACCGGCACCGCCATGGAGTTCGCCGTGGCCGCCGTCGAGAAGCTGCTCGGCCGCGACGTGGCGCAGAGGGTTGCGGAAGGCTTGCTTTTTGCCTGATCGATCTTCTGTTGGTTTTAGGTGATCAAACCAATGAAAGTTTTCATAATGCAGATGTGTGATCTGTGAAAGAGATAATTTTCCTTCCAAGAAAGAGACATAAAGAGTTGTCATTTGTCAAACCATCAACATTTGTTCTCCCATAAACTTATAAGGGTGTTTTCTTAATTTATAGCTGATGGAT…	TGACACACATCGAGCGGCCGCGCGATTGATTTCAGGGCAAGAAAGCGGCGGATCAGGATGGCGGCGACGAGTGCGAGAGCAGAGTGGTGGTTGATGGGAACGTGATCACGAGCGGAGGCACCGGCACCGCCATGGAGTTCGCCGTGGCCGCCGTCGAGAAGCTGCTCGGCCGCGACGTGGCGCAGAGGGTTGCGGAAGGCTTGCTTTTTGCCTGATCGATCTTCTGTTGGTTTTAGGTGATCAAACCAATGAAAGTTTTCATAATGCAGATGTGTGATCTGTGAAAGAGATAATTTTCCTTCCAAGAAAGAGACATAAAGAGTTGTCATTTGTCAAACCATCAACATTTGTTCTCCCATAAACTTATAAGGGTGTTTTCTTAATTTATAGCTGATGGAT…
288	Chr01	6296000	5970169	TCATGATTCTCAAAACGAAGT	T	20	TTTATCATACTGTTGAGTGACTCATTTTAAGTCTGTTTTTAGCACTGCTATCTGTTAAGCAATGGACTCCTGGGAAGTAGGCAGACATTACTTGGCTAATGGCTATCCATATCACCATGTGTTTAGTCAAACACTTTGTTCATTGCTGGTTTCCCACAATGTGGGCTCAACATTAATGTCAAAAGAATAGATTCTGCTAGATCAGTGCAAGAACCAATTTCAGTTTTGCTACATCAGCATTGCAAGGGTAATTTTTCACACCAATCATATTCAGAATTTCAGATGCATAGCATTTTTTTGTGCTTCCACTGTGCCCTTTGCGTGATATGTGTACCATGGAAGAAATTGACAGTGACAACACAAATGTTGCTTTTGGCAGAGCTGCAAAACAATATTTAT…	TTTATCATACTGTTGAGTGACTCATTTTAAGTCTGTTTTTAGCACTGCTATCTGTTAAGCAATGGACTCCTGGGAAGTAGGCAGACATTACTTGGCTAATGGCTATCCATATCACCATGTGTTTAGTCAAACACTTTGTTCATTGCTGGTTTCCCACAATGTGGGCTCAACATTAATGTCAAAAGAATAGATTCTGCTAGATCAGTGCAAGAACCAATTTCAGTTTTGCTACATCAGCATTGCAAGGGTAATTTTTCACACCAATCATATTCAGAATTTCAGATGCATAGCATTTTTTTGTGCTTCCACTGTGCCCTTAGCGTGATATGTGTACCATGGAAGAAATTGACAGTGACAACACAAATGTTGCTTTTGGCAGAGCTGCAAAACAATATTTAT…
289	Chr01	6315506	5989661	GTATTTTAAGTTCGATATGAAAATTACTTTGATGTTCCGAAGGGCT	G	45	GCTGACCAATAAGTTGCCGTAGGCAATTCAATCATTTCTGGCCATATACATCTGCTGAAAGTTATGAACTCCAGCCACTGACGAATTCGTGGTGCTGGTATTCTTCGGCAACATGATCCATCATACAGATTCTATGCTTGGTTGTTGCAAGCAATTCTTATGCGGTGACAGTTGCTGCTGATAGGGAGAAAAGGCATGTCCGGCGGCTCAGCGGCTCTAACTGTACTTTCATATGAGTGGAACCGATAGTTGTACATGTGAAAAGTTTGCCATTCAAAATGGTCATTCATGTTGTTAGGTCATTCATGTAGTCGATGTCAAATTAATCATCAATTATTTGATTTGATTCATTCACAAGTTTAATTGGCTCTAGATACTTGTGAGCTGCAGGCCAGCAAT…	GCTGACCAATAAGTTGCCGTAGGCAATTCAATCATTTCTGGCCATATACATCTGCTGAAAGTTATGAACTCCAGCCACTGACGAATTCGTGGTGCTGGTATTCTTCGGCAACATGATCCATCATACAGATTCTATGCTTGGTTGTTGCAAGCAATTCTTATGCGGTGACAGTTGCTGCTGATAGGGAGAAAAGGCATGTCCGGCGGCTCAGCGGCTCTAACTGTACTTTCATATGAGTGGAACCGATAGTTGTACATGTGAAAAGTTTGCCATTCAAAATGGTCATTCATGTTGTTAGGTCATTCATGTAGTCGATGTCAAATTAATCATCAATTATTTGATTTGATTCATTCACAAGTTTAATTGGCTCTAGATACTTGTGAGCTGCAGGCCAGCAAT…
290	Chr01	6325048	5999154	G	GGAGCAACAATGATGCTCTGCATTACCACAG	30	TCTGTGAACCTGATATGAGAGTGAATGAGTTGTTTGCCTAGTATACTTCGTTTCAGTAGGAGATGTAAATTCTCAGTCCGTGCTGATTCAGACTAGTGAATTAAAATTAGTAGTACTAGTTAGTACTGTCTCCGTGCATTCAAAAAAAAAAAAAAGGAAGCTAATGCAGTACTGCTCCTGAACTCAGAATTCAAGGAGTGCAGAAGTTGAATTAAATCTGAATCTTTCAAACCACTGATCACATCTATCGCAGCTATAGCCTCGCATTGCATCTGAATTAATTCTTCGCGTCATGGCGCAACAGTAAATCCCAATATTAGCGCCACTATTCAATTGGATGTTCAGGGAATAATCAATGATGCGTACTGTGCCCCCGTCATAAGTTGAGGACAGCAAGCG…	ATATCTGTGAACCTGATATGAGAGTGAATGAGTTGTTTGCCTAGTATACTTCGTTTCAGTAGGAGATGTAAATTCTCAGTCCGTGCTGATTCAGACTAGTGAATTAAAATTAGTAGTACTAGTTAGTACTGTCTCCGTGCATTCAAAAAAAAAAAGGAAGCTAATGCAGTACTGCTCCTGAACTCAGAATTCAAGGAGTGCAGAAGTTGAATTAAATCTGAATCTTTCAAACCACTGATCACATCTATCGCAGCTATAGCCTCGCATTGCATCTGAATTAATTCTTCGCGTCATGGCGCAACAGTAAATCCCAATATTAGCGCCACTATTCAATTGGATGTTCAGGGAATAATCAATGATGCGTACTGTGCCCCCGTCATAAGTTGAGGACAGCAAGCG…
291	Chr01	6325525	5999661	C	CTAATATATATATATATATATATATATATATAATATA	36	ATGCTCTGCATTACCACAGGTAGGTAGGTGCATAGATGAAGGAGATAGTATTCAGACTTTCAGGGTGTGAGAGAGATAAGAGATTCAGTTCATTCCCATGTGTCGCAACAGTCAGATCGACAGCAACAGAAGCTGGAACAAACGTGAATGAACTTGATTATTCTAGCAATCGGACGCTGTTAAGCTCTCGTGCGAGCACTATTAAACTCAGGGAAGGAACTGTTCACATCTACTACAACTGTTCACGTCTGAGAATGAGACCAATCGGAGTCAGATTCTCTCGTCTACTCAAACTGGTATATGTATATCCATCCAATGATCTCACATCAAGTTCTGTTCAGCTATCTAACATCTCTCTCTGACCATACCTTTTTATTACAAGTTGCATTGTCACCTCAG…	AATGATGCTCTGCATTACCACAGGTAGGTGCATAGATGAAGGAGATAGTATTCAGACTTTCAGGGTGTGAGAGAGATAAGAGATTCAGTTCATTCCCATGTGTCGCAACAGTCAGATCGACAGCAACAGAAGCTGGAACAAACGTGAATGAACTTGATTATTCTAGCAATCGGACGCTGTTAAGCTCTCGTGCGAGCACTATTAAACTCAGGGAAGGAACTGTTCACATCTACTACAACTGTTCACGTCTGAGAATGAGACCAATCGGAGTCAGATTCTCTCGTCTACTCAAACTGGTATATGTATATCCATCCAATGATCTCACATCAAGTTCTGTTCAGCTATCTAACATCTCTCTCTGACCATACCTTTTTATTACAAGTTGCATTGTCACCTCAG…
292	Chr01	6336368	6010525	A	ACACACACACACACACACTCTCTCTCTCTCTCTCTCTCTCT	40	TTTTCATTTGTCTCATGCGTACATCATTGTTGCCAAATTCCTTTAGAACAAAAAAAAGGACCCATCTTCCTATTCTTGTGAAGAACGACTGTAAATCTCTCTTCTTTTTTTTTTTTACTTCCATGTTTACCAGACCTCCCAAGGAAAGAAAGGTATAGATGGCATTTGTACTCTTTACATCCAACTATGTAATATGGAAGTTTTGCCAATCCATGGTTATTAATCCAACCACTACTATGTCATGTCACCCATGTTCTTTGGGTAATTGGTCCCTGCTCTACATACACTTGGTGTAGTCCCACTAACTACACCTCATGTGGGTGTTTCCTGGTGGATTTTGTGGTTTGAACATGTGAGAGCTATCAGCTGTTGGTCCCTGAAAAGATAACTCTTGTCAAA…	TTTTCATTTGTCTCATGCGTACATCATTGTTGCCAAATTCCTTTAGAACAAAAAAAAGGACCCATCTTCCTATTCTTGTGAAGAACGACTGTAAATCTCTCTTCTTTTTTTTTTTTTACTTCCATGTTTACCAGACCTCCCAAGGAAAGAAAGGTATAGATGGCATTTGTACTCTTTACATCCAACTATGTAATATGGAAGTTTTGCCAATCCATGGTTATTAATCCAACCACTACTATGTCATGTCACCCATGTTCTTTGGGTAATTGGTCCCTGCTCTACATACACTTGGTGTAGTCCCACTAACTACACCTCATGTGGGTGTTTCCTGGTGGATTTTGTGGTTTGAACATGTGAGAGCTATCAGCTGTTGGTCCCTGAAAAGATAACTCTTGTCAA…
293	Chr01	6338635	6012835	AGAGAGAGAGAGAGAGAGAGAGA	A	22	TAGCTTAGAAATAAACACCATTAAATGTTTCGTATGAACTGATTGTCCTTTCATGCTTAAAGTGTGGTTATTGTGGGCCTTGTAATTAAATATTTGTGTCTGAACTTTCTTCTCCTCTGTCACTCTAATGTAATACCTCAGCTCCTAAATCCTTATTAGCCCAAGTACAAATACATATATATATAGCATTCTAATTATACTTTCTTACCCAGTGTTGTGTAAAAGGGTTAACCTAAGCGCCACGTATGAAACGTCTCGGTGGTGTATATGTTGGCCTTATCTTATAAACTCTTTATATGCAGCTAATCTATGATTTATGAACACCCAACCATGCATGGACTACGTCGTCCTCTGGTTGATCCATTGCACAATCATAATTCTTCCATATGCATCGATCTT…	GCTTAGAAATAAACACCATTAAATGTTTCGTATGAACTGATTGTCCTTTCATGCTTAAAGTGTGGTTATTGTGGGCCTTGTAATTAAATATTTGTGTCTGAACTTTCTTCTCCTCTGTCACTCTAATGTAATACCTCAGCTCCTAAATCCTTATTAGCCCAAGTACAAATACATATATATATATAGCATTCTAATTATACTTTCTTACCCAGTGTTGTGTAAAAGGGTTAACCTAAGCGCCACGTATGAAACGTCTCGGTGGTGTATATGTTGGCCTTATCTTATAAACTCTCTATATGCAGCTAATCTATGATTTATGAACACCCAACCATGCATGGACTACGTCGTCCTCTGGTTGATCCATTGCACAATCATAATTCTTCCATATGCATCGATCTT…
294	Chr01	6344442	6018502	G	GACGGCTCCGATCGTCCCCTTGCCGGATGAAGTGCC	35	ATAGATGTTAATATGTCTAAATTCATTAACATCTAAATGACTAGCAATAGTGCCCGTGCGTTGCAACGGGAAAAACACCGTTTGATAGTGTGACACCTTGAAAACCTTAAATCAGTAAAAATCAAGTCTAATTTGATATATTAACAAATAGGTAGAACCGAGTCTAATTCGATGTATTAGCAAAGGATTTAAGATTTAGTTTTAGATTTATTTTTCGAGCCTACTTAGGAGTTTATCCGATGGACTTTAATTTAAAAAATCTGAGCCATATTGTTTGATCAAATTTACTTTTGGCCCAGGTCTTCCCAAGCCGGCCCAAACTTGGGCTGGCCCATCTTCGGCGAGCCGAATCAATTCGACGGCCCGCGAGCTGAGCAGCTGACCATGGCACATATGCGG…	ATAGATGTTAATATGTCTAGATTCATTAACATCTAAATGACTAGCAATAGTGCCCGTGCGTTGCAACGGGAAAAACACCGTTTGATAGTGTGACACCTTGAAAACCTTAAATCAGTAAAAATCAAGTCTAATTTGATATATTAACAAATAGGTAGAACCGAGTCTAATTTGATGTATTAGCAAAGGATTTAAGATTTAGTTTTAGATTTATTTTTCGAGCCTAATTAGGAGTTTATCCGATGGACTTTAATTTAAAAAATCTGAGCCATATTGTTTGATCAAATTTACTTTTGGCCCAGGTCTTCCCAAGCCGGCCCAAACTTGGGCTGGCCCATCTTCGGCGAGCCGAATCAATTCGACGGCCCGCGAGCTGAGCAGCTGACCATGGCACATATGCGG…
295	Chr01	6368874	6055941	A	AATAAACTATAAGTTTTCGTGTCT	23	GGTGGCCAAATCCTCCGCGTGTTAGGGTTCCGAGTTTCCGACCGCTGGGGCCGAGGGATTTTAAGGATCTCGGCGGGGGAATCCGAGTGCGGTTCGGAGGCGAGGCGAGGGCGAAAAATTTGGGTTCCCTCGCAGGGAGGGGCTCGGGTTTTGAACGAAAATTTCGAACGCGATGTCGGGGGGACGAGGCGGAGGCGAGAGGTGGGGGAAGACGACTCGTCGGCGCGCGGCGGGGGGATGAGATGGGAGGCTGACAGGTGGGGCCGTGACGGCGTGAGGTAGTGGGGAAAAGGGTTTTTTCGCGCGGATCTTGGGGGGGGGGGGTGGGGGGGGTGTTTGGGGCGCGCGGGGAGGCGGAGCTCTAGTCGGGCAACGAATTTCTGGGTCGTTTCAGTTTTC…	TCCCCCCAACTCGTCGGTGGCCAAATCCTCCGCGTGTTAGGGTTCCGAGTTTCCGACCGCTGGGGCCGAGGGATTTTAAGGATCTCGGCGGGGGAATCCGAGTGCGGTTCGGAGGCGAGGCGAGGGCGAAAAATTTGGGTTCCCTCGCAGGGAGGGGCTCGGGTTTTGAACGAAAATTTCGAACGCGATGTCGGGGGGACGAGGCGGAGGCGAGAGGTGGGGGAAGACGACTCGTCGGCGCGCGGCGGGGGGATGAGATGGGAGGCTGACAGGTGGGGCAGTGACGGCGTGAGGTAGTGGGGAAAAGGGTTTTTTCGCGCGGATCTGGGGGGGGTTGTTTGTGGCGCGCGGGGAGGCGGAGCTCTAGTCGGGCAACGAATTTCTGGGTCGTTTCAGTTT…
296	Chr01	6378849	6077091	G	GACTTAGATGTTATAGACAGCGA	22	GGCGCCGCGGTGTTGGCGGAGTGCGAGATGCGCGGGAAGGCGGCGAGCATGGTGGTGACGTGGCCGGAGGGCGCGAGGCCGGCGGAGTTCGGCGTCATGCGGCGCGTGGCGGCGGAGCTTGGCGTCGACCCGGCCAAGGCGGCGGCCGGGAGGGTCGCCGGCCGGGCCGAGCTGGACGCGCTGTACACTTGAGTTGATTCGCTCGTTTTTTCGCTGTGATTGTGTTGCACGGTTGCTCGTGATGAGTTTGTAATGGAGAAAGAAAAAACTGGGATTATATGTGTGACAAAGATGATTTCTTTGTGTTTTGAGACTATCTGCCTCATGGATTCTTAATATGCAAAGCAAACAATTTTCTGGTTTTGTTGTGTGTCATCACCAGTACATTTTGTTGTGCTG…	GGCGCCGCGGTGTTGGCGGAGTGCGAGATGCGCGGGAAGGCGGCGAGCATGGTGGTGACGTGGCCGGAGGGCGCGAGGCCGGCGGAGTTCGGCGTCATGCGGCGCGTGGCGGCGGAGCTCGGCGTCGACCCGGCCAAGGCGGCGGCCGGGAGGGTCGCCGGCCGGGCCGAGCTGGACGCGCTGTACACTTGAGTTGATTCGCTCGTTTTTTCGCTGTGATTGTGTTGCACGGTTGCTCGTGATGAGTTTGTAATGGAGAAAGAAAAAACTGGGATTATATGTGTGACAAAGATGATTTCTTTGTGTTTTGAGACTATCTGCCTCATGGATTCTTAATATGCAAAGCAAACAATTTTCTGGTTTTGTTGTGTGTCATCACCAGTACATTTTGTTGTGCTG…
297	Chr01	6392250	6090522	CACATGGCCCGTTTGTTCGCGG	C	21	CTCCGGCGCGGCGTCCCTATCTATCTCGGGCCCTGCCTGTCTTCCCGGCTCTCTGTAGTCGATCTGCACACGTAATTTTGTCTCCGATCGATCGATCTCGCGTGATCTCGGGGACTTGTGTTCCTCCGGCTGGAGACGACGACGGCGACGAGGACCACTGCTCCGTCTGATATCGACCAAAATCGCATCGCTCATGGCTGCAGAATTATTGTAGCTGAAGAATTATGAGCCTTGGTGAAGAATCATCGAGTTTGGTACTGTGTGCATGTATGTATGTATGCAGTTTGGATTCCGGGCTGTATATGTATGATTCGGTATTTGATTTGTTGTGGCAAGTATTACTAGAAGTATATATACTATACTCTGTATACTGATTGCGAGATCGCTAATGATGATTGA…	CTCCGGCGCGGCGTCCCTATCTATCTCGGGCCCTGCCTGTCTTCCCGGCTCTCTGTAGTCGATCTGCACACGTAATTTTGTCTCCGATCGATCGATCTCGCGTGATCTCGGGGACTTGTGTTCCTCCGGCTGGAGACGACGACGGCGACGAGGACCACTGCTCCGTCTGATATCGACCAAAATCGCATCGCTCATGGCTGCAGAATTATTGTAGCTGAAGAATTATGAGCCTTGGTGAAGAATCATCGAGTTTGGTACTGTGTGCATGTATGTATGTATGCAGTTTGGATTCCGGGCTGTATATGTATGATTCGGTATTTGATTTGTTGTGGCAAGTATTACTAGAAGTATATATACTATACTCTGTATACTGATTGCGAGATCGCTAATGATGATTGA…
298	Chr01	6392755	6091003	T	TGCGCGTGCGTTATGAGTGTCTGCGTTGTACT	31	GCCCGTTTGTTCGCGGATGTGTGTGTGTGTTGGGGGGGGGGGGGGGGGGGGGGGGGGGCGCCAACACGTGTCCTGTTGTGCAATCTCCGGTTGTCTTTTTTTTGCCTCTCGCATAGTCGAATTGTGACAACTGACGCGCGCGCGAGAGAGAGAGACAAGATAGAGAGGATTCGTGGGGGATGTGGAGCCATAGAAGTCCAGAAGATGGTCCAATACAACCTAGAACACTTTGAGCGATACCAGCCAACCAGGTGCATAGTCAAAAATGAACGCGGAAGATGCGAAAGGGTATGTAGTCTAATGGTTACAAGAGTCTCAGTAACCTGAGGTCATGGGTTCGACTCCCTATGGAAGCGAATTTTCTAGATTTTAACGGCGTTGTGTTTTCAGTTGGTAGCC…	ATGCGTCGTGGGCATATGCATGTGTGGGGGGGGGGGGGGGGCGGGGGGGGGGGGGGCGCCAACACGTGTCCTGTTGTGCAATCTCCGGTTGTCTTTTTTTGCCTCTCGCATAGTCGCATTGTGACAACTGACGCGCGCGCGAGAGAGAGAGAGACAAGATAGAGAGGATTCGTGGGGGATGTGGAGCCATAGAAGTCCAGAAGATGGTCCAATACGACCTAGAACACTTTGAGCGATACCAGCCAACCAGGTGCATAGTCAAAAATGAACGCGGAAGATGCGAAAGGGTATGTAGTCTAATGGTTACAAAAAGTCTCAGTAACCTGAGGTCATGGGTTCGACTCCCTATGGAAGCGAATTTTCCAGGTTTTAACGGCGTTGTGTTTTCAGTTGGTAGCC…
299	Chr01	6403882	6101589	T	TTTATACATCAATTGAACAGCCGGAT	25	GGTGTAGCCGGAGCTCCCTTCAATCCAATCAATAGAGGAACACAATGGCAGGTTCATCTCCCAGGTCATGCAAACCCATGCAAGTGCAGGCCTACCGGCATGAACTGCAGAGGTATCCATGAACCGGCAGCTGCATCCCACCACTTCCTCTCCTGAATTGGATCGAAAGGAGCTCCTCCTCACATCACAGCAAGATATCCATCTTTCTTCAACCTATGTATCAAACACAACAAAAACAGACAAAAGTATATGAACAGAAAAGGTGACACAGCTTGCTAAATCAAAATCTTTGTGTGCTAGTATGAGTTTCTACCTAGCCTAGGAACGCATGAGTTCTGAGTACAACGATTGCTTAGGGGTTGGTGGGTTTATATAGAACTCAGGGGCAAATCTTGGCCG…	GGTGTAGCCGGAGCTCCCTTCAATCCAATCAATAGAGGAACACAATGGCAGGTTCATCTCCCAGGTCATGCAAACCCATGCAAGTGCAGGCCTACCGGCATGAACTGCAGAGGTATCCATGAACCGGCAGCTGCATCCCACCACTTCCTCTCCTGAATTGGATCGAAAGGAGCTCCTCCTCACATCACAGCAAGATATCCATCTTTCTTCAACCTATGTATCAAACACAACAAAAACAGACAAAAGTATATGAACAGAAAAGGTGACACAGCTTGCTAAATCAAAATCCTTGTGTGCTAGTATGAGTTTCTACCTAGCCTAGGAACGCATGAGTTCTGAGTACAACGATTGCTTAGGGGTTGGTGGGTTTATATAGAACTCAGGGGCAAATCTTGGCCG…
300	Chr01	6421787	6120052	C	CGGGGGGGGGGGGGGGGGGGGGGGGGTAGAACGGTGGGATCCACCGAGGAAATACGATGCCACGAGACGGATCTCTCG	77	GTATATCCTGTCCGTTTCCTTGATTGATTGGTTTGCTTTTCTGGGTAGCTATAGCTTTGCTTGCTGTATACATTTACAGTAGTGGTACTACTCGTGGGCGCAACGTTACGTCTTGGCATGGCGTCCGGCGGAGAGGGAGAGAGAGAGAGAGAGAGAGAGAGAGAGATTCCCGTGGCCGTTGAGAGAGACGCGAGAGGAAGAGGAGGAGATCGTGGACCACCTCGTCCCCCCGTACGTGCCAGAGCAGAGCAGATGGGATCCGTCCGATCGAGAGCGACGCCGAAACGGAACGGACGACCTGCGCCAGTGCCAGGCCCCCGGCAAGTCGCGCAAGTGTGCAGCAACTGCTTGGTTCTCTGCGCGTGGCGTGCGTGGTTTTTGCTGGTTTTCGCCGCGATT…	TCCGGGTTTCGCCACCGTATATCCTGTCCGTTTCCTTGATTGATTGGTTTGCTTTTCTGGGTAGCTATAGCTTTGCTTGCTGTATACATTTACAGTAGTGGTACTACTCGTGGGCGCAACGTTACGTCTTGGCATGGCGTCCGGCGGAGAGGGAGAGAGAGAGAGAGAGAGAGATTCCCGTGGCCGTTGAGAGAGACGCGAGAGGAAGAGGAGGAGATCGTGGACCACCTCGTCCCCCCGTACGTGCCAGAGCAGAGCAGATGGGATCCGTCCGATCGAGAGCGACGCCGAAACGGAACGGACGACCTGCGCCAGTGCCAGGCCCCCGGCAAGTCGCGCAAGTGTGCAGCAACAGCTTGGTTCTCTGCGCGTGGCGTGCGTGGTTTTTGCTGGTTTTCG…
301	Chr01	6422231	6120578	CATAAAACTACAAGTTTAGTGATAATTTAATC	C	31	TACGTGGCGCGAGGGGAGAGGAGGAGCGTGGCGGCCACGGGCGCCATACATTCCACCGGGGATTCTCGTCGCCTCTTGGCACGTCGCGTCGGCGTCACGGACGGTAGCCGCCGCCTGCCGGGGAAAAACCGAAAAAGATTGTGCGCCACTGCTACACACGCTCGGTATTTTTCTCGCGCGTGTGTATCCTGTAATTGTACGCGTCTCTGTTAAGCGATCGGGCCTGTATCTGTGGGCTAAGCTACTAGTGGTGTGTTGGTGATAGGTACGCTGTCTCGCTACTATTACAGGTGGGATCTTCTGTATGTATATACTACAGTACACATGTGTTTTATTTTAAGTAAATTTCACAAACCTATGGATACTTTGATCAAATTATCACAAAACTGTAGATTTAGA…	AGAACGGTGGGATCCACCGAGGAAATACGATGCCACGAGACGGATCTCTCGCGAAAGGGATTCTCGTCGCCTCTTGGCACGTCGCGCGTCGGCGTCACGGACGGTAGCCGCCGCCTGCCGGGGAAAAACCGAAAAAGATTGTGCGCCACTGCTACACACGCTCGGTATTTTTCTCGCGCGTGTGTATCCTGTAATTGTACGCGTCTCTGTTAAGCGATCGGGCCTGTATCTGTGGGCTAAGCTACTAGTGGTGTGTTGGTGATAGGTACGCTGTCTCGCTACTATTACAGGTGGGATCTTCTGTATGTACATACTACAGTACACATGTGTTTTATTTTAAGTAAATTTCACAAACCTACGGATACTTTGATCAAATTATCACAAAACTGTAGATTTAGA…
302	Chr01	6432669	6130960	TATGCGAGAGATTCAGAGAGATTCAGAGATTGGTTGGGCGGAGGTCGGCCGGGGTAGTAC	T	59	GACCGATATATATACTCTGTTTATATGATGTTTTGACTTTGATCAAAATTAAACTGCTTCAAGTTTAACTTAAGTTTCTGGAAAAAAAATAACGTTTTCAACACAAGACAAATTTATTATTAAAATATATTCAATTATTGATCTAATAAAACTAATTTTATATTATAAATATTACTATATTTGTTTATAAATTTAGTTAAACTTCTTATAAACTGAAACGGAGGGGTATATATCATTTATATTTATATGTATATACATACATATACCCAGCTAGCTAGCTAGCAGAGAAATGCAGAATGTTTGATTCCGATGATGGCATGCATGCAATGCAATTATGCAAATGAACACACATGGACGCACGCACGCACGCACGATCGATGCACGGATGGGGAATCTTGC…	CGATATATATACTCCCTCTGTTTATATGATGTTTTGACTTTGATCAAAATTAAACTGCTTTAAATTTGACTAAGTTTCTAGAAAAAAAATAACGTTTTCAACACAAGACAAATTTATTATTAAAATATATTCAATTATTGATCTAATAAAACTAATTTTATATTATAAATATTACTATATTTGTTTATAAATTTAGTTAAACTTGTTATAACCTGAAACAGAGGGGTATGTATCATTTATATTTATATGTATATACATACATATACCCAGCTAGCTAGCTAGCAGAGAAATGCAGAATGTTTGATTCCGATGATGGCATGCATGCAATGCAATTATGCAAATGAACACACATGGACGCACGCACGCACGCACGATCGATGCACGGATGGGGAATCTTGC…
303	Chr01	6432960	6131192	T	TCGGCCGGCCGGCCGGCATGTATGCTGCCAATATGCCATATCTG	43	GCAGAATGTTTGATTCCGATGATGGCATGCATGCAATGCAATTATGCAAATGAACACACATGGACGCACGCACGCACGCACGATCGATGCACGGATGGGGAATCTTGCACAGGGCGGGGAGAGGCGGTCAAGGGCTGGAGATAATCTCTGCGCTCTCTGCTGTCTGCAGTCTGCGCGCGCGCGCGCGCACACACACACCTGCAGATACTATGCGAGAGATTCAGAGAGATTCAGAGATTGGTTGGGCGGAGGTCGGCCGGGGTAGTACATGCGTTCATGTCGTGTTGGCTGATCTGATCAGAATCACGCAGTACGCCGGCCGGCCGGCCGGCTGGCCCGGATCATCAGCGATGGGACGGCGTCGCAGAGGCTGCGTGCGTGCATGCATGCGATATCAGC…	TCATTTATATTTATATGTATATACATACATATACCCAGCTAGCTAGCTAGCAGAGAAATGCAGAATGTTTGATTCCGATGATGGCATGCATGCAATGCAATTATGCAAATGAACACACATGGACGCACGCACGCACGCACGATCGATGCACGGATGGGGAATCTTGCACAGGGCGGGGAGAGGCGGTCAAGGGCTGGAGATAATCTCTACGCTCTCTGCTGTCTGCAGTCTGCGCGCGCGCGCGCACACACACACACCTGCAGATACTATGCGTTCATGTCGTGTTGGCTGATCTGATCAGAATCACGCAGTACGCCGGCCGGCCGGCCGGCTGGCCCGGATCATCAGCGATGGGACGGCGTCGCAGAGGCTGCGTGCGTGCATGCATGCGATATCAGC…
304	Chr01	6437781	6136081	GGTGAGTGTCTGTGTGCGTGCATT	G	23	TGAGACCTCTCTCCAGCAAAGTCTCCTTACAATCTCACCTATCATTATCAAGCACTTATATATTGTTTTGGGAACAAACGCGCGCTACTCTTTTGACTACTCTCATACACAACACACACGCACACTATTTGCACGGTCCCTGTACTATACATGGAGAGTTTGATTGGTAGCAACTCCGTCCGTTACATATTATAAGTCATTTGATATTTTCCTTAGGTAAAGTTCTTTAGGTTTGTAAAAGGGTCTGTAGCCTAGTGGTTACAAGAGCCTTAGTAGCACCATAGATCCTGGGTTCGACTCCTCATGGGAATAAATTTTTCAGGATTTAACGCTTTGTGCTTTCATTGGTAGGCGACGTACCTGTCGACAGGGAGGTGCCTGTGGTGACTTCGTCAATCT…	CAATCTCACCTATCATTATCAAGCACTTATATATTGTTTTGGGAACAAACGCGCGCTACTCTTTTGACTACTCTCATACACAAACACAACACACACGCACACTATTTGCACGGTCCCTGTACTATGCATGGAGAGTTTGATTCGTAGCAACTCCATCCGTTACATATTATAAGTCATTTGATATTTTCCTTAGTTAAAGTTCTTTAGGTTTGCAAAAGGGTCTGTAGCCTAGTGGTTACAAGAGCCTTAGTAGCACCATAGATCCTGGGTTCGACTCCCCATCGGAACAAATTTTCCAGGATTTAACGCTTTGTGCTTTCATTGGTAGGCGACGTACCTGTCGACAGCGAGGTGCCTGTGGTGACTTCGTCAATCTCCAGAATGGATTTGCTGGCCCAG…
305	Chr01	6445961	6144299	A	AAAAAATCTTCGCTGGCTGCAGCCTTATGAG	30	ATATGTCTTGAGATTAGTGAACTCACACATAAGTGTTTTGTTGTCAGTATGTTGCACATCAATGAAAGGGTAATTAGCCCTAAATGCAACGCGCACATGTATACCCTATTTTTATTCTTATGTGTACCTTCAAAGACTAGACTAATATATATCTTATGATTGACGAAGTTACCATGAACGTCTCATCGTTAACTTATATGTTGCCTACCACTAAACAAATAATTAGCTCTAATTCAAGTTAGAAGAGTATGTTCCATTAACCACAAAGAATCTAACCAGCTGAATTCCACTACTACGAAAACTATCTTTCGTGGCGGTCATTTTCAGTTTTTGCTGGCGGAATTTAGAGCCGCCACAAACCAAAGGCCAGTGAAAATCAAGATATTCGCTGACGATTAT…	TATGTCTTGAGATTAGTGAACTCACACATAAGTGTTTTGTTGTCAGTATGTTGCACATCAATGAAAGGGTAATTAGCCCTAAATGCAACGCACACATGTATACCCTATTTTTATTCTTATGTGTACCTTCAAAGACTAGACTAATATATATCTTATGATTGACGAAGTTACCATGAACGTCTCATCGTTAACTTATATGTTGCCTACCACTAAACAAATAATTAGCTTTAATTCAAGTTAGAAGAGTATGTTCCATTAACCACAAAGAATCTAACCAGCTGAATTCCACTACTACGAAAACTATCTTTCGTGGCGGTCATTTTCGGTTTTTGCTGGCGGAATTTAGAGCCGCCACAAACCAAAGGCCAGTGAAAATCAAGATATTCGCTGACGATTATC…
306	Chr01	6448753	6147115	T	TACCAGAAAGAACACAAAATAAAGAATAAAA	30	ATGGTGGTGATTGTGGCGGCGGCAGAGGTAGTGGGGATGGGTGAGGAGTAGGGGAGCGGGCGCAAGAGGAGGAATGGCCTGGAGGAGGGCGACGAGAAGGTAGGTGGAAGGAAGAGGAGAGAGAGGAAGAGGAGAGAAAAAGATGTTGACATGTGAGGATCCAGGTCCTTTAACCAGTAGTGTATCTAGGATGAAAATAGAGAGGGTGCCTTGTTCGAATGGGAATTTCGGACGAGCAATCATCTAGCTTATCAGAATTCAGACAAGCCTCTTAATTAACGTATAATTAGTTAAGTGTTCACTCTTATAAACTTTAAATTTTGATTTAATTGAATTTTGAAGAAACTTCTCTATAATAAGTTTTTTGAAAAATCACAATGTTTAATGGTTTGACAAAGA…	ACACCAGCGGATGGTGGTGATTGTGGCGGCGGCAGAGGTAGTGGGGATGGGTGAGGAGTAGGGGAGCGGGCGCAAGAGGAGGAATGGCCTGGAGGAGGGCGACGAGAAGATAGGTGGAAGGAAGAGGAGAGAGAGGAAGGAGAGAAAAAGATGTTGACATGTGAGGATCCAGGTCCTTTAACCAGTAGTGTATCTAGGATGAAAATAGAGAGGGTGCCTTGTTCGAATGGGAATTTCGGACGAGCAATCATCTAGCTTACCAGAATTCAGACAAGCCTCGTAATTAACGTATAATTAGTTAAGTGTTCACTCTTATAAACTTTAAATTTTGATTTAATTGAAATTTGAAGAAACTTCTCTATAATAAGTTTTTTGAAAAATCACAATGTTTAATGGTTT…
307	Chr01	6459774	6158274	TTGATTTAAAAAACTTAAGGTAAATTATTATG	T	31	AATTGGAATATTCTTTATGAATATAATGAAAAAATTGTATCAATTGTTCCACAGATTTATATATACATGACCTCTAATTGTTTGCTTATTTACCTTGATGAGCTAAATAAAGTATACGTCATATATCTGAATTGGGAATAAATCAATCATCGTGATATAAGGAAGCATTGAAATCGTGAGAGAATCATTTCCTCCATTAGCTAAACAAAAATTTGTGAGAACCATTTCCTCCATTAGCTACTTAAAGAGGCCAACAGAGCATGCATACTCAATTCACTTCAAATACACCGAAATAGGCACTGGCAGAATATGGAGGAACAAATCCCTTGTACTTGGTAGCACCAATAGAAAAATCTCTTCATAGAAGTAGCACCAGCAGCTTGACGAAATATTGTTATC…	CAACAATTGGAATATTCTTTATGAATATAATGAAAAAATTGTATCAATTGTTCCACAGATTTATATATACATGACCTCTGTTTGCTTATTTACCTTGATGAGCTAAATAAAGTATACGTCATATATCTGAATTGGGAATAAATCAATCATCGTGATATAAGGAAGCATTGAAATCGTGAGAGAATCATTTCCTCCATTAGCTAAACAAAAATTTGTGAGAACCATTTCCTCCATTAGCTACTTAAAGAGGCCAACAGAGCATGCATACTCAATTCACTTCAAATACACCGAAATAGGCACTGGCAGAATATGGAGGAACAAATCCCTTGTACTTGGTAGCACCAATAGAAAAATCTCTTCATAGAAGTAGCACCAGCAGCTTGACGAAATATTATTATC…
308	Chr01	6467100	6165560	A	AACAAGTCAACAAAGGGGAAAAA	22	TCTTCAGTCAGGTGTGCGCACACATAATATGTTTGAGAAAATTATGCAAGTGAAGGGCCACTTGGGTTAATTAATTAATTCATCCAAATCCCTACATCTCCAAGGTATGTTCATACCCTTGTCTCCAAGCAACTCAAAAGTCCTCAACCAACCAGTGCCTGAGCCAGGGTCAAAATCTTATCTTTAATAGTTGTTTGATGACCTAATCATCTTCCGAACCAAAGACTAAAAGTCTAAAACTAATCTACAGACAACCAAACAGAAAAAGCAATGGCAACTTCAGATCTCCTGAAGTTTTCCCATTGGTCATGGTCCTTTAAATCTACCAAACAGAAAGGCACATCTACAATACAATTCTTTGACAACAAAAAATAAAAAAAGATCCAAGTTTTCAAGACC…	TCTTCAGTCAGGTGTGCACACACATAATATGTTTGAGAAAATTATGCAAGTGAAGGGCCACTTGGGTTAATTAATTAATTCATCCAAATCCCTACATCTCCAAGGTATGTTCATACCCTTGTCTCCAAGCAACTCAAAAGTCCTCAACCAACCAGTGCCTGAGCCAGGGTCAAAATCTTATCTTTAATAGTTGTTTGATGACCTAATCATCTTCCGAACCAAAGACTAAAAGTCTAAAACTAATCTACAGACAACCAAACAGAAAAGGCAATGGCAACTTCAGATCTCCTGAAGTTTTCCCATTGGTCATGGTCCTTTAAATCTACCAAACAGAAAGGCACATCTACAATACAATTCTTTGACAACAAAAAATAAAAAAAGATCCAAGTTTTCAAGACC…
309	Chr01	6470914	6169382	TATATATATATATATATATATATATAT	T	26	ATGATTACACTTAAAATGGGAAGGGGAGAGTAAATGATCTTGATTAACTGTCTATACGTGCAAAATGGGAATGAAGTAAATGGTTTTGAAAATCCACTGTGTAATGACAGATGGAGCGAGCAAATACCTTTCCTGATCATAAGGGGCGCTCTAAATGATCAATGCTCCAGGTTGGTTTTACCTGCAGGGAATGATAATTGTGTGCCACATTAGAAATGTGTTTTTATGATTTACCATTTGTTCGATGGTTTGTAGTTGGCAGAATTATTTGGTGATGAACTGGGGTTTTGGTAGTGGGGCTGTGGGGGGTTGAAGAGCTGTGACCACTCTAGTCTCGCAAATAATCTGGTTCTTCTTGTGGATAACAGCTATACTCATGTTGGATTGTATTGTGGGGAA…	ATGATTGCACTTAAAATGGGAAGGAGAGAGTAAATGATCTTGATTAACTGTCTATACGTGCAAAATGGGAATGAAGTAAATGGTTTTGAAAATCCACCGTGTAATGACAGATGGAGCGAGCAAATACCTTTCCTGATCATAAGGGGCGCTCTAAATGATCAATGCTCCAGGTTGGTTTTACCTGCTGGGAATGATAATTGTGTGCCACATTAGAAATGTGTTTTTATGATTTACCATTTGTTCGATGGTTTGTAGTTGGCAGAATTATTTGGTGATGAACTGGGGTTTTGGTAGTGGGGCTGTGGGGGGTTGAAGAGCTGTGACCACTCTAGTCTCGCAAATAATCTGGTTCTTCTTGTGGATAACAGCTATACTCATGTTGTATTGTATTGTGGGGAA…
310	Chr01	6844599	6542997	AGAGAGAGAGAGAGAGAGAGA	A	20	GCGTCAGGGAAAGCTCATGAATTATGCTCTGACGACTCTTTTAGCTGAGGCAGGGATATATGGAAGTTGGGCTTGTCAGACCGACACTATCTAACTACTTTACCGCTGACGATCAAATGGCTAACCAAGCACGTGTGAACAAAAAAGCTACGAGTGTCTTTTTTTCCCCCTTTCCAATCGGGTGTGATCGTAATTTTAAAAAGCTGAAGCATGATTAATGTTACTGTACCTTTTATTTTGTTGTGAAATTGATGTAATTTTTTGCTGATTTGAGTTGAACTTGGGATGAAAGTGTTGGTGAGAAATTAAGCGGACAATTTTTTTTTCAAAAAAACTGGTTAATTAAAAAGTACTACCAAATTAATTCCAGTTCAATGTTCCTGCAATCCGAGTAGGAAG…	GCGTCAGGGAAAGCTCATGAATTATGCTCTGACGACTCTTTTAGCTGAGGCAGGGATATATGGAAGTTGGGCTTGTCAGACCGACACTATCTAACTACTTTACCGCTGACGATCAAATGGCTAACCAAGCACGTGTGAACAAAAAAGCTACGAGTGTCTTTTTTTCCCCCTTTCCAATCGGGTGTGATCGTAATTTTAAAAAGCTGAAGCATGATTAATGTTACTGTACCTTTTATTTTGTTGTGAAATTGATGTAATTTTTTGCTGATTTGAGTTGAACTTGGGATGAAAGTGTTGGTGAGAAATTAAGCGGACAATTTTTTTTTCAAAAAAACTGGTTAATTAAAAAGTACTACCAAATTAATTCCAGTTCAATGTTCCTGCAATCCGAGTAGGAAG…
311	Chr01	6893898	6592319	T	TATATATATATATATATATAT	20	TTGTAAAATAAAAGGTAAATTTTCTATATGAATTTAAGCATGATCTATATACAGATTTATAAGTCATCTAAATAGTCATATAAAAATTTGAAAAAAAATAAGATAGATTAATATAAAATATATCACTTTACAAACATGTAAATACCAATTCAACTTCTCCGTTCACGTTACTTAATAATAATAAATATAACTATGTATATGCATTAACTATTTTCAGTTTAATTTGTTTTTTGTTTTGTAACTTGTAGAGAAGTTCAATTTAGTTTTATATGTTTATGGAGTGATATATTTCATGCTAATATATGTTATCAAATTATTATAAGCTTTTCTATGACTATTTAAGTAGTATAAAAAAAAGGATATCCTTTCTAAAAATGAAAATCCATTTCCTGATATGGA…	TTGTAAAATAAAAGGTAAATTTTCTATATGAATTTAAGCATGATCTATATACAGATTTATAAGTCATCTAAATAGTCATATAAAAATTTGAAAAAAAATAAGATAGATTAATATAAAATATATCACTTTACAAACATGTAAATACCAATTCAACTTCTCCGTTCACGTTACTTAATAATAATAAATATAACTATGTATATGCATTAACTATTTTCAGTTTAATTTGTTTTTTGTTTTGTAACTTGTAGAGAAGTTCAATTTAGTTTTATATGTTTATGGAGTGATATATTTCATGCTAATATATGTTATCAAATTATTATAAGCTTTTCTATGACTATTTAAGTAGTATAAAAAAAAGGATATCCTTTCTAAAAATGAAAATCCATTTCCTGATATGGA…
312	Chr01	7002857	6701245	TATATATATATATATATATATATATATATATATATATATATATATATATATATATATATATATATAG	T	66	TTGGAGCGCACAATGGTAGATAAAAATCAAGGACATTTGAGTGTTAAACTTCACCTCCAAACTACAACTTTTCCATTTTCCTTTAGCACACTTCCCGAACTATAAACAACACATTTCGTGCAAATATTTTCAATATATAAGTTTTTTTCTAAAATCAAATAATTTTTCAAACTTATAACAATTAGTACTTAATTAATCAGTGGTAATATGCATGCTACTTCAATATATAGAGTTTCAAACGGGCCCTTATTAGCAGCAAGAGCACCGATCTATCTTTGTCATAACATAGTCATGTTGCTCAAAAGTGGGAAAAAGAGGGAAACATGAGTGAGTTTGGTGTGGATGGAGCGCACAATGAACACATACAAGGAAACTAAGCGGCAAGGAGTGGTAGGTGGG…	TTGGAGCGCACAATGGTAGATAAAAATCAAGGACATTTGAGTGTTAAACTTCACCTCCAAACTACAACTTTTCCATTTTCCTTTAGCACACTTCCCGAACTATAAACAACACATTTCGTGCAAATATTTTCAATATATAAGTTTTTTTCTAAAATCAAATAATTTTTCAAACTTATAACAATTAGTACTTAATTAATCAGTGGTAATATGCATGCTACTTCAATATATAGAGTTTCAAACGGGCCCTTATTAGCAGCAAGAGCACCGATCTATCTTTGTCATAACATAGTCATGTTGCTCAAAAGTGGGAAAAAGAGGGAAACATGAGTGAGTTTGGTGTGGATGGAGCGCACAATGAACACATACAAGGAAACTAAGCGGCAAGGAGTGGTAGGTGGG…
313	Chr01	7052676	6751000	CAATACTTTTACTTTTATTACTGCCATATTAATTATCTTGTTGCTG	C	45	GTGCTACACACATTTTGCATCCACTTGTTTAAGCTTATGCTTTAGGAAATGTGCTGCTCTGCCCCGGCAAACACGTTGCATTAGGAAATGTGCTACTCTATAGTGAACTGCGGAATTAATTCCTCACCATGTTTTTTCTTTGGGGATACAGACTGCATTGCATTGAGAAACGCCATTATGCCAATGAAAATTTCTCCATATGCTTCCTATACTGGTTCACATAGTGTTCAACACTGTAAGTTCCCGACAGCTGGAACTTACAGCATCCTCACTTCCTGTGCCCATGTTCTGAACCGTTCCATATGCATTTCCCACTTGATGTTATTTCAAATTGCTGTGTTCCACTTTTGGGCCATATATCTGGCAGTAATTCAAACAAATATAGTTTTGCCAAGAGTT…	GCTACACACATTTTGCATCCACTTGTTTAAGCTTATGCTTTAGGAAATGTGCTGCTCTGCCCCGGCAAACACGTTGCATTAGGAAATGTGCTACTCTATAGTGAACTGCGGAATTAATTCCTCACCATGTTTTTTCTTTGGGGATACAGACTGCATTGCATTGAGAAACGCCATTATGCCAATGAAAATTTCTCCATATGCTTCCTATACTGGTTCACATAGTGTTCAACACTGTAAGTTCCCGACAGCTGGAACTTACAGCATCCTCACTTCCTGTGCCCATGTTCTGAACCGTTCCATATGCATTTCCCACTTGATGTTATTTCAAATTGCTGTGTTCCACTTTTGGGCCATATATCTGGCAGTAATTCAAACAAATATAGTTTTGCCAAGAGTTCT…
314	Chr01	7086282	6781781	T	TTCGGTGAATCACTTGAGCCCTGAGACATTTTCGGTGCC	38	AGTACTTCTGTAATTTGTATAGGTCAGTTCAATTCTCGGAGAAGGTTCAGAGCAGAGGTAGACGAAGCAGGAGAGAGCACCTGTGCTTTTCCGGCCCATGTCTACGGGAGACCCACGTCGGCGCATGTCCGGCCGGCCCAATTCTTCCGGAATTACAGCCCAGTTCACGTGAAGACTGGGCCTTCTAAATGGACCATGGTTGAGCCCATTTGTGAACCGGCCCATCTATAACGAGCCCATCCTAACTTAATTTGGGTATCTTTTGTGTGTGTTGCCGGTGTTGGTCGTGTGAAACACTACTCTTCTGATCCATCGATGAATCTTGAGCGATTACAGCAATCATTCATTCATCTTCTGACGTAGTAGTGATTTCGTTTCTGCAGTACTCTTGAACACGCT…	AGTACTTCTGTAATTTGTATAGGTCAGTTCAATTCTCGGAGAAGGTTCAGAGCAGAGGTAGACGAAGCAGGAGAGAGCACCTGTGCTTTTCCGGCCCATGTCTACGGGAGACCCACGTCGGCGCATGTCCGGCCGGCCCAATTCTTCCGGAATTACAGCCCAGTTCACGTGAAGACTGGGCCTTCTAAATGGACCATGGTTGAGCCCATTTGTGAACCGGCCCATCTATAACGAGCCCATCCTAACTTAATTTGGGTATCTTTTGTGTGTGTTGCCGGTGTTGGTCGTGTGAAACACTACTCTTCTGATCCATCGATGAATCTTGAGCGATTACAGCAATCATTCATTCATCTTCTGACGTAGTAGTGATTTCGTTTCTGCAGTACTCTTGAACACGCT…
315	Chr01	7088385	6783943	CGCGTACGCCGCCGCCGGGCGCCCTCGCC	C	28	TTTGCTCTTTTTTTTTTCAGCTGGTGTGATTTTGCCCCCATTGTATGATTTTAGCTTGTGTGATTAACAGAACAGCAAGCATTACAAAGTGTCCCCATACAAATATAGTACATTAGCTACTTTCTCAATAAACGTCAATTATCAAATACATATTGTTGGGTCTATGTACTCCATTCAAGTGATGCTAATATAGTTAATTGGAGGAGTTAGGAAGGAAATGGTAGTTACTAGTTCGCATCCAGCCACCACCTACCTCGTCGCATCCTGTGGCCGTCGCCTGCCTCGTCGCCTGCCGCACCTGGGAGTGGCCGCCACCGCGTGGAAGCCTGGGAAAGGCATCACGTGAATGGCTCGCCGGCTGGCTACCCACTGGCCGCGGCGCCTAGCTACCGCCGGCCC…	TTTGCTCTTTTTTTTTTCAGCTGGTGTGATTTTGCCCCCATTGTATGATTTTAGCTTGTGTGATTAACAGAACAGCAAGCATTACAAAGTGTCCCCATACAAATATAGTACATTAGCTACTTTCTCAATAAACGTCAATTATCAAATACATATTGTTGGGTCTATGTACTCCATTCAAGTGATGCTAATATAGTTAATTGGAGGAGTTAGGAAGGAAATGGTAGTTACTAGTTCGCATCCAGCCACCACCTACCTCGTCGCATCCTGTGGCCGTCGCCTGCCTCGTCGCCTGCCGCACCTGGGAGTGGCCGCCACCGCGTGGAAGCCTGGGAAAGGCATCACGTGAATGGCTCGCCGGCTGGCTACCCACTGGCCGCGGCGCCTAGCTACCGCCGGCCC…
316	Chr01	7090371	6785901	TATATATATATATATATATATATATATATATATATATATATATAGAC	T	46	CATGACTATTTTATAACACTGTTACTACGAAAAGTAGTCGTGTTACTACATATTGATTGTCGTGTTACTAGGCCGTACCCGCGAGACGAGAACTAAAAAAAATAAATCTCAATCTTTAGAGAGCAATATCTCTCACGTTATATATTATTTTTCTATTCCGTCTGCACCATAATATTCATAAAAAAGTGCTTAACAAAACTAGATCCATCATGACTATTTTTCAATATTGTTACTACGAGAAAGTTGTCATGTTACTACACAATAACTGCTATGTTACTGCGGAATTCCTGCGAGACGTGAACAACCAAGTGGTGAGCGGGGGAGGGAGTCAATGGGCGGTTTGACTCGAGTTTGACCGGTGAGAGAGGGCTTTGACCAGCCTTTGACTGAGGTGGGAAG…	CATGACTATTTTATAACACTGTTACTACGAAAAGTAGTCGTGTTACTACATATTGATTGTCGTGTTACTAGGCCGTACCCGCGAGACGAGAACTAAAAAAAATAAATCTCAATCTTTAGAGAGCAATATCTCTCACGTTATATATTATTTTTCTATTCCGTCTGCACCATAATATTCATAAAAAAGTGCTTAACAAAACTAGATCCATCATGACTATTTTTCAATATTGTTACTACGAGAAAGTTGTCATGTTACTACACAATAACTGCTATGTTACTGCGGAATTCCTGCGAGACGTGAACAACCAAGTGGTGAGCGGGGGAGGGAGTCAATGGGCGGTTTGACTCGAGTTTGACCGGTGAGAGAGGGCTTTGACCAGCCTTTGACTGAGGTGGGAAG…
317	Chr01	7104821	6801050	ATATATATATATATATATATATATATA	A	26	GGTGTTTGGTTGGACGGATTAAAGTGGGGCTAAATTTTAGTCCCTCTCATAAAAACATAAGTCCTACCATAGAGACTTATATTTTTAAGAGAGGGACTAAATTTAGTCTCTAGTTCCCAAACACCAAACACCCCCTAGGTGTGCCATCTCTATTGGAACTTGGAAAGCCAGCCCACACACACAGTTGTGTTAGCTACGAAAAGCCTCTGCAGTGTCTTTTGTTTGCTAGTTAGCTTATCAATGACTACCAAAAATTTAAATTTAAAACTTATTTTTTTTTAATTTGAGTTTGGGAATTTTTTTCGTTCATTGCTTTATTCTTCAACCCGAGCTTTCAAACAATTATTTAATATATCTATTTAAAAAAAATATTGTACGTATAAATTATCTTTGGTTGCT…	GGTGTTTGGTTGGACGGATTAAAGTGGGGCTAAATTTTAGTCCCTCTCATAAAAACATAAGTCCTACCATAGAGACTTATATTTTTAAGAGAGGGACTAAATTTAGTCTCTAGTTCCCAAACACCAAACACCCCCTAGGTGTGCCATCTCTATTGGAACTTGGAAAGCCAGCCCACACACACAGTTGTGTTAGCTACGAAAAGCCTCTGCAGTGTCTTTTGTTTGCTAGTTAGCTTATCAATGACTACCAAAAATTTAAATTTAAAACTTATTTTTTTTTAATTTGAGTTTGGGAATTTTTTTCGTTCATTGCTTTATTCTTCAACCCGAGCTTTCAAACAATTATTTAATATATCTATTTAAAAAAAATATTGTACGTATAAATTATCTTTGGTTGCT…
318	Chr01	7118393	6814658	C	CGCCCCGCGGAGGCCGGCGGGCGGC	24	TGCACAGTAGTAACCAAGAATTACTAGCTCCTCTTACTAGCTTATAAGCTTATAGCATCTCCAATATCCTCTCCAAATCGAACTCTCCAAACACCTATATAGCCAACTCTTTATCTAATTTGACTAGTCCAACAAGTTGTTCACTTCAATAGCCTCTCTATCTACCCCTCTATTACAAATCTATTACAAATGGGACTCATATGTCAGTCTCTACTACCCTTTTTCCTCCTCTTCCAACCCATTTTTCTTCCTCCTACTAGACTACTGCATCCACCCCACACCATCTCCTCCAATGCGGCGACGGTGGACGGCGGGCACGCGAGGCGACGACGGGCAGGCGGAGAACAGCGAGCGGCGGCGGCGGCGGCGCCGAGCCTCGCCACGCGGAGGCCGGCGGCC…	TCATGCACAGTAGTAACCAAGAATTACTAGCTCCTCTTACTAGCTTATAAGCTTATAGCATCTCCAATATCCTCTCCAAATCGAACTCTCCAAACACCTATATAGCCAACTCTTTATCTAATTTGACTAGTCCAACAAGTTGTTCACTTCAATAGCCTCTCTATCTACCCCTCTATTACAAATCTATTACAAATGGGACTCATATGTCAGTCTCTACTACCCTTTTTCCTCCTCTTCCAACCCATTTTTCTTCCTCCTACTAGACTACTGCATCCACCCCACACCATCTCCTCCAATGCGGCGACGGTGGACGGCGGGCACGCGAGGCGACGACGGGCAGGCGGAGAACAGCGAGCGGCGGCGGCGGCGCCGAGCCTCGCCACGCGGAGGCCGGCGGCC…
319	Chr01	7152092	6853156	T	TATATATATATATATATATATATATATA	27	TATCATCATCCCATTAGGACGACTTCGCGGGTTACTGTTGCTGAACCAATAATGTGCCATGTGTTGTGCTTGTTTTGTTCTGGAGTGTGGCATGCTCAGTCTACTCGGTTGATATAGGCCTTTCTTTTGATAGTGGGATAGCCGGATAGGCAATTATGCATCATGCTGTGGACCTATGGTGTTGTCAATGGCAGTGGGCTCCCTGGAGTGGTTGATGTAAGTTTCTGGTCTGGCCCGTGTACAATCACGCCTGCAATTTTCTCTGTCGTTGCCCTGAGTTTCAACTCTACCAATCATCTTATTTAGCCCAGTAGAGTGAGTACGTTGTTGGTCTCCTCTACTGGGCTAAATTTTGTACAAGTGCTTTTGCGCTATTTGTATTTTGTCGTTCTAATCCTC…	TATCATCATCCCATTAGGACGACTTCGCGGGTTACTGTTGCTGAACCAATAATGTGCCATGTGTTGTGCTTGTTTTGTTCTGGAGTGTGGCATGCTCAGTCTACTCGGTTGATATAGGCCTTTCTTTTGATAGTGGGATAGCCGGATAGGCAATTATGCATCATGCTGTGGACCTATGGTGTTGTCAATGGCAGTGGGCTCCCTGGAGTGGTTGATGTAAGTTTCTGGTCTGGCCCGTGTACAATCACGCCTGCAATTTTCTCTGTCGTTGCCCTGAGTTTCAACTCTACCAATCATCTTATTTAGCCCAGTAGAGTGAGTACGTTGTTGGTCTCCTCTACTGGGCTAAATTTTGTACAAGTGCTTTTGCGCTATTTGTATTTTGTCGTTCTAATCCTC…
320	Chr01	7298281	7206994	T	TATCTTTAGTCCCGGTTGGTA	20	CCATCCCCGGCGGCGGCGGCGGAGGCCAGAGCGGAGGGCTGGCAGCAAGGCGGCAGGCGGTGGTGGCCGGGCGCAAGGCGGTGGGTGGCGGTCGGGCAGCGGTGACCCGCGCGGCGATCGGGTGCAAGGCGGCCGGCGGCCCACGGCCGGGTGGCAGCGACTGCGAATGTTTTTTTGAATGATTTGTATAATTTGGTGGAGCATTTTGTTGGTTGATTTAGGGATGATTTTGTGATTAATTTGTGGATTGTGATTGATTTGTGGATTGTGGATGTGGATGTATTGTGGATGTATTTTGTTGTGCTTGATGTAATTTTTTTTTGAGATTTTGTGATGTATTTGAGTATTTGAGATGATCGATTGTGGATTTGGAGGCAATTTGAGGATGATTGATTTGGA…	CCGTCCCCAGCGGCGGCGGCGGAGGCCAGCGCGGAGGGCTGGCCGCAAGGCGGCAGGCGGTGGTGGCCGGGCGCAAGGCGGTGGGTGGCGGCCGGGCGGCGGTGACCCACGCGGCGATCGGGCGCAAGGCGGCCGGCGGCCCACGGCCGGGCGGCGGCGACTGCGAATTTTTTTGAATGATTTGTATATTTTGGTGGAGCATTTTGTTGGTTGATTTAGGGATGATTTTGTGATTAATTTGTGGATTGTGATTAATTTGTGGATTGTGGATGTGGATGTATTGTGGATGTATTTTGTTGTGCTTGATGTATTTTTTTTTTTTGAGATTTTGTGATGTATTTGAGTATTTGAGATGATCGATTGTAGATTTGGAGGCAATTTGAGGATGATTGATTTGGG…
321	Chr01	7691467	7614786	ATATATATATATATATATATATATATATATATATATA	A	36	GTAAACGAACGAGCAAAGCAAAAGCAGGGAACTAACTTGTGCGGCTAGTACGTGTGCGAGTATTGCCACTGCCTTGCAAACCAAATCATCACCACAAGAGAGCTCGATGTACGTACAAATAAATTCAAAATTTCATTACGTATCGATTTGTTGTTTAATTACTAATTAATTTCATACATTCATATAGTTTATTCGCATGAGGGATAACTTTATCACACACAAGGAATTTATCGCGGCGGTTCAAAAACAACTCATGGGATTTATCAACGAACAAATCCTTGATCCCAAGGGTGAATTCTACTACGACGGAAATACAGTTCATAGGTCCTTAGTTTCTGAGATAGCGACTACTACTACGTCGAAATCGTAGCTAGCTAGGACATAATGGATTGTAATTAA…	GTAAACGAACGAGCAAAGCAAAAGCAGGGAACTAACTTGTGCGGCTAGTACGTGTGCGAGTATTGCCACTGCCTTGCAAACCAAATCATCACCACAAGAGAGCTCGATGTACGTACAAATAAATTCAAAATTTCATTACGTATCGATTTGTTGTTTAATTACTAATTAATTTCATACATTCATATAGTTTATTCGCATGAGGGATAACTTTATCACACACAAGGAATTTATCGCGGCGGTTCAAAAACAACTCATGGGATTTATCAACGAACAAATCCTTGATCCCAAGGGTGAATTCTACTACGACGGAAATACAGTTCATAGGTCCTTAGTTTCTGAGATAGCGACTACTACTACGTCGAAATCGTAGCTAGCTAGGACATAATGGATTGTAATTAA…
322	Chr01	7781815	7705102	CAATATGTAATTAATTTGAAGATAAGACCT	C	29	CATAATTGGCTAGATCTTTTATAACTTATTATTGTATCGTGCAGCTGAGATGCACCTGCTGATTTTTTTTCCTATATGCTGCATTTTCTTAATGTTGATTAATGGATGCCTTGGTGCATGTGAGTAGTGACACTATATATATTCCAAATAAAAAAGTCTAGTTGAGTCCAAATCGATTTTGGATTGTGGAAGTTTCGTGCAGAGTGCGTGAGACTTCACATAGCCTACGAATATAATTTTATAGATAAAAATAACTCTGCAATCATAATTATTATTGCAGTGTGGGCTTTTCATGATTGCCATCATGATTTAAATATTTTTACTTTAAAGTTTTTCATTAAACATTAGGAATTTATATACTCCAAACAATCACTCTTTGTAACATTCTTTTAGCTAACG…	GCATAATTGGCTAGATCTTTTATAACTTATTATTGTATCGTGCAGCTGAGATGCACCTGCTGATTTTTTTTCCTATATGCTGCATTTTCTTAATGTTGATTAATGGATGCCTTGGTGCATGTGAGTAGTGACACTATATATATTCCAAATAAAAAAGTCTAGTTGAGTCCAAATCGATTTTGGATTGTGGAAGTTTCGTGCAGAGTGCGTGAGACTTCACATAGCCTACGAATATAATTTTATAGATAAAAATAACTCTGCAATCATAATTATTATTGCAGTGTGGGCTTTTCATGATTGCCATCATGATTTAAATATTTTTACTTTAAAGTTTTTCATTAAACATTAGGAATTTATATACTCCAAACAATCACTCTTTGTAACATTCTTTTAGCTAAC…
323	Chr01	7992300	7914600	A	ATATATATATATATATATATATATATATATATATATATAT	39	GGTAACAAGTTTGCGTTTCACTTTTTATATTCTGGGAGTAACAAGTTACAAATAGACTTCATGCTATATACTCCATCCGTCCCTAAATATTTGACGCCGTTGACTTTTTTAAACATGTTTGATCGTTTATCTTATTCGAAAACTTTTGTGAAATATGTAAAACTATATGTATATTTAACAATGAATCAAATGATTGGAAAAGAATTAATAATTACTTAATTTTTTTGAATAAGACGAATTGTCAAACATGTTTAAAAAAGTCAACGGCATCAAATATTTAGGGACGGATGGAGTATATCTCTACTATTATAAAAATTTTTGCCGGTACTTTTTGTACGTCATCCGTGTATGAGTCGGTTTTGAAGTTCGTTCGCTTTTTTTAAATACATGAGAAGTTGT…	GGTAACAAGTTTGCGTTTCACTTTTTATATTCTGGGAGTAACAAGTTACAAATAGACTTCATGCTATATACTCCATCCGTCCCTAAATATTTGACGCCGTTGACTTTTTTAAACATGTTTGATCGTTTATCTTATTCGAAAACTTTTGTGAAATATGTAAAACTATATGTATATTTAACAATGAATCAAATGATTGGAAAAGAATTAATAATTACTTAATTTTTTTGAATAAGACGAATTGTCAAACATGTTTAAAAAAGTCAACGGCATCAAATATTTAGGGACGGATGGAGTATATCTCTACTATTATAAAAATTTTTGCCGGTACTTTTTGTACGTCATCCGTGTATGAGTCGGTTTTGAAGTTCGTTCGCTTTTTTTAAATACATGAGAAGTTGT…
324	Chr01	8118533	8040865	C	CTCCCCCCCCCCCCCCCCCCAT	21	AACGAGGAAAGATAAATCTAAATGTTATGTGAAAAAAAAAACATCTAAATCATTAAGAATAACTTGGGGGAGGATGTAACAATGTGATTATGTGATAAACAGGTTTGCAGACAGCAAACGTTTTCGCTAGTAAAAGTACAACAGCAAGCTCTATCTTGCTCCAGTTCATGCTAGCAGCAACAAACATATGGACCATTTGCTCTTTAGGTGTAATCCACCGCACGAGTGTAATCTACACCAGCATGTCGCCTCAAATCACCAGACATTATTCCCCAATGCTGTTCATAGCGAAATTTGGAGGGCACAGTATATAATCAACCTGTTTGGCACATAAGCAAGTATTCCACTACCAAAATTCTAGCTCCAAATCTCAGCGAAGCCCCCCCAAACCCAAAACAA…	AACGAGGAAAGATAAATCTAAATGTTATGTGAAAAAAAAAACATCTAAATCATTAAGAATAACTTGGGGGAGGATGTAACAATGTGATTATGTGATAAACAGGTTTGCAGACAGCAAACGTTTTCGCTAGTAAAAGTACAACAGCAAGCTCTATCTTGCTCCAGTTCATGCTAGCAGCAACAAACATATGGACCATTTGCTCTTTAGGTGTAATCCACCGCACGAGTGTAATCTACACCAGCATGTCGCCTCAAATCACCAGACATTATTCCCCAATGCTGTTCATAGCGAAATTTGGAGGGCACAGTATATAATCAACCTGTTTGGCACATAAGCAAGTATTCCACTACCAAAATTCTAGCTCCAAATCTCAGCGAAGCCCCCCCAAACCCAAAACAA…
325	Chr01	8118539	8040902	C	CTCGAGGCTCTAGGCGGGATCAG	22	GAAAGATAAATCTAAATGTTATGTGAAAAAAAAAACATCTAAATCATTAAGAATAACTTGGGGGAGGATGTAACAATGTGATTATGTGATAAACAGGTTTGCAGACAGCAAACGTTTTCGCTAGTAAAAGTACAACAGCAAGCTCTATCTTGCTCCAGTTCATGCTAGCAGCAACAAACATATGGACCATTTGCTCTTTAGGTGTAATCCACCGCACGAGTGTAATCTACACCAGCATGTCGCCTCAAATCACCAGACATTATTCCCCAATGCTGTTCATAGCGAAATTTGGAGGGCACAGTATATAATCAACCTGTTTGGCACATAAGCAAGTATTCCACTACCAAAATTCTAGCTCCAAATCTCAGCGAAGCCCCCCCAAACCCAAAACAATCCATG…	AAAACATCTAAATCATTAAGAATAACTTGGGGGAGGATGTAACAATGTGATTATGTGATAAACAGGTTTGCAGACAGCAAACGTTTTCGCTAGTAAAAGTACAACAGCAAGCTCTATCTTGCTCCAGTTCATGCTAGCAGCAACAAACATATGGACCATTTGCTCTTTAGGTGTAATCCACCGCACGAGTGTAATCTACACCAGCATGTCGCCTCAAATCACCAGACATTATTCCCCAATGCTGTTCATAGCGAAATTTGGAGGGCACAGTATATAATCAACCTGTTTGGCACATAAGCAAGTATTCCACTACCAAAATTCTAGCTCCAAATCTCAGCGAAGCCCCCCCAAACCCAAAACAATCCATGGGATCAAAGCAAGGCAACACGTAAATACGTA…
326	Chr01	8132697	8055140	GAATTCGTTCATTTGCATCGAAGTCGGGGGCTACTGTCAGGGTTAT	G	45	GAAAATTCTATTCGACATTACCGAAGACTCCATGTCTCTATGGTTCTACACCAAGATCGACTAAGGCGAGTACGACAAATGTCGACAAGGCTCCGTCGTAGACTCTACGCCTTCTCGATCGCTTGAGAATGGTTGCTGGATCTCGACAAGGAATACGGAATGAAGAGATGGTGTACCCGCCGAGATAAAATTTCTTGACTTCAATCCAAATTCTCGATTACAGCAAGACATGAGACTTAGTCGTACGCTCTATACTTTCTCAGTCGACATCAGAGATTAACTTAGACAAACCCTTTCGGTGCCCGCACGAGGCTGACAAAGGAAGTTCAACGTTATCTCTAAACTCACCGAGAACGGTCACATGAGCTCGATAACAGTTACTCCAATGTCTGCGCGCGG…	GGGGCTATTTCTATCTAATATTCTTTTCTGAGTATTGATTTCAGGAAAATTCTATTCGACATTACCGAAGACTCCATGTCTCTATGGTTCTACACCAAGATCGACTAAGGCGAGTACGACAAATGTCGACAAGGCTCCGTCGTAGACTCTACGCCTTCTCGATCGCTTGAGAATGGTTGCTGGATCTCGACAAGGAATACGGAATGAAGAGATGGTGTACCCGCCGAGATAAAATTTCTTGACTTCAATCCAAATTCTCGATTACAGCAAGACATGAGACTTAGTCGTACGCTCTATACTTTCTCAGTCGACATCAGAGATTAACTTAGACAAACCCTTTCGGTGCCCGCACGAGGCTGACAAAGGAAGTTCAACGTTATCTCTAAACTCACCGAGAAC…
327	Chr01	8253994	8273097	ATTATATATATATATTATATATATATATA	A	28	TACCAGTACGAGGTAGTACTACTATCTCTCTGCAGCTGCTCCTCCTCAAGAGGCGCGCGTGGCAATTGCAACAGCGGCGACAACAGTCATGCATGGAGGAGGTGGTAGACATAGACGAGCACGACGAGGAGGCGATCGTCGTGGGCGCCAGCGTGGCGCAGCTGCCTGGACCGTGACGGTTGTGTCGGCTCGCTGTGGTGGCGCCGCGCCTACGACCGCCTCCGTGTCCACCTCCCCAAGCAGTACCGCACGGGTGATGGTGTCCGCTCCCGCCTCCGCCGCAAGGTCCGGGAGGTGCGGTTCGACGCCGTCGACCTTGCCACCAGTAAGTAACTTAGAGCGGTATGTGGCGAGGTACCGCCGCCGCCAGTGAGAACGATGAGCAGGTGGTCCCCATGA…	TACCAGTACGAGGTAGTACTACTATCTCTCTGCAGCTGCTCCTCCTCAAGAGGCGCGCGTGGCAATTGCAACAGCGGCGACAACAGTCATGCATGGAGGAGGTGGTAGACATAGACGAGCACGACGAGGAGGCGATCGTCGTGGGCGCCAGCGTGGCGCAGCTGCCTGGACCGTGACGGTTGTGTCGGCTCGCTGTGGTGGCGCCGCGCCTACGACCGCCTCCGTGTCCACCTCCCCAAGCAGTACCGCACGGGTGATGGTGTCCGCTCCCGCCTCCGCCGCAAGGTCCGGGAGGTGCGGTTCGACGCCGTCGACCTTGCCACCAGTAAGTAACTTAGAGCGGTATGTGGCGAGGTACCGCCGCCGCCAGTGAGAACGATGAGCAGGTGGTCCCCATGA…
328	Chr01	8321532	8341481	T	TTCATGATTTAAAAATACTACATATATTTAGT	31	GACGACGCCGTCGACGTCGGCACGGTGAGGAAAGACGACGACGCCGCGTCGGCGCCGACCAGCCGGCGCTGCATCGTGGTCGACGTGGAGTCGACGCCGTGGCAGAAGCTGCGTATGCCGCTGCGGCGCCGCATGGTGTAGACACTAATCGAGATAGAAGAGGGGATCGATCGACGCCATGTCAGGTTTGGTTGGAGAAAAGTATATAAGCTTAATTAGGCGTGTACGCGTGTACGTGGATCGGAGGAGGTTGGCGCGGGCGCTCGTGATAGGGTTTAAAACGGGATGGGGATCGTGCGGCGTCGACGCATGAGTCGAGTGAATGTGATGTGGAGGTGGAGGTGGCGCAGCAATTGGGATCACATGAGAGGAACGTACGTCTCATGTGCCTACGTATGA…	GACGACGCCGTCGACGTCGGCACGGTGAGGAAAGACGACGACGCCGCGTCGGCGCCGACCAGCCGGCGCTGCATCGTGGTCGACGTGGAGTCGACGCCGTGGCAGAAGCTGCGTATGCCGCTGCGGCGCCGCATGGTGTAGACACTAATCGAGATAGAAGAGGGGATCGATCGACGCCATGTCAGGTTTGGTTGGAGAAAAGTATATAAGCTTAATTAGGCGTGTACGCGTGTACGTGGATCGGAGGAGGTTGGCGCGGGCGCTCGTGATAGGGTTTAAAACGGGATGGGGATCGTGCGGCGTCGACGCATGAGTCGAGTGAATGTGATGTGGAGGTGGAGGTGGCGCAGCAATTGGGATCACATGAGAGGAACGTACGTCTCATGTGCCTACGTATGA…
329	Chr01	8347146	8367473	C	CATGTATGCATGGAAATTAATGC	22	ATGTTCCAATGCACTTTTTCTAAGATAATGTTCCAATGCACTCTATCATGCAAATTTTTAGTTTAAGGCCTACCATTTTCCATGTTTAAATGATTTATTGTGAAGTGGTATACATGTTAAACTTGGGATAAAATGATTCCTACTGTTAAATTAATTAATTAACTACTTAGTAATTAATATCCCACGTGTTGCTGTAGAAATCTGTATGAACGTAATATAGGCAAATTGCATGTGCCCATGATTGGCATGATGATTAATGTTCAGTGAGTACAGGCATTGTCAAGGAAAACAAAATATACATGCTTTCATATGCACACAAATGCATTTTTGCATTACCATACATATAAATTAAATTGATATAACCCTAACTAATAGTAATCATATTTACATAGAAAGAAG…	ATGTTCCAATGCACTTTTTCTAAGATAATGTTCCAATGCACTCTATCATGCAAATTTTTAGTTTAAGGCCTACCATTTTCCATGTTTAAATGATTTATTGTAAAGTGGTATACATGTTAAACTTGGGATAAAATGATTCCTACTGTTAAATTAATTAATTAACTACTTAGTAATTAATATCCCACGTGTTGCTGTAGAAATCTGTATGAACGTAATATAGGCAAATTGCATGTGCCCATGATTGGCATGATGATTAATGTTCAGTGAGTACAGGCATTGTCAAGGAAAACAAAATATACATGCTTTCATATGCACACAAATGCATTTTTGCATTACCATACATATAAATTAAATTGATATAACCCTAACTAATAGTAATCATATTTACATAGAAAGAAG…
330	Chr01	8349307	8376182	AACACCCGCATTAGCTTAAACTTGATATAAAGCAGAGTAAATTAAACA	A	47	TATTGGATCCAGCTGGACCGCATCTATAACTCTCTTGCGTTTTGCATCGTCGCTTTTATCCTTACAAGCTGGTGCTGCTCTAGCTGACTAGTGAGGAACTAAATTGCTACAGTAACGCGATGCTACAGTACCACGCTGGTACTGTGCAGGGCTGCTGCTCCTGCTATTGCTCTGCCTGCTGCTGGGCTGCTGGTGCTACTGTTCTGCTGGGCCGCCGGCTAGCTGGGCTGGGCTGGGCTGCATGCTGCATTGCTGTTTGCTGCTGCTGCTGCTCTGCTTTTCTCTTTTTTCTTTTTCTCTTCTTTTTTCTTTATTCGCTAATTATTTGCGGGGCTTCACATGGCAGGGCCGGAGGTAGAGTATTGAGGGGTACCTAGAAACCCGGTTAAGAAAAATTTG…	GCGAACGGCCGTCTGCCACGTCACTTTCGCCACCCTCTGGGATGGCGATTTTTAAAAATCGCCCTCCCAGAGGGCGGTAGGCGACCACTTCTGTCAATTTTCAAAATGAAAAATTATTTTTGTAAAACTTTTAATAAAAAAATTAAAAATAAAAAAAAAATTCCTATTGCTCTGCCTGCTGCTGGGCTGCTGGTGCTACTGTTCTGCTGGGCCGCCGGCTAGCTGGGCTGGGCTGGGCTGCATGCTGCATTGCTGTTTGCTGCTGCTGCTGCTCTGCTTTTCTCTTTTTTCTTTTTCTCTTCTTTTTTCTTTATTCGCTAATTATTTGCGGGGCTTCACATGGCAGGGCCGGAGGTAGAGTATTGAGGGGTACCTAGAAACCCGGTTAAGAAAAATTTG…
331	Chr01	8367933	8394450	TGTATACGTACAAGTATATTTAACAATGAATCAAATGATAAGAAAAAAATAGTAATTACTTAAATTTTT	T	68	AAAAGACATGGATTATTTTAGTTGATTTTGGCTTCCTGCATTTCAAAGAATTCATTACGGTTGGTATAAATGGTAGAGAGTAATGGGAACATCTATTGATTATAAGTAGTTGGTGAGAACGTGTATTATTCAGATTAGCTCGGTCAATTATGTTGGTCGTACTGTTCGAAAGGGGGTGTGTGGTCATGATATGCAATTAATGTTGCATAAATATAAAGTTTTTGTTTGGAGCAGTATGATTAATTAATGAAAAATCTCCACAGCAACCAACTCTCTAATCGCCGGTAGCTGCCTTTTCGGAAGCAAAAAGGCTGGTAGCCAGGCCTTATTTGTGGAACAAATGCAAGTGTTTAAATTCACATCATTTGAAAGAATTACTCCATCCGTTTCTAAATATTT…	AAGACATGGATTATTTTAGTTGATTTTGGCTTCCTGCATTTCAAAGAATTCATTAAGGTTGGTATAAATGGTAGAGAGTAATGGGAACATCTATTGATTATAAGTAGTTGGTGAGAACGTGTATCATTCAGATTAGCTCGGTCAATTATGTTGGTCGTACTGTTCGAAAGGGGGGTGTGTAGTCATGATATGCAATTAATGTTGCATAAATATAAAGTTTTTGTTTGGAGCAGTATGATTAATTAATGAAAAATCTCCACAGCAACCAACTCTCTAATCGCCGGTAGCTAGCCTTTTCGGAAGCAAAAAGGCTGGTAGCCAGGCCTTATTTGTGGAACAAATGCAAGTGTTTAAATTCACATCATTTGAAAGAGTTACTCCATCCGTTTATAAATATTT…
332	Chr01	8372435	8398633	GCCTAGGAACGGCACGGGCACGACGT	G	25	TTAAAAGTTTTGTAACACTAGATGGATGTGCCACTTGGACGTCCATGTGGCTCATCGTCGTAGCAACAACCAAAATGAACCAACTCCAATCTCAACATCCCCATGGCCATAAGGCTCGCCCGGCACGGCCCACGGTCGTCGGGCCGGCACAGCACGATTGACACTTCGGGTGTGCTGTGTCGGTCCACGTGCCGCACCTCAGGCCCAAGCACGGCCCACCAATTGTCGGGCCGTGCCGTACCGGCCCGAAGGTATGGGTGGCCCATCATGTCATCTTTAAAATAAGTCCATTTGCCCTCCCTTTCCTTTGGGCTGTGACACATATATAGCTAAAATAAGTCTATTTTACGTCTCTACTCTTTGAGCCGTGTCATATAATAAGCCTATTTTACCTCCCTA…	TTAAAAGTTTTGTAACACTAGATGGATGTGCCACTTGGATGTCCATGTGGCTCATCGTCGTAACAACAACCAAAATGAACCAACTCCAATCCCAACATCCTCATGGCCATAAGACTCGCCCGGCACGGCCCACGGTCGTCGGGCCGGCACAGCACGATTGGCACTTCGGGTGTGCCGTGTCGGTCCACGTGCCGCACCTCAGGCCCAGGCACGGCCCACCAATTGTCGGGCCGTGCCGTATCGGCCCGAAGGTATGGGTGGCCCATCATGTCTTCTTTAAAATAAGTCCATTTACCCTCCCTTCTATTTGGGTTGTGACACATATATAGCTAAAATAAGTCTATTTTACGTCTCTACTCTTTGAGCCGTGCCATATAATAAGCCTATTTTACCTTCCTA…
333	Chr01	8377310	8407937	CGATTAGGCTCATTGCCATGCCGGCAA	C	26	TGCATCTCAAACTTGCTGTGACTTAAGTATCCTGGATAAATCTTAGATTTATTTATTTATAGAAGCGATGGTCAAAGATTTATCCACCGATCGTGCAGTCGATGACAATGCCGCCGGCTAGCCTCTCGGTACTCCGGTACGGCACGGCGTCGGGCAGCGTGCTATACATTGAGCTTCCATGAGTTCTTGATATATGGACTGGATTGATAACACAAATGCTATTAGATGTGTAGATTTCAAATTAATCTATCATTTTAGCTTTATCCTAAATCAAACATATCTATTTTTGCCTAGTTTATACTACTTTATAAAGAGTGAATTTCAGAAAACCGAGTTTTGGGATCAATGTAACGCATAACCATAGATTTTATTTATTTTTCACATAATACCATCTCTTCA…	ATTATATGCATCTCAAACTTGCTGTGACTTAAATATCCTGGATAAATCTTAGATTTATTTATTTATAGAAGCGATGGTCAAAGATTTATCCACCGATCGTGCAGTCGATGACAATGCCGCCGGCTAGCCTCTCGGTACTCCGGTACGGCACGGCGTCGGGCAGCGTGCTATACATTGAGCTTCCATGAGTTCTTGATATATGGACTGGATTGATAACACAAATGCTATTAGATGTGTAGATTTCAAATTAATCTATCATTTTAGCTTTATCCTAAATCAAACATATCTATTTTTGCCTAGTTTATACTACTTTATAAAGAGTGAATTTCAGAAAACCGAGTTTTGGGATCAATGTAACGCATAACCATAGATTTTATTTATTTTTCACATAATACCATC…
334	Chr01	8392019	8432231	A	ACATATAGCAGATCAATGAGCCGATCGGCT	29	ATATTATAAGTCGTTTTAATTTTTTTTCTAGTTAAATTAATTTAAGTATGATTCAGTTTATAGAAAATGATAGTATCATTTTCAAAACACAAACAAATATATTATCAAAATATATAATCAATGCTAGATTTAATGAAACTTATTTTTTTAGATGTGGCTAAATTTTTCTATAACTTTAATCAAACTTAAAAAAAGCTTTAAAAATATTTAAAATGACTTATAATATAAAATGGAGGGAGTAGCTATTATTCAAGAGTGCAATGCACTATTGTCACGAGAGATCGAGTTTGTTGTTTTTAATAAAAAGGTTATTATAACATGGGATCTTGTTTGGGTGGGATGATACACACGAGGTATTAATTTCTTATACTGCTGACGCTGAACTGTTGACGCGAAAAA…	ATTATAAGTCGTTTTGATTTTTTTTTCTAGTTAAATTAATTTAAGTATGATTCAGTTTATAGAAAATGATAGTATCATTTTCAAAACACAAACAAATATATTATCAAAATATATAATCAATGCTAGATTTAATGAAACTTATTTTTTTTAGATGTGGCTAAATTTTTCTATAACTTTAATCAAACTTAAAAAAAGCTTTAAAAATATTTAAAATGACTTATAATATAAAATGGAGGGAGTAGCTATTATTCAAGAGTGCAATGCACTATTGTTACGAGAGGTCGAGCTTGTTGTTTTTAATAAAAAGGTTATTATAACATGGGATCTTGTTTGGGTGGGATGATACACACGAGGTATTAATTTCTTATACTGCTGGCGCCGAACTGTTGACGCGAAAAA…
335	Chr01	8411895	8452253	T	TATATATATATATATATATATATATATATATATATATATATATAT	44	GGACTGGCTCAGCTCGATGCCACTCTGCTCATCGCCAGCCTCCTCGGCTGGCTCAGATCATCGTGTGCTCGCCGTCTCCCAGCCACCTCCGCTGCCTCCGTTATGCATGCAGAGACCGGCGAAGCCGGTCGCCTCTTCCATCTATCAGGCAAAACCGGATCGAGTAGTAGCGCAGTACAGTGGAGCATGAGAATTGGAAGATAGAGATGGACGGGGAGGCCACCGCACCGCTCCCAAAGACCACATGCGAACTTGCAGGTGGCATTGACTCCTGGCATTTTTTTATTTTAAACCCTAATAGTATCTTTTATATATCCTATACTTCAGTAAATACAAAATATTTTTAAAAATACCCCTAGGTTAGTACTCGCACATTAATATCCAGGACCTTGGAAGTTT…	GGACTGGCTCAGCTCGATGCCACTCTGCTCATCGCCAGCCTCCTCGGCTGGCTCAGATCATCGTGTGCTCGCCGTCTCCCAGCCACCTCCGCTGCCTCCGTTATGCATGCAGAGACCGGCGAAGCCGGTCGCCTCTTCCATCTATCAGGCAAAACCGGATCGAGTAGTAGCGCAGTACAGTGGAGCATGAGAATTGGAAGATAGAGATGGACGGGGAGGCCACCGCACCGCTCCCAAAGACCACATGCGAACTTGCAGGTGGCATTGACTCCTGGCATTTTTTTATTTTAAACCCTAATAGTATCTTTTATATATCCTATACTTCAGTAAATACAAAATATTTTTAAAAATACCCCTAGGTTAGTACTCGCACATTAATATCCAGGACCTTGGAAGTTT…
336	Chr01	8446506	8487189	C	CGGCGGAGGCAGCCGCGTGCGAGAG	24	TTTTTGAGGCCAAAATCATGCAGATTACTAACCTTGGGGTTTGCTTTGAGATTCGTGCTCCGGCGACCTTAGCTCTTCTCTTCCAACTCCGGCGGCCCTAACGAAAGCAATGGAATTAGGGTTTAGGGTCCCGGGTTGGGGGGAGGCGGCGGCCCGGCGGCTAGCGGTGGACACGGGCGGGCGGCGAGGCGGCGCCAAAACCGCGGCCCGCGGGGATGGAGGAGGGCGGTGGGCCGGCGTCAGCGAGGGCGGCGGGCAAACGGCTAGGAGACGGCGGTTAGTGGTTAGGAGGCGGTGGCTAGTGGTGACGGATACAACGGCGGGAAGCCGTCGGAGACGGGGAAGACGGCGGGGCGGGGGCACTCGCGCCGTCCGTTGGGGAAGAGAGGGGGGTAGGGG…	AAATCATGCAGATTACTAACCTTGGGGTTTGCTTTGAGATTCGTGCTCCGGCGACCTTAGCTCTTCTCTTCCAACTCCGGCGACCCTGACGAAAGCAATGGAATTAGGGTTTAGGGTCCTGGGTTGGGGGGAGGCGGCGGCCCGGCGGCTGGCGGTGGACACGGGCGGGCGGCGAGGCGGCGGCGGCGGCGCCAAAGCCGCGGCCCACGGGGATGGAGGAGGGCTGTGGGCCGGCGTCAGCGGGGGCGGCGGGGGCAAACGGCTAGGAGACGGCGATTAGTGGTTAGGAGGCGGTGGCTAGTGGTGACGGATACGGCGGCGGGAAGCCGTCGGAGACGGGGAAGATGGCGGGGCGGGGGCACTCGCGCCGTCCATTGGGGAAGAGAGGGGGGTAGGGGG…
337	Chr01	8462763	8503113	TAGATCCATATCCAACGGGGTAGGG	T	24	TTAGCACGCAAATGCCCGGCCTTCCAATCTTATGGAGATCATGCATGACACGACCGGTTATCTGCCCGGCCGGGGTGAAGCAGAATAATCACGTGTTCATAAGCATGCAGCCCCATCGTTTCGCTTATTACAACATATTTACAAATAAAAAATAATTTATAAATAAAACTTTTATATGCGTGTTGTTAGCGATCTAAAAGCAAAGGCTGAAAAATAAACTTCGATAAAAAATTCCAAATTTAACTCCAAATTTAAGGTTGAAAATTTAAATTTTGACTGATAAGCATAAGTATAAGCGAAAAGATAAGACCAATGGTTTGTTGGGTTTATGCAGGGCGGATCTAGAATTCTAGTAGAAAGGACTTATCTCCTTTCTCCTCAAGCCCTCTCATACTCTTC…	TAGCACGCAAATGCCCGGCCTTCCAATCTTATGGAGATCATGCATAACACGACCGGTTATCTGCCCGGCCGGGGTGAAGCAGAGTAATCACGTGTTCATAAGCGTGCAGCCCCATCGTTTCGCTTATTACAGCATATTTACAAACGAAAAGTAGTTTGTAAATAAAACTTTTATATGCGTGTTGTTAGCGATCTAAAAGCAAAGGCTGAAAAATAAACTTCGATAAAAAATCCTAAAATTAACTTCAAATTTAAGGTTGAAAATTTAAATTTTGACTGATAAACATAAGTATAAGCGAAAAGATAAGACCAATGGTTTATTGGGTTTATGCAGGGGCGGATATAGAATTCTAGTAGAAAGGACTTATGTCCTTTCTCCTCAAGCTCTCTCATACTCTTC…
338	Chr01	8484445	8524839	A	AAGATTCTCCCTCCGATCGTAATTTGTTCAGTTCGCTGGTACTCCCTAATACGGGATAT	58	AAAGGTGCTTTGAGTCATTTTTTGTGAATTTCAATTATCATTTTGGCCCTCTTTGGAATGTGGCATTTTCCTTTTGGTAACATTTTGTGAATTTTCTACCAAATTCCAAAGCATGTTCTTAGTAAGTGATGCCTGCCGATTAGGCCGGTCATACTTCTGATCCATGGACTTGAAACTTCAATACTGACTTTACGTATTGTACTCAAATTGCCCAGTAAACTAGTCTCTTGGTTGGAACAAAGAATTTAAGAGTATTTTTTCCTTTTGGAAGAGAAAATGCATCCAGTTTTTTTCTACATCTTTCCTTTACTATGAAACTTTTATGGAATACATGTGCTTAAATGAGTCTTGCTGGGGTCTGGGGATCATTTGATCTGCATAATTTTAGTCACGGGGACA…	AGGTGCTTTGAGTCATTTTTTGTGAATTTCAATTATCATTTTGGCCCTCTTTGGAATGTGGCATTTTCCTTTTGGTAACATTTTGTGAATTTTCTACCAAATTCCAAAGCATGTTCTTAATAAGTGATGCCTGCCGATTAGGCCGGTCATACTGCTGATCCATGGACTTGAAACTTCAGTACTGACTTTAACGTATTGTACTCAAATTGCCCAGTAAACTAGTCTCTTGGTTGGAACAAAGAATTTAAGAGTATTTTTTCCTTTTGGAAGAGAAAATGCATCCAGTTTTTTTCTACATCTTTCCTTTACTATGAAACTTTTATGGAATACATGTGCTTAAATGAGTCTTGCTGGGGTCTGGGGATCATTTGATCTGCATAATTTTAGTCACGGGGACAA…
339	Chr01	8488110	8528543	AGTTGCATCCCTCTTTGGCTCTCTGT	A	25	GAGTATTTGGTTGAAAGCGGCTCAGCTTGAGAAGAGACATGGGACTGAGGAGTCTCTTTATATTCTCCTCAGTAAGGCTACAACATACAATCGACATGCAGAAGTGCTATGGCTTATGTATGCAAAGGAGAAATGGCTGGCTGGAGATGTCCCTGCTGCCCAAACCATTCTTCAGGAAGCTTACGCTTATCTTCCCAATTCAGAGGAGATCTGGCTAGCTGCCTTCAAGCTTGAGTTTGAGAACAATGAACCAGAGAGAGCAAGAATTCTTTTGTCAAAGGCCAGGGAAAGAGGAGGCACTGAGAGGGTCTGGATGAAATCTGCCATTGTTGAAAGGGAGTTAGGGAATGTAGACGAGGAAAGAAAGCTGTTGGAGGAAGGTCTGAAGTTATTCCCCTC…	GAGTATTTGGTTGAAAGCGGCTCAGCTTGAGAAGAGACATGGGACTGAGGAGTCTCTTTATATTCTCCTCAGTAAGGCTACAACATACAATCGACATGCAGAAGTGCTATGGCTTATGTATGCAAAGGAGAAATGGCTGGCTGGAGATGTCCCTGCTGCCCAAACCATTCTTCAGGAAGCTTACGCTTATCTTCCCAATTCAGAGGAGATCTGGCTAGCTGCCTTCAAGCTTGAGTTTGAGAACAATGAACCAGAGAGAGCAAGAATTCTTTTGTCAAAGGCCAGGGAAAGAGGAGGCACTGAGAGGGTCTGGATGAAATCTGCCATTGTTGAAAGGGAGTTAGGGAATGTAGACGAGGAAAGAAAGCTGTTGGAGGAAGGTCTGAAGTTATTCCCCTC…
340	Chr01	8496132	8536558	C	CGGGAGATGGAGCGGCGGGCTT	21	GGCTCGGAGCCGCTTCTGCAGGTGATGGCGACGACAAACAGCACCGTCATCGAGGGGCTCAACGCCCAACTGCAATCCCTACACGATGAGCGAGCCGCGCTGCAGGAGGAGTGGGAGCGAGTGGCGGAGGGGCAGTGTGCCGTGGAGGCCTTGGTGGCCGCAAGGCGCACTAGCTCCGCCTGGCGGAGTTGAAAACGCGGGCCGAGGCGATGGAGGAGGTGATGCGGGAGACGGAGGAGGAGAAGGTTGCGGCCCTCATCGCCACTGACACCATGGAGAAGGTGGTGGGCGACATCCGGCTTGCCGACGACGCGTACTCGGCTGCGCTCCAGGAGGAGCGACGCCGTGGCGGTTCGGGAGCTTCGGGCCTCGCAGGCCGACGCGTCCCTGCACCTAAGC…	CTCGGAGCCTCTTCTGCAGGTGATGGCGACGACAAACAGCACCGTCATCGAGGGGCTCAACGCCCAACTGCAATCCCTACACGATGAGCGAGCCGCGCTGCAGGAGGAGTGGGAGCGAGTGGCAGAGGGGCAGTGTGCCGTGGAGGCCTTGGTGGCCGCAAGGCGCACTAGCTCCGCCTGGCGGAGTTGAAAACGCGGGCCAAGGCGATGGAGGAGGTGATGCGGGAGACGGAGCAGGAGAGGGTTGCGGCCCTCATCGCCACTGACACCATGGAGGAGGCAGTGGGCGACATCCGGCTTGCCGACGACGCGTACTCGGCTGCGCTCTAGGAGAGGAGCGACGCCGTGGCAGTTCGGGAGCTCCGGGCCTCGCAGGCCGACGCGTCCCTACACCTAAGC…
341	Chr01	8507651	8547887	T	TAATATAAGGGATTTTGATTTTTTCCTTG	28	TAAGCTAGTCTCCTCTACGCATGGGACGAAATGGGAACAAAAAAGAGCACGAGAAATTTCATTTCAGAGGGGATTGCTCTTGCTATATTAAAGAAGGGGATTAACCCTCTTATACCCTCCCAAAACCCACTATTCTCAAAGACACCCCTATAAAAGTTCAGAGCAACATCGGTTAGCCTAATAAGCCAAAGCAAAAACCAAAATTTGAATTTTCAAACTTGATTTTGAAGTTAAGATGTTTTCGATGTAATTTCTTGATAGTATTGGCTTTTAAATCGCTACGAACAAATATATACCTATAAATAACTTTTATTTCCTAATAAGTTGTTTTGTCATATCTGAGAATATGAGCAATCGATGAGGCTCTTGTATACTCCATCTATCCCATAAAAAATCAAT…	TAAGCTAGTCTCCTCTACGCATGGGACGAAATGGGAACAAAAAAGAGCACGAGAAATTTCATTTCAGAGGGGATTGCTCTTGCTATATTAAAGAAGGGGATTAACCCTCTTATACCCTCCCAAAACCCACTATTCTCAAACACACCCCTATAAAAGTTCGGAGCAACATCGGTTAGCATAATAAGCCAAAGCAAAAGCCAAAATTTGAATTTTTAAACTTGATTTTGAAGTTAAGATGTTTTCGATGTAATTTCTTGATAGTATTGGCTTTTAAATCGCTACGAACAAATATATACCTATAAATAACTTTTATTTCCTAATAAGCTGCTTTGTCATATCCGAGAATATGAGCAATCGATGAGGCTCTTGCATACTCCCTCTATCCCATAAAAAATCAAT…
342	Chr01	8513112	8553361	CATCACCGCGTCCCTCAATAAGGTTCACTAGTTTCATC	C	37	GAGCCTATGCAACATGCTCTAGGCGTAGTTGAGGTCGACAAACGACCACCGCCGGCGACAAGCTAGAGCTAGAGCTCGCCTGGTAGAGATGGTAGTGGCAATGGTGGCCAATGAGCCCATCCATTGTTGCTAGGCACATCACCCCCAACTATGCGTCCATCTGCTACCATTGATCACGTTGGCTCTGGTAGTCGAGCTTGCTTCAATCGCACAAAGTCGTTAGCGTCAAGGACTATGTTACGGAGCTCAAACATATGCTATAGGTGGTCGAGACGGAGCTTGCAAGTGTGCAAGTGGAGTTGGAGATGGAGAGGACCAAGAAGAATGCCACCGTGCCTCCCCCACCACGCCTCGCTGCTCGGCTGCTCGCGTCCTCGACGAGGTCGGACGTTGCAGCTG…	AGCCTATGCAACATGCTCTAGGCGTAGTTGAGGTCGACAAACGACCACCGCCGGCGACAAGCTAGAGCTAGAGCTCGCCTGGTAGAGATGGTAGTGGCAATGGTGGCCAATGAGCCCATCCATTGTTGCTAGGCACATCACCCCCAACTATGCGTCCATCTGCTACCATTGATCACGTTGGCTCTGGTAGTCGAGCTTGCTTCAATCGCACAAAGTCGTTAGCGTCAAGGACTATGTTACGGAGCTCAAACATATGCTATAGGTGGTCGAGACAGAGCTTGCAAGTGTGCAAGTGGAGTTGGAGATGGAGAGGACCAAGAAGAATGCCACCGTGCCTCCCCCACCACGCCTCGCTGCTCGGCTGCTTGCGTCCTCGACGAGGTCGGACGTTGCAGCTGC…
343	Chr01	8524889	8564316	T	TAACAATCTAGCTTATAGTAATCTAACTCA	29	CCGCCGCCGCCGTCGTCCGTCCCTATCAACTTTCTCTTTCAATCTGTTGTGTTTAGGTTATCTGATTGGGGTTGGGGTATATATGAACCGGAAAAATATATATACTCATGTAATCCGTGTCCTAAAACATCTCCGTCTCCGATCTGTTTGGTTATCTGATGCGGATTGGCTCGCACGCGCGCGCGGGTCACGAGGCTGGTTTCGGTCAAGCAAAAGTTGCAAAACGGATGTGGATTTTCATCCCCGCACTTAGGCCCTGTTTCTTTTAACTTAGGATTATTATAATCCATATTACTAGGAGTAAGCTGAAAGAAACAGATAATTTATTGAAGTAGCTTATTATAATCTGATAAGCTCATTTAGGTGAGCTTTTTCCAGATTATTGGGTGAAAAATTACC…	CCGCCGCCGCCGTCGTCCGTCCCTATCAACTTTCTCTTTCAATCTGTTGTGTTTAGGTTATCTGATTGGGGTTGGGGTATATATGAACCGGAAAAATATATATACTCATGTAATCCGTGTCCTAAAACATCTCCGTCTCCGATCTGTTTGGTTATCTGATGCGGATTGGCTCGCACGCGCGCGCGGGTCACGAGGCTGGTTTCGGTCAAGCAAAAGTTGCAAAACGGATGTGGATTTTCATCTCTGCACTTAGGCCCTGTTTCTTTCAACTTAGGATTATTATAATCCAGATTATTAGGAGTAAGCTGAAAGAAACAGATAATTTATTGAAGTAGCTTATTATAATCTGATAAGCTCATTTAGGTGAGCTTTTTCCAGATTATTGGGTGAAAAATTACC…
344	Chr01	8529423	8573330	C	CAAACTGAGATATGGAGTACCGA	22	CACCCCTCGGCTGTCGCCTGTCTCCACCACGCCCACCGGCCGCCGCCACCGCCTCCGCGTCCATCTGCCGCCACCGCTGCCTCCGCACCCGCTGCCTTTCACGCACGCCATCCACCGCCGCTCCACCTCCACACCATGCCGCTTCGCTCCGCCCGCTCGGGCGCATCGATTCTGTTCGGCTGGAGAAAATGGATGCTGGGGTTGGGGTTTGGTCCTGGGAACGTTGATGTTTATAATTTTTTTTCTTTGCTCTCACAGTAAACTTGGTAGACTGTTGTTAATCAACCTCAATATACGTGAGAGATTAATTAGTAACTATGTGAAGCATGTTTAGCAAATAACATTATTTTTTTAACTAATTCAGGCTTAAAAAACATATACATAACAAAGTTGGTTAGA…	ACCCCTCGGCTATCGCCTGTCTCCACCACGCCCACCGGCCGCCGCCGCCGCCTCCGCGCCCATCTGCCGCCACCGCTGCCTCCGCACCCGCTGCCTTTCACGCGCGCCATCCACCGCCGCTCCACCTCCACACCATGCCGCTTCGCTCCGCCCGCTCGGGCGTATCGGTTCTGTTCGGCTGGAGAAAATGGATGCTGGGGTTGGGGTTTGGTCCTGGGAACGTTGATGTTTATATTTTTTTTTCTTTGCTCTCACAGTAAACTTGGTAGACTGTTGTTAATCAACCTCAATATACGTGAGAGATTAATTAGTAACTATGTGAAGCATGTTTAGCAAATAACATTATTTTTTAACTAATTCAGGCTTAAAAAACATATACATAACAAAGTTGGTTAGAAG…
345	Chr01	8728551	8772364	TTATAATAGTAGAGAAGTAGAGATTTTTTTTTTATTTAGACGGACGAAGGAAACGTTTTCAACTTT	T	65	ACAGATTTCTTATATTATTCCTTCCGTATTATCAAAAGCGAACGATCTTAAAAACCGACTTAAACATGGATATGTATTTCTAAAAGCAAACGAACTTAAAAACCGACTCATACACGGATGACGTACCAAAATACCGGCAAAAACATCTTCAATTTTTATATTTACTAGAAAAAAATGCCCGTGCGTTGCAACGGGTGAATGCTATTTTAATTTTATTGTTGTTATACGGTCTAGTTAAGGTGAAATTCACTGTAGGAATTCACTTGGATATATATTTTATTAGAAATTCATGAGCTACAATTAGAAGTCCGATCGTCTTAAGTTAGCATGCGAGTTTTTTTAAAAGAGAATTCTTATACGACTCTTTCTATGTTTCCAAAAGCGAACAAACTTAAAAAC…	AACAGATTTCTTATATTATTCCTTCCGTATTATCAAAAGCGAACGATCTTAAAAACCGACTTAAACATGAATATGTATTTCTAAAAGCAAACGAACTTACAAACCGACTCATACACGGATGACGTACCAAAATACCGTCAAAAACATCTTCAATTTTTATATTTACTAGAAAAAAATGCCCGTGCGTTGCAATGGGTGAATGCTATTTTAATTTTATTGTTGTTATACGGTCTAGTTAAGGTGAAATTCACTGTAGGAATTCACTTGGATATATATTTTATTAGAAATTCATGAGCTATAATTAGAAGTCCGATCGTCTTAAGTTACCATGCGAGTTTTTTTAAAAGAGAATTCTTATACGACTCTTTCTATGTTTCCAAAAGCGAACAAACTTAAAAA…
346	Chr01	8736030	8779761	CAGATATATATATATATATATATATATATATATATATATATATATATATATATAT	C	54	GTAGTACTAGTATTACACTTTGTATGATCCCCTGTTTTTCCGCATGTAAGATAGATAATGTCAAACATACTATGCAGCAGCACACCATGAAAATCCAGAAATGATAATAAAATCTTGAGAGGATATATATAACCTCTCGTCTTTTTTAATGTCATCTAAATAGCTATTAAATTTTTTAACAAGATAGATTAATATGTGATATATCACTTTATAGATATGTAAATTCAAATACTACTAATTTCGAGGAACTGAAAATTAATTGATTCAACGTGAGATCATGATCATGCTGTGATTTTTTTTCTGCATTTTGTAAGTTTGAGGGATAGGTGTGGTAAATTGAGTGGTCGATTCATTAACCATCACGTTCATCAAAACAATTAATTTTTTTAAGAAAATGGA…	GTAGTACTAGTATTACACTCTGTATGATCCCATGTTTTTCCGCATGTAAGATAGATAATGTCAAACATACTATGCAGCTGCACACCATGAAAATCGGGAAATGATAATAAAATCTTGAGAGGATATGTATAACCTCTCGTCTTTTTTAATGTCATCTAAATAGCTATTAAATTTTTTAACAAGATAGATTAATATGTGATATATCACTTTATAGATATGTAAATTCAAATACTACTAATTTCGAGGAACTGAAAATTAATTGATTCAACGTGAGATCATGATCATGCTGTGATTTTTTTTCTGCATTTTGTAAGTTTGAGGGATAGGTGTGGTAAATTGAGTGGTCGATTCATTAACCATCACGTTCATCAAAACAATTAATTTTTTTAAGAAAATGGA…
347	Chr01	8751056	8794997	CATTGCAGCAGCACTGTCCTATGACACGTGGCTTCTCAGATGTAACGTACTAAAAATCCTCAAT	C	63	TGAATCTAGACATATGTACGTGTTTACATTCACTAACATCTATATGTATGTGGACAATGCTATAAAGTCTTACATTGTGAAAGGGAGGGAGTAGTGAATATTTTGTAACCAGAGGAAGTGCAACGCTAGATACATTTAGCACTGTACAAGATGCACATAGCCCACAAAAGATCGCGCCAAGCAAAAGCCGTTACAGATTAAGGACCACCAAACAAACTGATGGATTACAGTGTTAAGGACAGTGTAAAAACTCTCACAGTCGATGGAATTTCAGAGCTGAATGGACAGTCATGGCACATGGCAGTTTGAGCCGTAGCGTCCAAATACAAGATACAGATACAAGACAAGCCTTCAGGCTAAGTTTGATGTGTACAACAGCACAAGATCATCGTACCAAAT…	AGACATATGTACGTGTTTACATTCACTAACATCTAACATCTAGATGTATGTGGACAATGCTATAAAGTCTTACATTGTGAAACGGGGGGAGTAGTGAATATTTTGTAACCAGAGGAAGTGCAACGCTAGATACATTTAGCACTGTACAAGATGCACATAGCCCACAAAAGATCGCGCCAAGCAAAAGCCGTTACAGATTAAGGACCACCAAACAAATTGATGGATTACAGTGTTAAGGACAGTGTAAAAACTCTCACAGTCGATGGAATTTCAGAGCTGAATGGACAGTCATGGCACATGGCAGTTTGAGCCGTAGCGTCCAAATACAAGATACAGATACAAGACAAGCCTTCAGGCTAAGTTTGATGTGTACAACAGCACAAGATCATCGTACCAAAT…
348	Chr01	8751359	8795237	G	GAAGCTATAAAGTTGAGAATAAAGGAATATAGGTCAAGGGT	40	GTTTGAGCCGTAGCGTCCAAATACAAGATACAGATACAAGACAAGCCTTCAGGCTAAGTTTGATGTGTACAACAGCACAAGATCATCGTACCAAATCGAAGTACTGATCTAAAAAAAAATCGAGGCATATTTTGCAGTACATCAGAATGGTTGTGTGGCGAACAGAAAAATATACACTTTACTACGGAGGTATAGGCATTGCAGCAGCACTGTCCTATGACACGTGGCTTCTCAGATGTAACGTACTAAAAATCCTCAATAATAAAAATCACTAAAATTTTAAACTTTTTAAAACTTTTGCATCATGCTGGTGTTATTCGTTTCTCTATTGCAAATATATTGTTTAAATTAAATAATATAAGATAAGTAAGTTGAGATGGAAGTCAAATAATAAAATAC…	AGTGTAAAAACTCTCACAGTCGATGGAATTTCAGAGCTGAATGGACAGTCATGGCACATGGCAGTTTGAGCCGTAGCGTCCAAATACAAGATACAGATACAAGACAAGCCTTCAGGCTAAGTTTGATGTGTACAACAGCACAAGATCATCGTACCAAATCGAAGTACTGATCTAAAAAAAAATCGAGGCATATTTTGCAGTACATCAGAATGGTTGTGTGGCAAACAGAAAAATATACACTTTACTACGGAGGTATAGGCAATAAAAATCACTAAAATTTCGAACTTTTTAAAACTTTTGCATCATGTTGGTGTTATTCGTTTCTCTATTGCAAATATATTGTTTAAATTAAATAATATAAGATAAGTAAGTTGAGATGGAAGTCAAATAATAAAATCC…
349	Chr01	8755730	8799775	GTGATAAATTTAGTGTTAAATCTGTAGTTTTG	G	31	GAATCAATGGGATACAACAACGTTTCAATGCTTAGGAAATCCTCTTCGTAGTTGCATTTCAACAAGCCAACCCACCTGGCTTAATCTTTTCAAACGCATACATAAGCTTAGTTGAAATTAAGGGGGGTATCAGAAGAGATCCTAAGGTCGGGCTTAATAGTGAATAGTGATCCTGAAATCAGCATATTTCTGGATTTTTTTTTTCTGAGTAAATTTCATAAAACTATAGATACTTTGATTAAATTATTACAAAACTACAAATTTAAGTTAATGTATCACAAAACTACAAGTTTAAGGCTAAATATCGCAAACTACAAATTTAATAATAAAACTATCACAAAACTACAGATCTTAGAGTTTAAATCCTTAAGCACTAATGCTATGTTTGAGTTATGATGT…	ACGAATCAATGGGATACAACAACGTTTCAATGCTTAGGAAATCCTCTTCGTAGTTGCATTTCAACAAGCCAACCCACCTGGCTTAATCTTTTCAAACGCATACATAAGCTTAGTTGAAATTAAGGGGGGTATCAGAAGAGATCCTAAGGTCGGGCTTAATAGTGAATAGTGATCCTGAAATCAGCATATTTCTGGATTTTTTTTCTGAGTAAATTTCATAAAACTATAGATACTTTGATTAAATTATTACAAAACTACAAATTTAAGTTAATGTATCACAAAACTACAGGTTTAAGGCTAAATATCGCAAACTACAAATTTAATAATAAAACTATCACAAAACTACAGATTTTAGAGTTTAAATCCTTAAGCACTAATGCTATGTTTGAGTTATGATGT…
350	Chr01	8761761	8805883	ACAACCTGTAATAAGAAACGGGATGGGATGGAGTAATTGAATCCCCATGAGTGAGACCATAATATAGGCATGCGACTAGGGT	A	81	GGGGAGAAGAGAGAGAAGGAAAACGGGCTACAGATTTGTAGCCAGCTGTACTATTAAACTTGCTCTTCAAAGTTTGCGGTTTTGCACCAATCCCCAGTGGGCAGTGGCATTTGACAGTGGAGATTCTGATAATACCCGCGAGAGCACCGAGCAAATCTACTGCGTTGAGCATGATCGTGGCATGCCAAAGCTCGGGGCAACGAGATGCTCCTACAAACCCATACTAATTGAATCCCCATTACACCATGATATACACATGCATGTGTACTACTTGTACTACAAAATACGAACCGAAACAATGATAACACTACGATAGTACTACTCCCTCCGTTTTATATTATAATTTATTTGACTTTTTTTCTTAATTAAAGCTTTTTTATAGAAAAAATTAGCAATATT…	ATGGACTATTAGATTGGCTATAGATGATTTGTAGCCAGTAGTTAGCTATACTATTAAACTTGCTCTTCAAAGTTTGCGGTTTTGCACCAATCCCCAGTGGGCAGTGGCATTTGACAGTGGAGATTCTGAGAATACCCGCGAGAGCACCGAGCAAATCTACTGCGTTGAGCATGATCGTGGCATGCCAAAGCTCGGGGCAACGAGATGCTCCTACAAACCCATACTAATTGAATCCCCATTACACCATGATATACACATGCATGTGTACTACTTGTACTACAAAGTACGAACCGAAACAATGATAACACTACGATAGTACTACTCCCTCCGTTTTATATTATAATTTATTTGACTTTTTTTCTTAATTAAAGCTTTTTTATAGAAAAAATTAGCAATATT…
351	Chr01	8762684	8806717	T	TAAAAACCAATAAATAATTAATATCTCATCGTTGTCATGAATCACCCCAATTAATACAAT	59	GCCGCCAACCATTGGTCTGGTCTCCCCTCAGTCAGCCGCTCCTCAACAACCCGCCGCCAGCTCTAGCTCTTCACCACCCACCCACCCCCCCCCCCCCCCCCCCTCGATCGAGGGAATCCTCGCCGCAGCGGGCGGAGTAATGTAAGGAGGACGCGATCGATGGAGAGTGGTCGTGGCGTCGTGGTCAAGTGCGGCTTAATTCGCATCCGCACCCTCATGCCCCGCGGCGCGAGCCGCGCGTTTTTTCCTTCTTCTTGTTGAGATGCTGCTAGCTGCCGTGTTCTCCTTTGCATCGTCTCGCGCAACGGAAAAGTCTGGAACGGTTCACGGTTGCCTAAATTTTTACTACTCCCTCCATATAAAAAAAAAAAAAAGCTACGACCGGATACTAGTACACTA…	CCCCGCCGCCAACCATTGGTCTGGTCTCCCCTCAGTCAGCCGCTCCTCAACAACCCGCCGCCAGCTCTAGCTCTTCACCACCCCCCCCCCCCCCTGGATCGAGGGAATCCTCGCCGCAGCGGGCGGAGTAATGTAAGGAGGACGCGATCGATGGAGAGTGGTCGTGGCGTCGTGGTCAAGTGCGGCTTAATTCGCATCCGCACCCTCATGCCCCGCGGCGCGAGCCGCGCGTTTTTTCCTTCTTCTTGTTGAGATGCTGCTAGCTGCCGTGTTCTCCTTTGCATCGTCTCGCGCAACGGAAAAGTCGGGAACGGTTCACGGTTGCCTAAATTTTTACTACTCCCTCCATATAAAAAAAAAAAGAAGCTACGACCGGATATAACATTTCCGAGTACACTA…
352	Chr01	8770344	8820830	C	CTTAAACATACAGAAATCGTA	20	GGCGGCTTCCGAGGCGATGCAGGAGAAGCGGGTGGCCGGGGAGTACACCGCTGCGAACGTCCAGGTGATTCGCTCTCGTGCGCTTCTCTTGCTCGATGGGGGCTTCTGTGGCTAAGAGCTAAGGTTGATATTTAGGGGGCCAACGAATCAGTGTATTTTCCCGGGATTTTAAATGGATGTACATAGCATACAAAGAGATGAGATTGGGTGGGAAGGAGGCAAGGACTTGCTAGTGCAAGCATCCGTCTCATTCTGTAGTTATATGTAAGTGGTAGTTAAATTTATTGTCCAATTAGCCTTGCAAACATATGCATTTTTTTCATAACTTTTTTTAATTCAACATGTAGTTTATTTTTACAAATCAATCTGGTGCAATCAAATGCTCATTGTTTAAGGGGA…	GGCGGCTTCCGAGGCGATGCAGGAGAAGCGGGTGGCCGGGGAGTACACCGCTGCGAACGTCCAGGTGATTCGCTCTCGTGCGCTTCTCTTGCACGATGGGGGCTTCTGTGGCTAAGAGCTAAGGTTGATATTTAGGGGGCCAACGAATCAGTGTATTTTCCCGGGATTTTAAATGGATGTACATAGCATTCAAAGAGATGAGATTGGGTGGGAAGGAGGCAAGGACTTGCTAGTGCAAGCATCCGTCTCATTCTGTAGTTATATGTAAGTGGTAGTTAAATTTATTGTCCAATTAGCCTTGCAAACATATGCATTTTTTTCATAACTTTTATTAATTCAACATGTAGTTTATTTTTACAAATCAATCTGGTGCAATCAAATGCTCATTGTTTAAGGGGA…
353	Chr01	8781402	8831930	C	CTCCATCCCAAAATAAATTGTAAT	23	CAACTCCCCTACTACATTACACAATTACTGCCTAATTAACTGGTATATCTGGGAGACAGTTCGGTTGTGGTCACGTTGTAAGTTGGAACTCGTTATGACATTGGGGGTAATCTTCCCTTGCTAGGGGAAGACGTAATCCCCTGACAGGCGGACACTTACAAAGAGTAATCCCCTGCTACTAGTAAGTATTCAGGAGTAGTTGTTAATGTTTCTTTCGCCTGTAATTTTGTTTAGATTTTGTAGCAAGTTTTTGGACAGTTATTTCCATCTCGTCCAGCTCTTGTTCGCGTCAAACGCTCGGTCCTTCCTTGCACCCTCGTGCTACCCCCGTTTTCTGAATTTCCGCGTGTGCACCATAAGACTAGGCTTCGTTGGTCGTGTCCTTGTAGTAGTTGAATT…	ACTACATTACACAATTACTGCCTAATTAACTGGTATATCTGGGAGACAGTTCGGTTGTGGTCACGTTGTAAGTTGGAACTCGTTATGACATTGGGGGTAATCTTCCCTTGCTAGGGGAAGACGTAATCCCCTGACAGGCGGACACTTACAAAGAGTAATCCCCTGCTAGTAGTAAGTATTACTAGTAAGTATTCAGGAGTAGTTGTTAATGTTTCTTTCGCCTGTAATTTTGTTTAGATTTTGTAGCAAGTTTTTGGACAGTTATTTCCATCTCGTCCAGCTCTTGTTCGCGTCAAACGCTCGGTCCTTCCTTGCACCCTCGTGCTACCCCCGTTTTCTGAATTTCCGCGTGTGCACCATAAGACGGCTTCGTTGGTCGTGTCCTTGTAGTAGTTGAAT…
354	Chr01	8785089	8835641	C	CCTATATATATATATATATATATATATATATATATGACTTTGTTTTTATT	49	CCACAATCACGGTGTTATTCACAACGGGACAACAAACTTTACAAAGAAAGGAACCCTGGGCTGTACTCCTTCCATTCATTCACTTAACCTAATGATTTTGCACCATGACTGTGATACATGCCTTGGATAAACTTAATTAATCTATCAATATCTTTTAAATATCCAGCATGAACACATAAAAATGATATATGCAGATTTATTTGAATTAGTAATCAAACTTATTATATATATTATTCTAACAAAAAAATATGGTCAGTCATATCTCGAAGGCCTAAAAAATTAACATCATATATGTTTTTAACCAAGGTGTGCGTCTTCAATTTTTAACTTTTTATATATCTATATAAAAATATTTCAGTAAGAGTGTAACATCATAGAAACAATTTCAGTGGCAGATCT…	CCACAATCACGGTGTTATTCACAACGGGACAACAAACTTTACAAAGAAAGGAACTCTGGGCTGTACTCCTGCCATTCATTCACTTAACCTAATGATTTTGCACCATGACTGTGATACATGCCTTGGATAAACTTAATTAATCTATCAATATCTTTTAAATATCCAGCATGAACACATAAAAATGATATATGCAGATTTATTTGAATTAGTAATCAAACTTATTATATATATTATTCTAACAAAAAAATATGGTCAGTCATATCTCGAAGGCCTAAAAAATTAACATCATATATGTTTTTAACTAAGGTGTGCGTCTTCAATTTTTAACTTTTTATATATCTATATAAAAATATTTCAGTAAGAGTGTAACATCATAGAAACAATTTCAGTGGCAGATCT…
355	Chr01	8785663	8836280	ATATATATATATATATATATATATATATATATAT	A	33	TCCTAATAAATACAATACATGCATCTAATAGAATTAGAGGATGTAAGAGTGAATGATTTAAAGAATTAATAATTTAATGGAGAAGATGTCATAGTTAATTGTATGCATGCATGTATGCCTTATATTATGGAACATCTAAAAAAATGATTGTGCCTTATATTATGGAATGGAGGGAGTATATATAATAAAGAAATACATGTTTACTTTTTTAAAGAAAAAGCGCAGAGACCAAGGACAATAAAAATCTTCATTCTATAATTAATTATCATCAATTAAGGTGCTACGATGCATCGTCTTCCGTGAATTGCTTCATGTTTTAAATATTTCAAGGTTGCACCGATAGAAATTAATTTGGTTGGTAACATGCAGTGCATTCAATGATGCTTATTTACTCTTTGC…	TCCTAATAAATACAATACATGCATCTAATAGAATTAGAGGATGTAAGAGTGAATGATTTAAAGAATTAATAATTTAATGGAGAAGATGTCATAGTTAATTGTATGCATGCATGTATGCCTTATATTATGGAACATCTAAAAAAATGGTTGTGCCTTATATTATGGAATGGAGGGAGTATATACAACAAATAAATACATGTTTACTTTTTTAAAGAAAAAGCGCAGAGACCAAGGACAATAAAAATCTTCATTCTATAATTAATTATCATCAATTAAGGTGCTACGATGCATCGTCTTCCATGAATTGCTTCATGTTTTAAATATTTCACGGTTGCACCGATAGAAATTAATTTGGTTGGTAACATGCAGTGCATTCAATGATGTTTATTTACTCTTTGC…
356	Chr01	8796632	8847209	G	GAATTTTAACCTGCATGTTTGT	21	ATCCATTGATCCAATTAATTCTGACTTTGGATGTGCAGGGTAACAAGCCAGGATCCAACTGCCAGTTCTACTCCAATAACCGCACGCTCGCGCATTTCGCGCGCTGCGCAAAGATCTACAAAGCCTGGGAGTTCTACCGGATCCAGCTCGTCGAGGTACTGAACTGACACGTGACACGCCACTCTCTATTCCTTCTCGCTCTTATGTCATTGCAAAGCTTTTGCACGTGCCTGGAAAAAAAAAGTTTACACGGTGCACGCTACAGGACATGCAAACAACGAGTGAACATCTCTCATGCAAATATTATTATATTTATATGTCATCTAAATAGTTATAAAATCTTTTTAAAAAAATTGACAACATAGATTAGTATGAAGTATATCACTCTACAAGCATATA…	GATCCAATTAATTCTGAGTTTGGATGTGCAGGGTAACAAGCCAGGATCCAACTGCCAGTTCTACTCCAATAACCGCACGCTCGCGCATTTCGCGCGCTGCGCAAAGATCTACAAAGCCTGGGAGTTCTACCGGATCCAGCTCGTCGAGGTACTGAACTGACACGTGACACGCCACTCTCTATTCCTTCTCGCTCTTATGTCATTGCAAAGCTTTTGCACGTGCCTGGAAAAAAAAAGTTTACACGGTGCACGTTACAGGACATAAATAACGAGTGGACATCTCTCATGCAAATATTATTATATTTGTATGTCATCTAAATAGTTATAAAAATCTTTTAAAAAAATTGACAACATAGATTAATATGAAGTATATCACTCCACAAGCATACAAACCAAATT…
357	Chr01	8799333	8849940	GGGAGACCAGGATAAAAAACCATATAACTCAACGGTTAATTAAG	G	43	GGCGGCGGGAGCGGCGGGGGGAGCGGCGTGGACGGGCCGAGCAGGAACGACGGGGCGTCCGGGAGCGGGGTGGCCGGCGCGGGCCGCGGGCTCGGTGTGGACGCGGCGCCGAGGAAGGCGGTCGTCGTCTCGGTGGCGTCGGGTCGCCGGGGAGGCTGTGTCATGTGGCGGTCGGCGGCGCTGCCGCCGGGGCAGCGCGGCGGCGGCGGCGGCGGCGGTCGTCTGGTCGGGGCGGGGAACGGCGCGGCGGCGGCGGCGGCGACGGCGGTGGCGAGGAGAGGGAACGCGCGACGTGCGGTTGGGAGAGGGGACGCCTTAATTTTGGAGAGGAAACCACACCGGCGTGCGTTGGCGCCAACTGATGGCCTTGCATGAAACGAGGAGGCCGTCAAGGTATTG…	GGGAGCGGCGGGGGGAGCGGCGTGGACGGGCCGAGCAGGAACGACGGGGCGTCCGGGAGCGGGGTGGCCGGCGCGGGCCGCGGGCTCGGTGTGGACGCGGCGCCGAGGAAGGCGGTCGTCGTCTCGGTGGCGTCGGGTCGCCGGGGAGGCTGTGTCATGTGGCGGTCGGCGGCGCTGCCGCCGGGGCAGCGCGGCGGCGGCGGCGGCGGCGGCGGCGGTCGTCTGGTCGGGGCGGGGAACGGCGCGGCGGCGGCGGCGGCGACGGCGGTGGCGAGGAGAGGGAACGCGCGACGTGCGGTTGGGAGAGGGGACGCCTTAATTTTGGAGAGGAAACCACACCGGCGTGCGTTGGCGCCAACTGATGGCCTTGCATGAAACGAGGAGGCCGTCAAGGTATTG…
358	Chr01	8801273	8851836	C	CTATGAACTATTTGCATATAATCTAATAC	28	TCCACGCGGGTTGCCGCCTCTTCTGCTGCAAGTGTTGCCACTGACCCTGCGAACTCCAAACTACAACGCCTTAGATCCGCGAGGAGCCTCAACTAGATCTGGAGAGGAAAAGCGGCCCCACCGTCGCCTTCCTTGTCACAGCACGTAGACCGGCGGCTGGCATCGGTGACGGCGAGGGGGAAGGAAGGGAAAGGGTGGTGGGCCACTGCCGCGGGTGGTCGTCGCCTGAGTCACCCTTGAGGATGACATGGGCACTCAAAGATGGAAAATTGTTGAACACTAATATTGATAAAGATGGAACATGAAAAATTAACTGAAAAACTGAAGACGATGAGAAGAGGAAATTAAGACTAAAATAATTTAGAGCTTGAGCAAATTAATTTAACTATAGAACGATTT…	TCTACGCGGGTTGCCGCCTCCTCTGCTGCAAGTGTTGCTACTGACCTTGCGAACTCCAAACTACAACGCCTTAGATCCGCGAGGAGCCTCGACTAGATCTGGAGAGGAAAAGCGGCCCCACCGTCGCCTTCCTTGTCACCGCACGTAGACCGGCGGCTAGCATCGGTGACGGCGAGGGGGAAGGAAGGGGAAGGGTGGTGGGCCACTGCCGCGGGTGGTCGTCGCCTGAGTCACCCTTGAGGATGACATGGGCACTCAAAGATGGAAAATTGTTGAACACTAATATTGATAAAGATGGAACATGAAAAATTAACTGAAAAACTGAAGACGATGAGAAGAGGAAATTAAGACTAAAATAATTTAGAGCTTGAGCAAATTAATTTAACTATAGAACGATTT…
359	Chr01	8810967	8861560	G	GTAGTGTAAATAAGGGAAGTCCTATAGAGTTGTTGGTAGTGCAGTAGTGTGG	51	GTTTCTACAATCTCTAGTAGAGTTGTTTGTTAACCTGGAGGTATTGGAGAGATTTTGCAGAATATATAACAAGCCATCCAAATTAGTTAAACGAAGGTGTCAACTAAAATGAACACACTGTACAACATGAACATAATGAGGCCAAAATGTGCGTGGGAGCTGGCTTAGGGTTGAAGTACATTATAGGTTGGGTATAATGGACTATTGGAGTTTAACAAGATGGGATGGGATTGAGGTCTCACTTCATTACCAGGGCTATGAAGATAACATGTGTCTGTCTGTATTCTTGTTTCTATATGGCGGGCCTGGAGTTTTTTTTTTCTCGAAAACGCAGGAGAGCTGCATTTCATTTCATTAAGGGGAAGAAAAAACAATACAAAAGCACACCACAAAGAAAAA…	TCTACAATCTCTAGTAGAGTTGTTTGTTAACCTGGAGGTATTGGAGAGATTTTGCAGAATATATAACAAGCCATCCAAATTAGTTAAACGAAGGTGTCAACTAAAATGAACACACTGTACAACATGAACATAATGAGGCCAAAATGTGCGTGGGAGCTGGCTTAGGGTTGAAGTACATTATAGGTTGGGTATAATGGACTATTGGAGTTTAACAAGATGGGATGGGATTGAGGTCTCACTTCATTACCAGGGCTATGAAGATAACATGTGTCTGTCTGTATTCTTCTTGTTTCTATATGGCGGGCCTGGAGTTTTTTTTTTCTCGAAAACGCAGGAGAGCTGCATTTCATTTCATTAAGGGGAAGAAAAAACAATACAAAAACACACCACAAAGAAAAA…
360	Chr01	8834117	8884749	A	AAATTCTACTTGAACACTACAAGATCTACTTG	31	TGGATGGAGTAATTTTTTTTAACACAAGGAAGTACGTGGGCACAGAGAATGAGTAAATCTCTTACATTATCATGCTCCTATTGAAAAAAAGCTTACGGGTGTGTAATATCGTGAATATCAGAATTAACCATGTGCAATGATGAATTTAGAAAAAAAAATCAATCATACTTTGCCTCGATATATCGCATACATCTATAATACTGTCTTCGGTTTTTAACGTATAACATTGTTGATTTTTGAGTTTTGACATAACTTTGATCTTGCGTTTTATTATGAAAAATACATAGTTATTAGTTTTTTGTTATAATTTGTTCTACCATTAAGGATATTTTAAAAATATTTTATATATTTGCATAAAATTTTAATTAAGATAAGATAAAACTGGATATGAGATACATC…	GGATGGAGTAATTTTTTTTAACACAAGGAAGTACGTGGGCACAGAGAATGAGTAAATCTCTTACATTATCATGCTCCTATTGAAAAAAAGCTTACGGGTGTGTAATATCGTGAATATCAGAATTAACCATGTGCAATGATGAATTTAGAAAAAAAAATCAATCATACTTTGCCTCGATATATCGCATACATCTATAATACTGTCTTCGGTTTTTAACGTATAACAATGTTGATTTTTGAGTTTTGACATAACTTTGATCTTGCGTTTTATTATGAAAAATACATAGTTATTAGTTTTTTGTTATAATTTGTTCTACCATTAAGGATATTTTAAAAATATTTTTTTATATTTGCATAAAATTTTAATTAAGATAAGATAAAATTGGATATGAGATACATC…
361	Chr01	8950932	9001597	ATATATATATATATATATATATATATATATAT	A	31	TTAATAACTATACTATTTAGGTTGCGTGCAATAAATAAGAGGATGTCCTCTTGAAAAATAAAAACTTAAAAGAGAGAAGTTGCTTTATTATGGGCCGCTAATGCTAAAGGTAACCGTGCATGCACTTCCATCGTTGATGATAATAATGACAAAGCAGAAAATTTATTTTCCTTCAGTTAATATAGACTACAGTGCAATTTCTATCGTGGACAATCTTTTGCACACCACTATTCTATAAACTCCCGAGGGTATGTACTCTCGTTGTTGCATGTCACTCTCAAATAATTATGTTTTTTTTAAAAAAATACCAACAAGTTAGACTAATATGTGATAAATTACTACACAAATATGCAAGGCAAAATTTAACTTCTACATGTTGAAAGAAAAAAATAAATTTGA…	TTAATAACTATACTATTTAGGTTGCGTGCAATAAATAAGAGGATGTCCTCTTGAAAAATAAAAACTTAAAAGAGAGAAGTTGCTTTATTATGGGCCGCTAATGCTAAAGGTAACCGTGCATGCACTTCCATCGTTGATGATAATAATGACAAAGCAGAAAATTTATTTTCCTTCAGTTAATATAGACTACAGTGCAATTTCTATCGTGGACAATCTTTTGCACACCACTATTCTATAAACTCCCGAGGGTATGTACTCTCGTTGTTGCATGTCACTCTCAAATAATTATGTTTTTTTTAAAAAAATACCAACAAGTTAGACTAATATGTGATAAATTACTACACAAATATGCAAGGCAAAATTTAACTTCTACATGTTGAAAGAAAAAAATAAATTTGA…
362	Chr01	9641791	9692397	A	AATATATATATATATATATATATATATATAT	30	TTGGAATTAGTGGAGAACTATGATATAGTTCAGGCTTCAGATTATATATTTGCGTGCTGGTTCCTCACTTTAAGTTGTTCAGAAAATCATTTGTACATTGGTATGAAGTATATTTTTATTTATACCAGACATAATTCTTCAATCTGATGTTACTTAGAATCTTTGAAATCCTCTCATTTCTCTTGCATAGAGTTTAACTTATTCAATCAGTCGTGTGTTCTCATTTCCAGCTTACCGCATGCATGCATTTGCTGATTTAATTTAATTAGATGCTCATGCAAAATTGTTCGTGCAGTTTCATGAAGTCCACTAATTTTATCGTTATATGTAACCTTGATGACACTTTTAGCTTCATTTTATGTTATGTGAATGTCGTTGATCTTGGTTCTTACCATAATG…	TTGGAATTAGTGGAGAACTATGATATAGTTCAGGCTTCAGATTATATATTTGCGTGCTGGTTCCTCACTTTAAGTTGTTCAGAAAATCATTTGTACATTGGTATGAAGTATATTTTTATTTATACCAGACATAATTCTTCAATCTGATGTTACTTAGAATCTTTGAAATCCTCTCATTTCTCTTGCATAGAGTTTAACTTATTCAATCAGTCGTGTGTTCTCATTTCCAGCTTACCGCATGCATGCATTTGCTGATTTAATTTAATTAGATGCTCATGCAAAATTGTTCGTGCAGTTTCATGAAGTCCACTAATTTTATCGTTATATGTAACCTTGATGACACTTTTAGCTTCATTTTATGTTATGTGAATGTCGTTGATCTTGGTTCTTACCATAATG…
363	Chr01	9689550	9740139	G	GACCCATCTCTCTCCTGAGATAATAGATGACG	31	ATCGTTTTGACAAGTTACCATTACGCACAAAAATCTAGCATCGTTTTGACAAGTTACTTGCAGCGCGTTCTTGTAGTTCTCTACAAATTATTGGATAACTAATGGGGATTTGTTGGTGTGCGTGAAATTTGGTAAAGTCTGAAATTTTAACTTTGGTTGATGAATCAACCTTACCTGACCTTTACTATAACGAACTTGGCTAGAATTTTGTGTGAAGGAACATGTCTATATAGCCCTAAAATTTTAGTGGAAATCTGCTTGGCACTGTGAACGTCGACAACTCGAAATACCTTATTATCTATGTACTGTAACCTCTAACCCCTAAGGTGGTTTTACTGATGTGGAAAAGATCAAATAAGCGGGTTTAATGACTAAGACGACATATTTGTACTTCAGTCT…	CCATGGAACAAAGAGAACCATTACGCACAGAAATCTAGCATCGTTTTGACAAGTTACTTGCAGCGCGTTCTTGTAGTTCTCTACAAATTATTGGATAACTAATGGGGATTTGTTGGTGTGCGTGAAATTTGGTAAAGTCTGAAATTTTAACTTTGGTTGATGAATCAACCTTACCTGACCTTTACTATAACGAACTTGGCTAGAATTTTGTGTGAAGGAACATGTCTATATAGCCCTAAAATTTTAGTGGAAATCTGCTTGGCACTGTGAACGTCGACAACTCGAAATACCTTATTATCTATGTACTGTAACCTCTAACCCCTAAGGTGGTTTTACTGATGTGGAAAAGATCAAATAAGCGGGTTTAATGACTAAGACGACATATTTGTACTTCAGTCT…
364	Chr01	9691144	9741764	T	TTAAGCTGCTTGCCTATGAAAATCGTTTTTTTTTTCATATGGTTGCCTTAAGTCGTTCGCC	60	TGGTCCAAGTTACAGAAAACCACACACACTTTGATACTTGGCACTTAAGTACATATATTTTGGTAGTGTAGTTTTACAAGACCACACTATCGATGAATGGATTCACCCGTGAAATGATGTGGTTGTTTCACCTAGGACGAGGATATGGCATCCTATTACTAGCCATCGCACGAAAATTAATAGGATGCCACGTTCTCATCCTAGATGGAACAACCACGTCATCTCACGGGTGAATCCATTTATCGATAGTGTGGTTTTGTTAAACTAAACTACCAAAATATATGTACTTAAATGCCAAGTGTTAAAATGTGTGTATTTTTCTGCAACTTGTACCATAAAACATGTAGTTTGTGAAATTTACTTAAAAAAAAAGATGTTGCTTGTGACTTGGGTGTGCAA…	TGGTCCAAGTTACAGAAAACCACACACACTTTGATACTTGGCACTTAAGTACATATATTTTGGTAGTGTAGTTTTACAAGACCACACTATCGATGAATGGATTCACCCGTGAAATGATGTGGTTGTTTCACCTAGGACGAGGATATGGCATCCTATTACTAGCCATCGCACGAAAATTAATAGGATGCCACGTTCTCATCCTAGATGGAACAACCACGTCATCTCACGGGTGAATCCATTTATCGATAGTGTGGTTTTGTTAAACTAAACTACCAAAATATATGTACTTAAATGCCAAGTGTTAAAATGTGTGTATTTTTCTGCAACTTGTACCATAAAACATGTAGTTTGTGAAATTTACTTAAAAAAAAAGATGTTGCTTGTGACTTGGGTGTGCAA…
365	Chr01	9691284	9741964	GTGTTCATAGCAGTTCTTCAG	G	20	GGATATGGCATCCTATTACTAGCCATCGCACGAAAATTAATAGGATGCCACGTTCTCATCCTAGATGGAACAACCACGTCATCTCACGGGTGAATCCATTTATCGATAGTGTGGTTTTGTTAAACTAAACTACCAAAATATATGTACTTAAATGCCAAGTGTTAAAATGTGTGTATTTTTCTGCAACTTGTACCATAAAACATGTAGTTTGTGAAATTTACTTAAAAAAAAAGATGTTGCTTGTGACTTGGGTGTGCAAATGTGTAAGGATGCGTACTAAAATTCAAAACATTTTTTGGATTTAGTTCTGGTGCCTGAAAATTCAAAATGTGGAAAATTCATTTTTCCAAACAGCTGTCTTAGTAATAATCGATTTTTCTATACGGCTGGGCAACCTAC…	CTAGATGGAACAACCACGTCATCTCACGGGTGAATCCATTTATCGATAGTGTGGTTTTGTTAAACTAAACTACCAAAATATATGTACTTAAATGCCAAGTGTTAAAATGTGTGTATTTTTCTGCAACTTGTACCATAAAACATGTAGTTTGTGAAATTTACTTAAAAAAAAAGATGTTGCTTGTGACTTGGGTGTGCAAATGTGTAAGGATGCGTACTAAAATTCAAAACATTTTTTGGATTTAGTTCTGGTGCCTGAAAATTCAAAATGTGGAAAATTCATTTTTCCAAACAGCTGTCTTAAGCTGCTTGCCTATGAAAATCGTTTTTTTTTTCATATGGTTGCCTTAAGTCGTTCGCCTAGTAATAATCGATTTTTCTATACGGCTGGGCAACCTAC…
366	Chr01	9770516	14235966	G	GCTCCTCCGCCACCTCCTGCTGCACCATCTCCTCCGGCTCCACCGGCTCCTCCGC	54	CAAACCCAGGATGAAACCACCTGCCCCGTTGATGAGATCATGCAGCGGACATCATGTGAGCTGCATATTCCCTTCAAGAACTTATCAATCAAGGTATGCTCGTAGTTTGATGATTTTTGACTTGTACATTCCGCAAGTTGCTGCTTAGGTTGATTACTAATAGATAACCTCTCATCACGTAAAGGTGGCGTCGAGAATGACCATCCCAACGGACCTTTCCGGGACTTACCACTGCAGACCGATTCCAGCAGGATACTCGAGGGTCGAAGTTGAGCTGGTGGAAGCCGCGTACGAGAAACTCGAGTTGGACTACCCAGGAGGAGACGGTGAGACGCATCTACGAGACACAAGCCACGCCATCATACTATGGCGCAAGCGGTACATCATCCTTCCTGGGCA…	CAAACCCAGGACGAAACCACCTGCCCTGTTGATGAGATCACGCAGCGGACACCATGTAAGCTGCATATTCCCTTCAAGAACTTATCAATCAAGGTATGCTCGTAGTTTGATGATTTTTGACTTGTACATTCCGCAAGTTGCTGCTTAGGTTGATTACTAATAGATAACCTCTCATCACGTGAAGGTGGCGTCGGGAATGGCCATCCCAACGGACTCTTCCGGGACTTACCACTGCAGGCCGATTCCAGCAGGATACTCGAGGGTCGAAGTTGAGCCGGTGGAAGCCGCGTACGAGGACCTCGAGTTGGACTACCCAGGAGGAGACGGTGAGACGCATCTACGAGACACAAGCCACGCCATCATACTATGGCGCAAGCGGTACATCATCCTTCCTGGGCG…
367	Chr01	9986697	9888179	GGGACGGACGCTAGCGAGGATGGCA	G	24	TGTTCCTGGTCTTTGGATCTGATCTCACGTTTAATCTAGTTCCAATGATCTCCATACTCTACAAATACCGCATGTGGGTACAGCCCGTCGACATATGTCCTTGTGCACGGACGCGGGCGAGGCGACGACTGCGGCGGACACAGGCGACGCCCGTGGATGCGGACGAGGCCGGTGGTGGCGTATGTGGCCGCGGTGGATGCAGATGAAGGCGGTGGCTGCTGTGGACAAGAACGAGGCGTGGGAGAGGGCGATGGCTGCATTGCACGCGGACGGCGGCGACGGACATGGGAAGCTACGACGAATGCAGACGAAGACGACGACCGCAGTGGACAATGGTGGCGGTCTAGCGGACACAGACGAGGACGCCATGCGCGGGCGAGGGTGGCTGGACAGGCGTTA…	TGTTCCTGGTCTTTGGATCTGATCTCACGTTTAATCTAGTTCCAATGATCTCCATACTCTACAAATACCGCATGTGGGTACAGCCCGTCGACATATGTCCTTGTGCACGGACGCGGGCGAGGCGACGACTGCGGCGGACACAGGCGACGCCCGTGGATGCGGACGAGGCCGGTGGTGGCGTATGTGGCCGCGGTGGATGCAGATGAAGGCGGTGGCTGCTGTGGACAAGAACGAGGCGTGGGAGAGGGCGATGGCTGCATTGCACGCGGACGGCGGCGACGGACATGGGAAGCTACGACGAATGCAGACGAAGACGACGACCGCAGTGGACAATGGTGGCGGTCTAGCGGACACAGACGAGGACGCCATGCGCGGGCGAGGGTGGCTGGACAGGCGTTA…
368	Chr01	10156460	9895921	AGTGTGATGTGTTCAGGTAACTGTTATGT	A	28	AGAAACTGTGGCTCCAGGTTGGCTTTTCTTGCCTGCTGAAATTTGCAAAGTGCAGGCATTTCTGTCTTCATGCCGGTTTCAGAGAGGGCAACAACAACGCCATCATCGTCATATTACTCGTTGGAGTTGGATCCACTGTTGAGTGATCTCGCAGAGAAGAAGCTTAGCCTGAGGAGAAGCTTGGCTTGGCTGGATGCAGAGCTCAAGGATGCCAAGATCAAGCTTGCTTCCAAGGAACAGTTGCTTGCTCAGGAATCAGAAAACAGGAAGGTATGTTCCACTCTCCTAATCATGACTTCTCGATGTTCTGTGAAAAAACAATTGCACTGAATTGATGAAATATTAGAAGTTTGCTGAGTCGAGGGCGAGAAGCATGGAGGAGGAGGTGAAGAAGCTGCA…	TAGCCCCCATCTCTCTCCCTCTTATATATCCCCTTCTCTCTCGGTCACTCAGCCTCCTCCCTTCTCCCTTTCCAAGNNNNNNNNNNNNNNNNNNNNNNNNNNNNNNNNNNNNNNNNNNNNNNNNNNNNNNNNNNNNNNNNNNNNNNNNNNNNNNNNNNNNNNNNNNNNNNNNNNNNAAGCTTGGCTTGGCTGGATGCAGAGCTCAAGGATGCCAAGATCAAGCTTGCTTCCAAGGAACAGTTGCTTGCTCAGGAATCAGAAAACAGGAAGGTATGTTCCACTCTCCTAATCATGACTTCTCGATGTTCTGTGAAAAAACAATTGCACTGAATTGATGAAATATTAGAAGTTTGCTGAGTCGAGGGCGAGAAGCATGGAGGAGGAGGTGAAGAAGCTGCA…
369	Chr01	10176874	9916450	ATTATATCGGTATATCCTAAAATTAATAGAG	A	30	AGGACGGGAAATGACTAGGGTTGAGGGGATGTGGGCGAGAAGAGGTGCCACCCTGGTAATCTAACTAAGTTATACATCGCACAAAGTTCTCTTTTTTAGGGGCAAATCCTTTTTTTCATTGTATTTCAAGGATGTTGATTAGGTCCTATTTGGCAAATCTCAAGATCAAAATTTTTTAAGCGTGTTTATCATCATATCTCCAATTATCCATGAATATATAATTAGAATTAAATTAATTGATAATTTTTTGATGAATTATGTTGTTCCTATTTCTTTAAATATATAGATTTTAGACTACTGTAATTTAATTTACAAACTTCAGTTGCATTGATATGGGATTTGTAATTATGCCAAACAAGACCTGAAAGTATAGAGCTATATATATGTTTCCCGTTAATT…	AGGACGGGAAATGACTAGGGTTGAGGGGATGTGGGCGAGAAGAGGTGCCACCCTGGTAATCTAACTAAGTTATACATCGCACAAAGTTCTCTTTTTTAGGGGCAAATCCTTTTTTTCATTGTATTTCAAGGATGTTGATTAGGTCCTATTTGGCAAATCTCAAGATCAAAATTTTTTAAGCGTGTTTATCATCATATCTCCAATTATCCATGAATATATAATTAGAATTAAATTAATTGATAATTTTTTGATGAATTATGTTGTTCCTATTTCTTTAAATATATAGATTTTAGACTACTGTAATTTAATTTACAAACTTCAGTTGCATTGATATGGGATTTGTAATTATGCCAAACAAGACCTGAAAGTATAGAGCTATATATATGTTTCCCGTTAATT…
370	Chr01	10181974	9921511	TACACACACACACACACACACAAAA	T	24	AAATATATTTAATTATTAATTTAATAAAATTAATTTGATAATATAAATATTATTATATTTGTCTATAAACTCAGTCAAACTAAAGCAGTTTGATTTCAACCAAAGTTAAAACATCTTATAACCTAAAATAGAGGGAGTATATTTTAACCCTTTGTGCCCACAAATAATGGTGACAAACTCAGTTTCATTCATAATATATATAGTCCGATGAGAACGCACCCTTTAGAAAAGTATACTTTATCAGATTAGGGGCCATGTACGATTCAGAACAGGGATGCAACTAAAAAGAGTGTGAAAAAGAAGGCAAATTGGTCAACCTTTGACCGCATTATTTGTAACGTACTTTCGTAGGAGCCTGTTTCTTGTTTATTTAAAAACCATCAGAGCGGTTATAAAAAT…	ATTTACTATAAAAATATATTTAATTATTAATTTAATAAAATTAATTTGATAATATAAATATTATTATATTTGTCTATAAACTCAGTCAAACTAAAGCAGTTTGATTTCAACCAAAGTTAAAACATCTTATAACCTAAAATAGAGGGAGTATATTTTAACCCTTTGTGCCCACAAATAATGGTGACAAACTCAGTTTCATTCATAATATATATAGTCCGATGAGAACGCACCCTTTAGAAAAGTATACTTTATCAGATTAGGGGCCATGTACGATTCAGAACAGGGATGCAACTAAAAAGAGTGTGAAAAAGAAGGCAAATTGGTCAACCTTTGACCGCATTATTTGTAACGTACTTTCGTAGGAGCCTGTTTCTTGTTTATTTAAAAACCATCAGAGCG…
371	Chr01	10196282	9934334	TGAACTTATCTTTATAGAAAA	T	20	TGGTTAGCTACTTTGTAAAGGTGAGCAAAGTTAATGCAAATATAAAGACAATGTGATCATATGATAGGTAATTATATATAGATTCATGTAGATTATATCATCATATAGCTCATTCCAAATGTGCGAGACTAAATTAGCTATGTAATATTTAATATTTAAAAATAAAGTTTACACCATTATATATTTACCCAATAAATAAATAATACAAGATAGTTTTCTAAAAGTCCATTAAACTCTGTGTAAACATTCTCAAGCTGCCATATGGCTCCCTCATAACGCTCTCATGTTGCCACGTGGCACTCTAATAAAATAAAGAAATCTGACCATCGATTTTCATTTAAATCGATGGACCTATTATTTTATATCATTAGATCTATCTTAAAAATCAAAACCTCTCAC…	TCTGGCTAGCTACTTTGTAAAGGTGAGCAAAGTTAATGCAAATATAAAGACAATGTGATCATATGATAGGTAATTATATATAGATTCATGTAGATTATATCATCATATAGCTCATTCCAAATGTGCGAGACTAAATTAGCTATGTAATATTTAATATTTAAAAATAAAGTTTACACCATTATATATTTACCCAATAAATAAATAATACAAGATAGTTTTCTAAAAGTCCATTAAACTCTCTGTAAATATTCTCAAGCTACCATATGGCTCCCTCAAAACGCTTTCATGTTGCCACGTGGCACTATAATAAAATAAAAAAATCTGACCATCGATTTTCATTTAAATCGATGGACCCATTATTTTATATCATTAGATCTATCTTAAAAATCAAAACCTCTC…
372	Chr01	10209196	9947243	GGATGCCGAGAGGGAAGTGGGTTGGG	G	25	CCGGAGCCCGAAGCCATGGAAGCGACCATGGGATTGATGATAACAAATTGACATAGAAGAGAGAAAGAGAAAGATCAAAGTTACCCTTAATCTGTACGAATACATTACTAATTTACTCTGAAGAATAAACGGTTCAGATATTTCTACTGATAGCACCGGAGCGTCGCTCTTGTCTCGTATATATCGATAGAGAGTGGGTCGTCAGCATACTTTGTACGTAACCCTGCAAGTCGTGTCTGAATTAGTGTACTAGCGATGGTTGATGGAGCTGCACTTGTTCCTGATCTCCTCCTTGCTCCCCGCCGGCATGGGCAGCTTGCTGAGCTTGAGCAGCGACTCGGCGAAGTCGAGGTCCCAGCGGGTGCCGTTGTCGACGTACTCGTGCACGTGGCCGCGTGC…	CCGGAGCCCGAAGCCATGGAAGCGACCATGGGATTGATGATAACAAATTGACATAGAAGAGAGAAAGAGAAAGATCAAAGTTACCCTTAATCTGTACGAATACATTACTAATTTACTCTGAAGAATAAACGGTTCAGATATTTCTACTGATAGCACCGGAGCGTCGCTCTTGTCTCGTATATATCGATAGAGAGTGGGTCGTCAGCATACTTTGTACGTAACCCTGCAAGTCGTGTCTGAATTAGTGTACTAGCGATGGTTGATGGAGCTGCACTTGTTCCTGATCTCCTCCTTGCTCCCCGCCGGCATGGGCAGCTTGCTGAGCTTGAGCAGCGACTCGGCGAAGTCGAGGTCCCAGCGGGTGCCGTTGTCGACGTACTCGTGCACGTGGCCGCGTGC…
373	Chr01	10210722	9948743	T	TCGTCTATCGCTAGTGGCCGGTATAACACAACCGCCAGTGAAAAT	44	TCCGAGGGGAGGAGGCCGCCGCTGGGGAGGACGGATCCGCCCCGACGGCAGCGCGGGGTGCACGGCCGCAGGGCCTCGTGCGGTGAAGCGCGACCGTCGGCCTCCACCTCGTCAGTGTTGTTACGATCAACGCCACCGGGCTGCGGGGAGCGTGAAGCCGACGCCGCCGGGTCATGGGCGGTGGTGCTCGGTTGGTGCTCGGATTTCTGTGGATTTGTGTGCATTTTTGTGGATTTCTGTGGATTGTGAATGGAAAATTTCTATTGATTTGTGTGGATTTATGTGGATTGTGAATGGAAAATTTTGACTCTGAATGGAAATTTTTTTTATTGTGAACTGTTCATGTAAATTTATGTGAATTTATGAATTGAGGAGTGGATTTGGGAATAATTTGAACCG…	TCCGAGGGGAGGAGGCCGCCGCTGGGGAGGACGGATCCGCCCCGACGGCAGCGCGGGGTGCACGGCCGCAGGGCCTCGTGCGGTGAAGCGCGACCGTCGGCCTCCACCTCGTCAGTGTTGTTACGATCAACGCCACCGGGCTGCGGGGAGCGTGAAGCCGACGCCGCCGGGTCATGGGCAGTGGTGCTCGGTTGGTGCTCGGATTTCTGTGGATTTGTGTGCATTTTTGTGGATTTCTATGGATTGTGAATGGAAAATTTCTATTGATTTGTGTGGATTTATGTGGATTGTGAATGGAAAATTTTGACTGTGAATGGAAATTTTTTTTATTGTGAACTGTTCATGTAAATTTATGTGAATTTATGAATTGAGGAGTGGATTTGGGAATAATTTGAACCG…
374	Chr01	10229842	29401215	CACCAACCGGGACTAAAGATTTA	T	22	TGAAAATAAGTCTATTTTGTATCACTCATATCTCTAATTGGGTCGTGCCTATATAGTTAGAATAAGTCTATTTTGGCTCCCTCATCTATTTTGCCTAACTGATCGTTGGACCGGCCCGTGGGCCGGCCCATCGTGCCGAGCATGGGCCTAGGCACGACCCAAAGGTCGGGTCGAGCCAGCACAGGCCTGACACCAGTCAAGTCGTGTCGTGCTTGGGCCGGGCCGTCGGATCCTAGCCCTTTGGCCAACTATAGCCACATCCTATTCTACATTTTGGGACGAATGTAATGAATAATTAGAGCAATACTGCATGATGATTATCACATTCAGTATTACATCAGCACGCACTGGTGGAGAAGTGCTTTTTAGTCCCGGTTCGTAACCCCCCTATAGTCCCGG…	GGCCCGGCGCGGGCCGGCGGGATGGAGGCCGGTCGCCGGCGGCCTCGCCCTCCCCTCCCCCAGATCCGGCCAGAGGGGAAGCGGCGAGATGGGTGGCCGGCCGGCGGCGGGATGGGAGGCCGGCCGGTGAGTCGATTTTTTTATTGATTTTTTTTAATTTGTGGTTTGGATGTTTTGATTTGTGAATGAATCTATGAATCGATATTGTGAATGAATCTGTGATGTTGTGAATGAGTATGTGACTCGATGTTGTCAATGAACCTTTGAATCAATATTGTGAATATATTTGTGATGTTGTGAATGAATATGGTGAATGGATATTGTGAATGAATTTGTGGTGAATCTGTGAATCGTGCTGTGGAGTTGTGATGTGGATTTGGGGTTTGATTTGATGATATG…
375	Chr01	10252292	9988859	G	GGACCTAACCTGATGTCGGTC	20	AATAAGTTTAACACAAGTATTTCGGCCACGGCTTGCGAGATAGCCTGCCGGCCCCAATCCTAATTGCTGCAATTACCCTCCTTGAATTATTGAACACTTAAACCACCTTTGTCAACTGTTGTGCTTCGATGCACGGGCCTACAGGCACGCGCATCGGAACACCTCCCCTCAAATTTAAAACATCCAACGATGGGTAAAACTTGGGGTTTTACAAAAGACTTGGAAAACCCGACACCTGGGTCGGTGCTTGCGAATTAAAATGAATTTCCAAAATCGCGGACCGGGGGACGTGCCGGGAGTACGGTTCCCGTTCTTGCACTTAAGGACCGTTTCCTTGGAATTTCATCCGAACATAAGGCAAGTGCGACCACATGGGTGGAATGGGACACCCCTGGCTGA…	TAAGTTTAACACAAGTATTTCGGCCACAGCTTGCGAGATAGCCTGCCGGCCCCAATCCTAATTTGCTGCAATTACCCTCCTTGAATTATTGAACACTTAAACCACCTTTGTCAACTGTTGTGCTTCGATGCACGGGCCTACAGGCACGCGCATCGGAACACCTCCCCTCAAATTTAAAACATCCAACGATGGGTAAAACTTGGGGTTTTACAAAAGACTTGGAAAACCCGACACCTGGGTCGGTGCTTGCGAACTAAAATGAATTTCCAAAATCGCGGACCGGGGGACGTGCCGGGAGTACGGTTTCCCGCTCTTGCACTTAAGAACCGTTTCCTTGGAATTTCATCCGAACATAAGGCAAGTGCGACCACATGGGTGGAATGGGACACCCTTGGCTGA…
376	Chr01	10279532	10012507	T	TACCACTCTGGAGTTCTTGCACCCAGGTTGCGAGTAGGAGCACAAAAGGTTGG	52	GACTCATGTAGATGGATCGGCAATGGATGTACGGTGACCGGCAGTCCAAAGAGTTTATTGACGGCGTGCACTATTTTTTGAGAGTGGCCGAAGCTAACAGGCAAAGGGGTTTTATTTGTTGTCCATGCAATAAGTGTAAGAATCAGAAGGAGTATTCTGCATCCAGGACTATTCATTTCCACTTGTTTGAGTCGGGGTTCATGCCAAGCTATAATTGTTGGACATCCCACGGAGAGCAAGGTGTTGAAATGGAAGAAGATGAAGTGGAAGACGACAATATTCCGGACTTTGCTCAGTACGTTGGATTTGAAGGAAATCAAATGGGCGAGGAGGAAAGGGATGCTGATGGTAACGACGTTGTGGATGATCTTGGTCAGATGTTGCAGGACGCCAAGGAGG…	GACTCATGTAGATGGATCGGCAATGGATGTACGTTGACCGGCAGTCCAAAGAGTTTATTAACGGCGTGCACTATTTTTTGAGAGTGGCCGAAGCTAACAGGCAAAGGGGTTTTATTTGTTGTCCATGCAATAAGTGTAAGAATCAGAAGGAGTATTCTGCATCCAGGACTATTCATTTCCACTTGTTTGAGTCGGGGTTCATGCCAAGCTATAATTGTTGGACATCCCACGGAGAGCAAGGTGTTGAAATGGAAGAAGATGAAGTGGAAGACGACAGTATTCCGGACTTTGCTCAGTACGTTGGATTTGAAGGAAATCAAATGGGCGAGGAGGAAAGGGATGCTGATGGTAACAACGTTGTGGATGATCTTGGTCAGATGTTGCAGGACGCCAAGGAGG…
377	Chr01	10288037	10050702	CCCCCTCCTTCCCCTCCTTTTT	C	21	TCACCACGGCGCCCTAGCCGGCCTTGTGCCCCGCGCCGCCGCCGCCCGTCGCGTCGCCGTCCGACGCCGTCGCCGTCGCCATCGCCGCCTGCTGCCGCGCGCCGTCACCATCACCGCTGCCGCACCCCGCGCCCCTGCCCCGCTGCGCACCCGTCCCATCGCCGCGCGCCGAGCCCCGCGCCGCGCCGCGTCGTCCCGTCGCCGCGTTGCCGTCCCATCGCCGCTGCTACGCCGTCGCCGACGCCCGTCCCACTGCCGCGCCGCGCATGCCGCCGATGCCTCGAGCCCCGCCCCATGCCGCGCGCCCATCCCGTGCCGCTGCGCCGCCCGTCGTGTCGCCGCCCGTCGCGTCCCGCCCCGAGCCGCGCGCCACCGCTGTCGCCATCCATCGCCGTCGAC…	TTGTTAAATGCTGTTTTCTGCAAATGAACTATATTATGCCATCCTTTGTTATCCTGTGCATTTGCATATTTGCTGTGTGGCTTGTTGAGTATGTTATATGCTCATTCTTGCAATATTCATTCATCAGAAGAGGAGTACTTCAGTGAAGGTGATGATCTGGAGGATTAGGCTTGTTCTCGGTCAAGTTGCCTGTGGAGTGGAGTTGCCATAGCTGTTCCGTCGTTTATTTTAGTTTTATCTTTCCGCTGCGTAGAATGTTTTTCTTTGAGAGGAACTATCCACCTCTGTAATATTTTATTATTTGCGAGTATTAAATAGTTATTTATTTGTACTCTATTATCAATATTGTCATTGTGTGCCTCGGTTGATTCCTGGACGAGGGTTTAACACACATGTAAG…
378	Chr01	10291379	10054024	C	CCTCGGGCTCCTGCACCGACTCCTC	24	GGACACCATGTGAGCTGCATATTCCTTTCAAGAACTTATCAATAAAGGTAAGCTCGTAGTTTATATATTTTAGATTTGCCCATTCCGCTAGTTGCTGCTTATATATGTTGATTACTAATAACTATCCTCTCACCACATGAAGGTGGCGTCGGGCATGGCCATCCCAACGGACCCTTCAGGTACTTACCACTACAGGCCGATTCCAGCAGGATACTCCAAGGTCGAAGTTGAGTTGGTCGAAGGCGCGTACGAGGACCTCGAGCTGGATTACCCTGGAGGAGACGGTGAGACGCATCTATGAGACACAAGCCATGCCATTATTCTATGGCGCAGGCGGTACAACATCCTCCCTGGGCGACAAGCGGCGTCTCGTGCACCATCTCCTCCGGCTCCGCCATC…	GGACACCATGTGAGCTGCACATTCCTTTCAAGAACTTATCAATAAAGGTAAGCTCGTAGTTTATATATTTTAGATTTGCCCATTCCGCTAGTTGCTGCTTATATATGTTGATTACTAATAAATATCCTCTCACCACATGAAGGTGGCGTCGGGCATGGCCATCCCAACGGACCCTTCAGGTACTTACCACTACAGGCCGATTCCAGCAGGATACTCCAAGGTCGAAGTTGAGTTGGTTGAAGGCGCGTACGAGGACCTCGAGCTGGATTACCCTGGAGGAGACGGTGAGACGCATCTACGAGACACAAGCCATGCCATTATTCTATGGCGCAGGCGGTACAACATCCTCCCTGGGCGACAAGCGGCGTCTCGTGCACCATCTCCTCCGGCTCCGCCATC…
379	Chr01	10293533	10056199	CCTACCAACCAGGACGGAGTCC	C	21	ACCATGCACAAGGAATTTATCGTGGCGGTTCAAGAACAACTCATGGGATTCATCAACGAACAAATCCTTGATCCCAAGGGTGAATTCTACTACGACGGAAACACAATTCATAGGTCCTTAGCTTCTGAACTAGCGACTACTACTACGTCGAAATCGTAGCTAGCTAGAACATATAATAGATTGTAATTAATACATGACTACATATGTTTCTATATGCATGTGTACACATTTTCTATAATGTAAATATATTTTGGTCATATATATATATATATATATATATATAGACATACACACATATGCATTTGCATAACATATATATGTATAAATACATATATATTATGCATGTACATATGTATTGAAACATATATAAATATAATATAATATATATATATATATATA…	CTGACCATGCACAAGAAATTTATCGCGGCGGTTCAAGAACAACTCATGGGATTCATCAACGAACAAATCCTTGATCCCAAGGGTGAATTCTACTACGACGGAAACACAATTCATAGGTCCTTAGCTTCTGAGCTAGCGACTACTACTACGTCGAAATCGTAGCTAGCTAGAACATATAATAGATTGTAATTAATACATGACTACATATGTTTCTATATGCATGTGTACACATTTTCTATAATGTAAATATATTTTGGTTATATATATATAGACATACACACATATGCATTTGCATAACATATATATATGTATAAATACATATATATTATGCATGTACATATGTATTGAAACATATATAAATATAATATAATATATATATGTGCATATATTATATATGCA…
380	Chr01	10296096	10058690	A	ACATAGTACAATCTCAATGTAACTATTTT	28	CTTTACAAATAAAAAAGTACGTGTGAAATCCTCCACGCGACACGCCAGCCGCAACACTTATCGGGCCGTTTATTAATTTGCCACGGGCTGGTCTTGGTTCGCGATACAATGAGGGCCATCTTTAATGGGTCTAAAAGTTTTGTCGGGCCGTTTGTTAATTTTCCCTGCGGCCCATTGCAGTTTGGCCGGCCACATAGCACGCTGGATGGGCACGGAACAGCGATGCCGGCGGCGATGCCGGCGGCGAGGTGCTCCTGCCCGGCTGCCCACCGCTGCCCGCTGTTGGCGGCGACGCCCTTCGTGCTTTGTATCTCGCCCTGCACGCATCGATCTTTGGTAACAAGCATGCTTACAGAAAACAATGAAGTGCCGAAGATATACACACACATAAACCTGATC…	TTTTTTTTGCAACTTTACAAATAAAAAAGTACGTGTGAAATCCTCCACTCGACACGCCAGCCGCAACACTTATCGGGCCGTCTATTAATTTGCCACGGGCTGGTCTTGGTTCGCGATACAATGAGGGCCATCTTTAATGGGTCTAAAAGTTTTGTCGGGCCGTTTGTTAATTTTCCCTGCGGCCCATTGCAGTTTGGCCGGCCACATAGCACGCTGGATGGGCTCGGAACAGCGATGCCGGCGGCGAGGTGCTCCTGCCCGGTTGCCCACCGCAGCCCGCTGTTGGCGGCGACGCCCTTCGTGCTTTGTATCTCGCCCTGCACGCATCGATCTTTGGTAACAAGCATGCTTACAGAAAACAATGAAGTGCCGAAGATATACACACACATAAACCTGATC…
381	Chr01	10326348	10088948	T	TACGGTTGTGCACGAGCGACCACAGTTGAAGCT	32	AATGCCATCCACAAGGCAGAATTTGACGACTCAAGACGACTTAAAAGGTGTCATCAACAGTAAACTAACTGTTTCTCCAAACATAAACCTTGTTTTTTACTACCATCAAGTGCTTCAGAGAGACGCATCTGATTTGTACGTACGCCATTATATTTTTCCCTGTTTGTGGAGATGGGCCAAGAAACAAGCATCACCTAACCAACTAAGAAATACCTGCTCAAACATGTTCTTTTGCAGCAAAAAAGGTAAAATAAAGCCGTGGATAGTGTTCTTGTGGGCGCAAATTAAAGCGGGAGAGAGAGAGAAGGGAGAGAGAGAATTGAAGCTATACCAATCGTCTCTGATGAGTCATAGCCAGTAACAGTTGGGCAGGCAAAAAAAAAAGAAACTAGAGGTGAG…	AACTTTCTGTCCTAATAATGCCATCCACAAGGCAGAATTTGACGACTCAAGACGACTTAAAAGGTGTCATCAACAGTAAACTAACTGTTTCTCCAAACATAAACCTTGTTTTTTACTACCATCAAGTGCTTCAGAGAGACGCATCTGATTTGTACGTACGCCATTATATTTTTCCCTGTTTGTGGAGATGGGCCAAGAAACAAGCATCACCTAACCAACTAAGAAATACCTGCTCAAACATGTTCTTTTGCAGCAAAAAAGGTAAAATAAAGCCGTGGATAGTGTTCTTGTGGGCGCAAATTAAAGCGGGAGAGAGAGAATTGAAGCTATACCAATCGTCTCTGATGAGTCATAGCCAGTAACAGTTGGGCAGGCAAAAAAAAAAAAACTAGAGGTGAG…
382	Chr01	10343992	10103770	ATTATATATATATATATATATATATATATTATA	A	32	CCCATAGGCATTTTAGAACTTTCATGCATTTTCTATCTCCTATTCAACCATAAATAAATATTCTAATAAACATGATGTACATAAGCTAATTGTCACGTGTATTTCCAAAATTTACTTCGTGCAGTGTTCAACGACCAAAACCATGAGGTCATGTAGTAAAAGTTGACCCATCGAAAATGCCCCACATGCATGGATAAAGTACAGGCTACAATCGAGTTGAGTTACATCTCCTTGATGGTAAAAATGACGACATCAATTAATAATATTCTGTACTCAAACTCTCAAAGCACATACTATATATTCATCATGTGTGTTCGTTGCATGCATGTGTTTATATGCTACAGTGTGAGTTGGTTGACAGAGATGTCTTAACAATTGAGTAACCAAGAAGTGGTGGAT…	CCCATAGGCATTTTAGAACTTTCATGCATTTTCTATCTCCTATTCAACCATAAATAAATATTCTAATAAACATGATGTACATAAGCTAATTGTCACGTGTATTTCCAAAATTTACTTCGTGCAGTGTTCAACGACCAAAACCATAAGGTCATGTAGTAAAAGTTGACCCATCGAAAATGCCCCACATGCATGGATAAAGTACAGGCTACAATCGAGTTGAGTTACATCTCCTTGATGGTAAAAATGACGACATCAATTAATAATATTCTGTACTCAAACTCTCAAAGCACATACTATATATTCATCATGTGTGTTCGTTGCATGCATGTGTTTATATGCTACAGTGTGAGTTGGTTGACAGAGATGTCTTAACAATTGAGTAACCAAGAAGTGGTGGAT…
383	Chr01	10424532	10174370	AATAGAGATTTCTACTATTTAAAAATAA	A	27	GGTAAAATTAAATATATCTATTATATACTAAAAATCCATTAAATTTCCTAAAAACATTTTTAAGCTGCCACGTGTCACTTATACAAACGCTCATAGACCGCCATGTGGCAATGTCTAATCTCACCATAGATTTTCACTTAAATCGGTGGACCCGATAATTTAGACCTTTTAGTTTAGTTTACATGTATTTTATTTAAAAGGAAACTAATACCTTACTCTTCACCGGAAAAAGAAAACAAAAACGCATAAGTACTCCATAGGTACGTACGTACGTGAGACTAAAAAACAATGAATCTTATTACCGTTTATCTTACTGTTCACCAGAAAAAGAAAAAAAACACAAGTACTCCATAGTTAGGTTCATACTACGTTGGACTAAAAAACAATAAATCTTGCCTA…	GTAAAAATAAATATATCTATTATATACTAAAAATTTATTAAATTTCCTAAAAACATTTTTAAGCTGCCACGTGTCACTTATACAAACGCTCATAGACCGCCATGTGGCAATGTCTAATCTCACCGTAGATTTTCACTTAAATCGGTGGACCCGATAATTTAGACCTTTTAGTTTAGTTTACATGTATTTTATTTAAAAGGAAACTAATACCTTACTCTTCACCGGAAAAAGAAAACAAAAACGCATAAGTACTCCATAGGTACGTACGTACGTGAGACTAAAAAACAATGAATCTTATTACCGTTTATCTTACTGTTCACCAGAAAAAGAAAAAAAACACAAGTACTCCATAGTTAGGTTCATACTACGTTGGACTAAAAAACAATAAATCTTGCCTAC…
384	Chr01	10775109	10524994	CTATATATATATATATATATATATA	C	24	GGTCTGGGAGATCTGCTTAACTCCAGTGCAGGTCCGGGAAAATTGCCTTCGGGTTCTGAGCGTGCCAGATGGTTTGATCCTGCAACCAACAAGATAGTAGGCAGCAAAGAGTTAAATCCATCAACGATAGCCGATCAGCAAGATTTACCGATGGCATATCGTATGGGGCCACGCCGATGTATCTCAGGTCAGATCGGCGGAGGCAAGTAAAAACTTGGAGATTGATCGGAATACTCGATCGGCTGTAGATATCAACGATACGTAATCCATGCGATGGGACACGCTTAGATAAGGGGCGGATCCACTGTATAGGCAGTGGGGTCCCAGGACCCAGTCAAATTTTAACTTGCACATATACCCTTTAGATGTATAACATATGGGCCCCCACTACACCCGGGA…	GGTCTGGGAGATCTGCTTAACTCCAGTGCAGGTCCGGGAAAATTGCCTTCGGGTTCTGAGCGTGCCAGATGGTTTGATCCTGCAACCAACAAGATAGTAGGCAGCAAAGAGTTAAATCCATCAACGATAGCCGATCAGCAAGATTTACCGATGGCATATCGTATGGGGCCACGCCGATGTATCTCAGGTCAGATCGGCGGAGGCAAGTAAAAACTTGGAGATTGATCGGAATACTCGATCGGCTGTAGATATCAACGATACGTAATCCATGCGATGGGACACGCTTAGATAAGGGGCGGATCCACTGTATAGGCAGTGGGGTCCCAGGACCCAGTCAAATTTTAACTTGCACATATACCCTTTAGATGTATAACATATGGGCCCCCACTACACCCGGGA…
385	Chr01	10890921	10640822	TATATATATATATATATATATATATATAT	T	28	AAATAAAATAAATAATAATTTTAAAAAATTTTGAATAAGACGAGTGATCAAACGTTGCAAGAAAAAACTCAAAATCCCTTATATTATGGGACGGAGGGAGTATTTCCTTTGAAGCAATCCTAGCTACAAACCAAATGACTCATAAAGGCATTATTCCTTCAGTTTTCCTTTAAATTCCTCCAATCCAAAGGAGCCATGAGAGCGTGGATTGTGTGAACTGTTGAATTTTTTAAGAAGTTACTCGATATCGGAGCTTCTCATAGTTGAAACTCCTGTGAATTAGTTCCGATGTGTAAAGGATTAATCGAATCATAGAATCAATTATTGAGTTCAAAATTGATTGTGGTTTTAATGTGGGGGCAATCTCCTTTTAAGGAAAAGACGAACTGAAGCGGGGAT…	AAATAAAATAAATAATAATTTTAAAAAATTTTGAATAAGACGAGTGATCAAACGTTGCAAGAAAAAACTCAAAATCCCTTATATTATGGGACGGAGGGAGTATTTCCTTTGAAGCAATCCTAGCTACAAACCAAATGACTCATAAAGGCATTATTCCTTCAGTTTTCCTTTAAATTCCTCCAATCCAAAGGAGCCATGAGAGCGTGGATTGTGTGAACTGTTGAATTTTTTAAGAAGTTACTCGATATCGGAGCTTCTCATAGTTGAAACTCCTGTGAATTAGTTCCGATGTGTAAAGGATTAATCGAATCATAGAATCAATTATTGAGTTCAAAATTGATTGTGGTTTTAATGTGGGGGCAATCTCCTTTTAAGGAAAAGACGAACTGAAGCGGGGAT…
386	Chr01	11293259	11081604	TATATATATATATATATATAT	T	20	ATAAAGATTTTAGTTTTCGGTGAGGTATGGCCACTGCATCGCTCCTCTCGCCACGCAATCACGGTACTTGGCCCTGTTCATGTGCTTGCTGGCCGTTCGATGAACCTATGCGTGTTTCTAGCCGTCCAACATATGGATAGAGATCGCTTCTGGTCGTGCATAGATATTCACGGTTCCACTGTTTAGGTTCCAGTCAGCCGTCAGATCTCTTCCCTATTTATCGTATCCATCCACCTACCCCTCCAAAGCACATCTTAATTCTTGACAAGGAATTTTGTTGGCACATCTTTAATTCTTGATAAGAATATTTTTTGGGTCATCCAATCTGTTTGGTGCCCATGTGGCATGAGAACCTCTTTTTTTTCTCATGCTGCCAAAATTTAAATTTTAAAAAGGTTA…	ATAAAGATTTTAGTTTTCGGTGAGGTATGGCCACTGCATCGCTCCTCTCGCCACGCAATCACGGTACTTGGCCCTGTTCATGTGCTTGCTGGCCGTTCGATGAACCTATGCGTGTTTCTAGCCGTCCAACATATGGATAGAGATCGCTTCTGGTCGTGCATAGATATTCACGGTTCCACTGTTTAGGTTCCAGTCAGCCGTCAGATCTCTTCCCTATTTATCGTATCCATCCACCTACCCCTCCAAAGCACATCTTAATTCTTGACAAGGAATTTTGTTGGCACATCTTTAATTCTTGATAAGAATATTTTTTGGGTCATCCAATCTGTTTGGTGCCCATGTGGCATGAGAACCTCTTTTTTTTCTCATGCTGCCAAAATTTAAATTTTAAAAAGGTTA…
387	Chr01	11563357	11351694	A	ATCAGGGAAAAAGAAAAAGCCGCATC	25	AGTTAGCGCGAGAAGCTGCATAATTCAGTCAGTCAGTGCATGCATTTTTCTACGGTTACACATGTATACACATGTACGGAAATGGTCATCTTGGAAGATGAAGACTTTTTGCTAGCTTTGCTAATCATTCACTCGCCGCAAATTAAAATCGCGGCAACCCTTTCACTCACGTCAGCTGAAATACAGTTATATATGCAGACAGTTAGCAAAAGAGAAATGCAAGTTGCACGTGTACGTACGTACGTAAACGCGGAAGGTGACGTACGTGTGTATACGCGTATATGAAGCATATGCAGGATGCAGGAATGAGAAGAAGAAGAAGAAGAAGAAGAAGAAGAAGAAGAAGAAGAAGAAGAAGAAGAAGCGGTCGCCTCGCCGCGCCAATAGATGCGGTGCGCG…	AGTTAGCGCGAGAAGCTGCATAATTCAGTCAGTCAGTGCATGCATTTTTCTACGGTTACACATGTATACACATGTACGGAAATGGTCATCTTGGAAGATGAAGACTTTTTGCTAGCTTTGCTAATCATTCACTCGCCGCAAATTAAAATCGCGGCAACCCTTTCACTCACGTCAGCTGAAATACAGTTATATATGCAGACAGTTAGCAAAAGAGAAATGCAAGTTGCACGTGTACGTACGTACGTAAACGCGGAAGGTGACGTACGTGTGTATACGCGTATATGAAGCATATGCAGGATGCAGGAATGAGAAGAAGAAGAAGAAGAAGAAGAAGAAGAAGAAGAAGAAGAAGAAGAAGAAGAAGCGGTCGCCTCGCCGCGCCAATAGATGCGGTGCGCG…
388	Chr01	11691030	11479386	C	CAGCCCTCGGGGCCGAAATGGG	21	CCTAAGAAGAGAAACATGCTTTTTACAATGAGGGCTAGTCTACAGCCGGAAGTGACCTCTGACAAGCAGAGCACACGCCTCCTGCCCCGCTCGCCCGCTTTTCCGGTGGACGCCCATTTCAACCTTCATTAAATGGCCAGCGACTTCCTTGCCATACTTCCGCCGAAGCCTGGAATGGATCTGACCGGGACTGACATACCAACTCCAGGAGTTAGCACGCCGGCTCCGGCTAGGGACGAGAGCCAGGAAGCTCTCATCATTCCGACGGGACAGGGCGAGGCGTGTGACAGGCCGCCTGTTGCCACCTAACCCGCGATCTGACCGGTCTGTGATCGGTCACATACCGCGACTGGTCACGGACCGGATAAGCATGCGCTGCGCCGCATTGAATGCGGCGTG…	CCTAAGAAGAGAAACATGCTTTTTACAATGAGGGCTAGTCTACAGCCGGAAGTGACCTCTGACAAGCAGAGCACACGCCTCCTGCCCCGCTCGCCCGCTTTTCCGGTGGACGCCCATTTCAACCTTCATTAAATGGCCAGCGACTTCCTTGCCATACTTCCGCCGAAGCCTGGAATGGATCTGACCGGGACTGACATACCAACTCCAGGAGTTAGCACGCCGGCTCCGGCTAGGGACGAGAGCCAGGAAGCTCTCATCATTCCGACGGGACAGGGCGAGGCGTGTGACAGGCCGCCTGTTGCCACCTAACCCGCGATCTGACCGGTCTGTGATCGGTCACATACCGCGACTGGTCACGGACCGGATAAGCATGCGCTGCGCCGCATTGAATGCGGCGTG…
389	Chr01	11797279	11583929	CGGTCTTACCGGCGCAGCCCAT	C	21	TTCCTTTTTTTCGGATCTGAATCGATCCACCATCCCAGCCCACAGATCAGCGACACACCATGGAGGAGGAGGACGATAACGTGTTAGTTGATACCGGTGGCCGGCGAGCGGTGGTCGGTGGTGGTTGAGGCGAAGGCACTGCTTCGGGCCTCGCTGCCGGACGCTGGGTAGCACCTTAACCAGTAAGGAGGTGTTTACCTGGGCCAATAGCAACAACCAGCGACTGCTCCACATCGGCGACATTCATAGAACAAGCAAGTAAGAAATGACACTCTGATTTGTGTAAAATCAAAGGTGTTTTTGATTATTATTCTGTGATAAACAATTGGGAATTGGAGATTATTGGTTCTGTTATTTGGAATCTATTCACAAAGTGGTTTTGGAGATGATTGGATTTCA…	CTCTCGCGCCCACTTTATTTTTTTTCTTTTTTTCGGATCTGAATCGATCCACCATCCCAGCCCACAGATCAGCGACACACCATGGAGGAGGAGGACGACAACGTGTTTAGTTGATAGCGGTGGCCGGCGAGCGGTGGCCGGCGGTGGTTGAGGCGAAGGCACTGCTTCGGGCCTCGCTGCCGGAGGCTGGGTAGCACCTTAACTAGTAAGGAGGTGTTTACCTGGGCCAATAGCAACAACCATCGACTGCTCCACATCGGCGACATTCATAGAACAAGCAAGTAAGAAATGACACTCTGATTTGTGTAAAATCAAAGGTGTTTTTGATTATTATTCTGTGATGAACAATTGGGAATTGGAGATTATTGGTTTTGTTATTTGGAATCTATTCACAAAGTG…
390	Chr01	11826989	11605348	T	TAAATATGTATATATATATAT	20	TGGGATTGTAGTAACGTATAACAGATAGTAGTAACAAGTAGTAATGCTATAGTATTACTACTTGTGGAGAGTTAAGATAAAAAAAAACCCAAGCTTCGAATAACAATATTTCTAATGTGATGTATAATTTTTTAAAACCGTTTGCACCATGATGTTAAAAAAAAAGTGCTTATCAAAAGTAGATCCGTCATGACTATACTTCAACTAAATTTGAATATTGTTACTGCACGTAAGATACAGCGTTATTGCACGATGGCTGTCGCGTTACTGCACTATTCCGCAAGACGAGAGCTGAGAAGAGGTGGGTGGTGAGGGAGTTGGTAGGCAGTTTGACCGGGCTTTGACCGATGTGAAGGTGCTTTGACTGACCTTTGACTGAGGTGGAAGGTGGGTTTTGAG…	TGGGATTGTAGTAACGTATAACAGATAGTAGTAACAAGTAGTAATGCTATAGTATTACTACTTGTGGAGAGTTAAGATAAAAAAAAACCCAAGCTTCGAATAACAATATCTCTAATGTGATGTATAATTTTTTAAAACCGTTTGCACCATGATGTTAGAAAAAAAGTGCTTATCAAAAGTAGATCCGTCATGACTATACTTCAACTAAATTTGAATATTGTTACTGCACGTAAGATACAGCGTTATTGCACGATGGCTGTCGCGTTACTGCACTATTCCGCAAGACGAGAGCTGAGAAGAGGTGGGTGGTGAGGGAGTTGGTAGGCAGTTTGACCGGGCTTTGACCGATGTGAAGGTGCTTTGACTGACCTTTGACTGAGGTGGAAGGTGGGTTTTGAG…
391	Chr01	11921957	11716136	A	ATATATATATATATATATATATATATATATATATATA	36	ACTGGAATGAATTAGTTAGCTAAGCTATAATTATTCAGCTTCATATTCTTTATCAGCTAGATATATGGGCACCATGATTCAAATTGAGTATATACCCAATTCAAATAAGTATGAAATTTTTTTAAATGTTTAGGTATGAACATTAACTAGTTCAAAGTAAGTTTGAACTGAATTTGAACTTGTTTTTGTTAGATTTTGATTCTAAGTATATAACATCCAAACATATAATTAGTTATGTATGTAATATTGGATTATGAAATAAAGTTCAATTTGAGTTGTTTTGTTGCTAGGTATAGGTATGAATCAAATACTCACAATTTAAAAAATTTGGACGAATTTATGTATTTCATACCATGGTGCCCGGGTACAATGGTGCACCATACGAGTGTCCTATATAGT…	ATAATTATTCAGCTTCAGATTCTTTATCAGCTAGATATATGGGCACCATGATTCAAATTGAGTATATACCCAATTCAAATAAGTATGAAATTTTTTTAAATGTTTAGGTATGAACATTAACTATTTCATTAACTAGTTCAAAGCAAGTTTGAACTGAATTTGAACTTGTTTTTGTTAGATTTTGATTCTAAGTATATAACATCCAAACATATAATTAGTTATGTATGTAATATTGGATTGTGAAATAAAGTTCAATTTAAGTTGTTTTGTATCTAGGTATAGGTATGAATCAAATACTTATAACTAGGTATATACTCACAATTTGAAAAATTTGGACGAATTTATGTATTTCATACCATGGTGCCCGGGTACCATGGTGCACCATATGAGTGTCCTATA…
392	Chr01	11927343	11721558	CTTTCTCTCTCTCTCTCTCTCTCTCTTTCTCTCTCTCTCTC	C	40	CTGTGAAGGAAGGCAGGGGGCACATCTCATCGCAATCAATGGTGTTGGGCGAATTTGATGGCGTGCAGAGCAATGAAGGATAGGGAAAGGGAGAGGGAGTGGAGGAGACGGTGAGCCAAGGGAGCACGGGAGGGGAGTGGCAGCGTCCTCCGGGGTCACCATCACCATGACCACCATTGGAGTCGGAGATGCTGGAGGCAGGGCGTGTGCTGTTCAAGAACCTCGCCACCGACTTCGAGGACCGCCTCTACTCGGTCCCCCTCGATGATGTGCGTAGGCCATCGTCAAACACCGTCATCCTGGCGCCGAGGTGCGAAAGACGATGACAGCCACCGCCAACATTGTCCTAGCACCAAGGCCACAGACGATGACGACCACCATAGCAACGACCTGGGGGCA…	CTGTGAAGGAAGGCAGGGGGCACATCTCGTCGCAATCAATGGTGTTGGGCGAATTTGATGGCGTGCAGAGCAATGAAGGATAGGGAAAGGGAGAGGGAGTGGAGGAGACGGTGAGCCAAGGGAGCACGGGAGGGGAGTGGCAGCGTCCTCCGGGGTCACCATCACCATGACCACCATTGGAGTCGGAGATGCTGGAGGCAGGGCGTGCGCTGTTCAAGAACCTCGCCACCGACTTCGAGGACCGCCTCTACTCGGTCCCCCTCGATGATGTGCATAGGCCATCGTCAAACACCGTCATCCTGGCGCCGAGGTGCGAAAGACGATGACAACCACCGCCGACATTGTCCTAGCACCAAGGCCACAGACGATGACGACCACCATAGCAACGACCTGGGGGCA…
393	Chr01	11933655	11727824	C	CGACGATCGGGACGGTGCGGTGGTGGCGGC	29	GTGACCTCCACAAGAATACAACATAGAAAAGCAAAGAAAGAAATTAAAGGAGATGTGTCCGGTGCACTAAAAGCATCAAATACGACTATCGATGTTGAGCTGGGTAATGGAGATCAATGGCGTGCATCCCACCAGTCAAGCGGATCCATCATTATTGTCATAGTAGAATTAGCAGTCGTGGTAATCCAAGCTTAAGCAAAATCCGCGTGCGTGTGTTGATCCATGTCAATGCGGTGTCGCCGATCGAGCCTAGCGAAGGAGGGTGGTGGTAATCGTAGAGGGGTTGTCGATGGCGGATCGCCGTTCGGGAGGGTGTCGTGGTCGTCGGGGAGCGGGATGCGGTAGAGGTTGCCGGTGGAGGGTGGGTGGCCACGCCGCAGCAGATCAGGTCGGGGATCT…	GTGACCTCCACAAGAATACAACATAGAAAAGCAAAGAAAGAAATTAAAGGAGATGTGTCCGGTGCACTAAAAGCATCAAATACGACTATCGATGTTGAGCTGGGTAATGGAGATCAATGGCGTGCATCCCACCAGTCAAGCGGATCCATCATTATTGTCATAGTAGAATTAGCAGTCGTGGTAATCCAAGCTTAAGCAAAATCCGCGTGCGTGTGTTGATCCATGTCAATGCGGTGTCGCCGATCGAGCCTAGCGAAGGAGGGTGGTGGTAATCGTAGAGGGGTTGTCGATGGCGGATCGCCGTTCGGGAGGGTGTCGTGGTCGTCGGGGAGCGGGATGCGGTAGAGGTTGCCGGTGGAGGGTGGGTGGCCACGCCGCAGCAGATCAGGTCGGGGATCT…
394	Chr01	11933986	11728184	T	TAAATCTACAAATCAATCTACAGGACATAT	29	GCGGGATGCGGTAGAGGTTGCCGGTGGAGGGTGGGTGGCCACGCCGCAGCAGATCAGGTCGGGGATCTCCAGCACGGTGAAGACGGCCTCGGCGCTTTGCGGGAGGCCGATCTGCGCGCCCGTGATCGATCGGGTCGAGGAGGTGGAGCTCGGAGTGCTCGTCGGCGGCGGCGGTCGGCTTCGCGGGAAGGGGCCACGTCCGGGAGCGTGGAGGTTGCCGGTGCAGAGGTGGCGCAGGGTGGCCACGCCAGCGGGCGACGAGGCAGGGGCCCTGGACGTTGGAGCAGAGGCCCAGCCGACGGACGGACGAGTGCTCGGCGTGCCATAATCTGCAGACGACGCCGCAGCTGAGCAGATCGGGGATCTCCAGAGAGCTGAAGACGGTGACGAGCAAGTCCG…	GGTGGGTGGCCACGCCGCAGCAGATCAGGTCGGGGATCTCCAGCACGGTGAAGACGGCCTCGGCGCTTTGCGGGAGGCCGATCTGCGCGCCCGTGATCGATCGGGTCGAGGAGGTGGAGCTCGGAGTGCTCGTCGGCGGCGACGATCGGGACGGTGCGGTGGTGGCGGCGGCGGTCGGCTTCGCGGGAAGGGGCCACGTCCGGGAGCGTGGAGGTTGCCGGTGCAGAGGTGGCGCAGGGTGGCCACGCCAGCGGGCGACGAGGCAGGGGCCCTGGACGTTGGAGCAGAGGCCCAGCCGACGGACGGACGAGTGCTCGGCGTGCCATAATCTGCAGACGGCGCCGCAGCTGAGCAGATCGGGGATCTCCAGAGAGCTGAAGACGGTGACGAGCAAGTCCG…
395	Chr01	11934297	11728526	C	CCGAGGGTATAGTGCAACGCCAAGGCAACACTCAAGGGCCCCAATGGCAAG	50	TGCTCGGCGTGCCATAATCTGCAGACGACGCCGCAGCTGAGCAGATCGGGGATCTCCAGAGAGCTGAAGACGGTGACGAGCAAGTCCGCCGGCAGATCAGACCAGTCGCTGCCACGGCGTTCGCCCGAGATTTCTCCGTTCATGGATTCCCACCCGCTCTTAATCTATCAATCAATCTACAGGACATATAGATATATTTTCAGAGACTCCTGTTGGGAGTCCTTATGTTATCAATGCAGAGGACATATGCTCCCAACAATATGGAGTAATTGACAATGTGAAGATTCAAGCTTTCAATCTTGAAACAGAGTGGAAATGTGAAAATGTGAAGATTCAAGCTTTCAATCTTTAAACAGAGTGGAAACATATTCAGCAGTGACCAATGATTCCATTCATTTG…	CGCAGCTGAGCAGATCGGGGATCTCCAGAGAGCTGAAGACGGTGACGAGCAAGTCCGCCGGCAGATCAGACCAGTCGCTGCCACGGCGTTCGCCCGAGATTTCTCCGTTCATGGATTCCCACCCGCTCTTAATCTATCAATCAATCTACAGGACATATAAATCTACAAATCAATCTACAGGACATATAGATATATTTTCAGAGACTCCTGTTGGGAGTCCTTATGTTATCAATGCAGAGGACATATGCTCCCAACAATATGGAGTAATTGACAATGTGAAGATTCAAGCTTTCAATCTTGAAACAGAGTGGAAATGTGAAAATGTGAAGATTCAAGCTTTCAATCTTTAAACAGAGTGGAAACATATTCAGCAGTGACCAATGATTCCATTCATTTGTA…
396	Chr01	11952466	11746736	TGTCATACACACACAACTTTTCAATTTTAACTTTTTCTATCAGATCA	T	46	AGGCTGAGTTCTTATCTCTACTTTCCCAACTCACGTCTTTCTTTTTCGCACGCACGCTTTTCAAACTGCTAAACGGTGTGTTTTTTGCAAAAAAAAATCTATATGAAAGTTACTTTAAAAAATCATATTAATCCATTTTTTTAATTTATTTTAGCTAGTACTTAATTAATCATGCACTAAACGCTGATTTATTTTGTGTGCCCAACCCTTGCTCCCGAACACACCCCAAGTGTAGAACCAACATCACCGCCTCACCGACCCGTGCTGTGCTGCCGCGGCAGAGCGTCCCCGAGCGCCCGCTACACGATTTAGCATGATAGATTAGTCTGTGTTTAGTTCACACCGAAGTTTGGAAGTTTGGTTAATATTGGTACGATGTGATAGAAAAGTTGTGTGTAT…	GGCTGAGTTCTTATCTCTACTTTCCCAACTCACGTCTTTCTTTTTCGCACGCACGCTTTTCAAACTGCTAAACGGTGTGTTTTTTGCAAAAAAAAAATCCATATGAAAGTTACTTTAAAAAATCATATTAATCCATTTTTTTAATTTATTTTAGCTAGTACTTAATTAATCATGCACTAAACGCTGATTTATTTTGTGTGCCCAACCCTTGCTCCCGAACACACCCCAAGTGTAGAACCAACATCACCGCCTCACCGACCCGTGCTGTGCTGCCGCGGCAGAGCGTCCCCGAGCGCCCGCTACACGATTTAGCATGATAGATTAGTCTGTGTTTAGTTCACACCGAAGTTTGGAAGTTTGGTTAATATTGGTACGATGTGATAGAAAAGTTGTGTGTAT…
397	Chr01	11960870	11755154	G	GTAGTGTCACACTTTTAGTCTCTTTTAA	27	AAAACTGATGAAGCTGCAAATTAAACAAGCTAGGCATTGCCACGCACGCGCACGGTCTTTTTAATTACTCTCCCCTAGTTTACGCCACAGCTACGTACAGAAGCAGACAGCGATCCATCAATCAATAGCCACACAACACACGAATTAAAACGGTGGTACCGGGCAATGCAAAACCCCTCATTATCAACTCTCCCTTCCCCACTACTAAAAGCGATCGAGACCGACAAATCACAAACATATCCAGTAGTAGTATCATACGATGATCCGTAGTAGCATCATGGATACCCCAGTGCGTGTGATCGATCGAGTCGGTGCTAATGCCCGTACACATGCACGCCGGGGCCGTGTGTCGCCATGCGGCTCGATATATGACACCATCGCCACCTACCGGTACTGATC…	GCAAATTAAACAAGCTAGGCATTGCCACGCACGCGCACGGTCTTTTTAATTACTCTCCCCTAGTTTACGCCACAGCTACGTACAGAAGCAGACAGCGATCCATCAATCAATAGCCACACAACACACGAATTAAAACGGTGGTACCGGGCAATGCAAAACCCCTCATTATCAACTCTCCCTTCCCCACTACTAAAAGCGATCGAGACCGACAAATCACAAACATATCCAGTAGTAGTATCATACGATGATCCGTAGTAGCATCATGGATACCCCAGTGCGTGTGATCGATCGAGTCGGTGCTAATGCCCGTACACATGCACGCCGGGGCCGTGTGTCGCCATGCGGCTCGATATATGACACCATCGCCACCTACCAGTACTGATCGAGCATTCGAGCCAG…
398	Chr01	11983763	11766876	A	AGCTTTTGGCTTTATAGTGTAAGAGTGGCTTACTT	34	CCCGCGCCACTCCTGGTCATAGATCCGCTACCCACACCCCTTCCACAGCCGGTCCCGCGGTCTGCGGCCCTCCGGTGGCCAGGTCCGCTACCCTCGCCCCTCGAGTCTTCGTCACAGTTCATCGTCGCTGTTGAGAGGAAGAGGAGGAGAAGGAGGATGAGGAGAGGCTGGTGCCGCGAGGGTGGCAGAGGGGTTGAGATGGGGTGAAGGAGGAGGTGAAGTCCGAGTAGTTCTTTTTTTTTACAGTCAGTGCTCCTTAACCGCTAACAATGAAATCCGATTTTCATTGGCTATCACTTAATAGATCCACTTGCAAAAATAGATGTACTTTTGCAAGCAGATTTCTTAAGTGATAGCCAACGGCGGTCAGTGACCGGAATCCCTCTCAAGTATCTTTAC…	CCCGCGCCACTCCTGGTCATAGATCCGCTACCCACACCCCTTCCACAGCCGGTTCCGTGGTCTGCGGCCCTCCGGTGGCCAGGTCCGCTACCCTCGCCCCTCGAGTCTTCGTCACAGTTCGTCGTCGCTGTTGAGAGGAAGAGGAGGAGAAGGAGGATGAGGAGAGGCTGGTGCCGCGAGGGTGGCAGAGGGGTTGAGATGGGGTGAAGGAGGAGGTGAAGTCCGAGTAGTTCTTTTTTTTTACAGTCAGTGCTCCTTAACCGCTAACAATGAAATCCGATTTTCATTGGCTATCACTTAAGAGATCCACTTGCAAAAATAGATGTACTTTTGCAAGCAGATTTCTTAAGTGATAGCCAACGGCGGTCAGTGACTGGAATCCCTCTCAAGTATCTTTAC…
399	Chr01	11992135	11775304	G	GACAAATTATGCCCATGCATGTGGG	24	CATATTCTTTTTGTACATGTAGGTTTTTCCGTTCTTTTATATGTTTCCCCTGAACCTCAAGCAAATACTACTATCTTGCACATTAAACTACAAGCAAATTCTTCTATTCACGAACCAATATACTCCCTCCGTTTCAAAATGTTTGACACCGTTAACTTTTTAGCACATGTTTGACTGTTCGTCTTATTAAAAAAATTTATAAAATATGTAAAACTATATGTGTACATGAAAATATATTTAACAATAAATCAAATGATATGAAAAGAATAAATAATTATTTAAATTTTTTAATAAGACGAATGGTCAAACACGTACTGAAAAACACGTACTAAAAATTTAACGGTTTCAAACATTTTGAAATGGACGGAGTATATGTACTGCGACCTAGTCCATCCAAAC…	TATTCTTTTTGTACATGTAGGTTTTTCCGTTCTTTTATATGTTTCCCCTGAACCTCAAGCAAATACTACTATCTTGCACATTAAACTACAAGCAAATTCTTCTATTCACGAACCAATATACTCCCTCCGTTTCAAAATATTTGACACCGTTGACTTTTTAGCACATGTTTAACTGTTCGTCTTATTAAAAAATTTTATAAAATATGTAAAACTATATGTGTACATGAAAATATATTTAACAATGAATCAAATGATATGAAAAGAATAAATAATTACTTAAATTTTTTGAATAAGATGAATGGTCAAACACGTACTTAAAAAACACGTACTAAAAAATCAACGGTTTCAAACATTTTGAAATGGACGTAGTATATGTACTGCGACCTAGTCCATCCAAAC…
400	Chr01	12025261	11797106	TTTTTTTTTTTTTTTTTTTTTTTT	T	23	TGGAGTCCTCATCCTCGATGGACGATGGCTCGATCTGATCCTAGTTGGTAAGCTGAGACCGTAATTTGGATCAAATTACCGCGGTCATAATTTAGGTGATCGACTAAATCAAAAGTAAGGTTAATGCTTGATTTGAAATTCAGAGCCCAATTTTACCTTATTAGACATACAACATTTCTAAACTTTTGTAATTTGCATTTTGTTTTAGGACCCCTATTTCTGAGAGATAGGCCTGTATTTGAGCGTATGCATGTTAGGGTCGATTTATGTGTAATCTTAAAAGAAAATAACATGCATGAATATATAATACCGATTTTTCATCACATTTGATGGACCATGCATGCATGCATGTACTCGTACGATGCGAGAGCGATACCGCGATTGAGTGCCTAGCTGCAT…	TGGAGTCCTCATCCTCGATGGACGATGGCTCGATCTGATCCTAGTTGGTAAGCTGAGACCGTAATTTGGATCAAATTACCGCGGTCATAATTTAGGTGATCGACTAAATCAAAAGTAAGGTTAATGCTTGATTTGAAATTCAGAGCCCAATTTTACCTTATTAGACATACAACATTTCTAAACTTTTGTAATTTGCATTTCGTTTTAGGACCCCTATTTCTGAGAGATAGGCCTGTATTTGAGCGTATGCATGTTAGGGTCGATTTATGTGTAATCTTAAAAGAAAATAACATGCATGAATATATAATACCGATTTTTCATCACATTTGATGGACCATGCATGCATGCATGTACTCGTACGATGCGAGAGCGATACCGCGATTGAGTGCCTAGCTGCAT…
401	Chr01	12172233	11944003	A	AATATATATATATATATATAT	20	CCGGTCCACTCACTCTCCTTTCTCTCAAGTGGGCAGGCGTTGCTTATGTAAGGAAAATCTTTATTTTCTAAAGTCCAAAAATGTCGTTGTATGTGTCCTATATATGGCTGCAATTTTATCGGAGTTGTCACGCGATCCAGTATAGCGTTGCTTGTATTTTTAAGTAACTAATCATAAAATTTATTTATATTTTAGTATATCGTAATGTCTACATGGATTTTAAGGTTGCTTCTGCATGTGTACGAAGAATGAACGTGTTTGTAGCCTATTAATGTTCATATATATATATATATAAATATAAAATTATATGGAAATGGATACATGCAAATCATGCAGGGATAAATAAATGGAAAGATGGCACAAACCAGCTATTGAATATCTTTTATCGGGTTAAACCCG…	CACTCACTCTCCTTTCTCTCAAGTGGGCAGGCGTTGCTTATGTAAGGAAAATCTTTATTTTCTAAAGTCCAAAAATGTCGTTGTATGTGTCCTATATATGGCTGCAATTTTATCGGAGTTGTCACGCGATCCAGTATAGCGTTGCTTGTATTTTTAAGTAACTAATCATAAAATTTATTTATATTTTAGTATATCGTAATGTCTACATGGATTTTAAGGTTGCTTCTGCATGTGTACGAAGAATGAACGTGTTTGTAGCCTATTAATGTTCATATATATATATATATATATATAAATATAAAATTATATGGAAATGGATACATGCAAATCATGCAGGGATAAATAAATGGAAAGATGGCACAAACCAGCTATTGAATATCTTTTATCGGGTTAAACCCG…
402	Chr01	12382896	12154692	T	TAGGCAGTAAAAAAATTTAACCAGTTGAAGT	30	GTGTTCACTGCTAGTACCTATTTACATCATCTTCTTTGTTTTTCAATTAATCAACCAAGAACGTTGGGAATAACTGAATAACTACATGAGAAACCTGAATAACTACATGAGAAATCTGTTTCCCTTCTACTGTTGTTGCTATAGGTTGAGATTTGACACTGTAACTATGGTGATTGAGCATATAGCCATATACGCACAAGTGCTCATAATTGCTCTGAAATTGCAATGCTCCACGTGGATATTGTGTATTGCAGCTACAGTATATTTGTGGTTACATCTTGGTTTTCTTCTTTCTACGAACTACACTAATAGAAAAGGGATTATTTTAAAATTGGGCCACTAAGATAGATGATACAAAGCACCTTTCAATTGGAGGGCTGAAAATTAAAATTAGATCAT…	GTGTTCACTGCTAGTACCTATTTACATCATCTTCTTTGTTTTTCAATTAATCAACCAAGAACGTTGGGAATAACTGAATAACTACATGAGAAACCTGAATAACTACATGAGAAATCTGTTTCCCTTCTACTGTTGTTGCTATAGGTTGAGATTTGACACTGTAACTATGGTGATTGGGCATATAGCCATATACGCACAAGTGCTCATAATTGCTCTGAAATTGCAATGCTCCACGTGGATATTGTGTATTGCAGCTACAGTATATTTGTGGTTACATCTTGGTTTTCTTCTTTCTACGAACTACACTAATAGAAAAGGGATTATTTTAAAATTGGGCCACTAAGATAGATGATACAAAGCACCTTTCAATTGGAGGGCTGAAAATTAAAATTAGATCAT…
403	Chr01	12400985	12172857	C	CCAGTCCACAAGCTATTCTATTTGTTTTAATAATAGATACTCTTT	44	TTTTAATCTAAAGTCCCAAACGATGGTATTATTGCCTTTGTGTTTTAAAAGGACGCGACTGGGGTGCATGGTCGTGCGTTAGGCTAAACACCCGTTCGGACATTCTTAGATTTTCCAATTAGTAATTAGGCTATGATGTGCTACAAAGGCATCTGGATCGTCTACATTACTGCAGATGAGTACGGTTCATACGAGACGGTTCATATGAGAGGGAACAGATCTCCTTCGTTCGCGATAGATCGGACTGTTAAAAATATCCTAAAGTCATAGTGCTGCGCTTCTCTATCTTTAGCAAGTAAAGGCAGAGTAATGGTTTGCTTGGTTGCGCAGACGATAAGCTTATTCATTGGCGCATAACACAAAATATTTCCTTTTCACCCTGGGACAAAAAAAAAAGTG…	TAAAGTCCCAAACGATGGTATTATTGCCTTTGTGTTTTAAAAGGACGCGACTGGGGTGCATGGTCGTGCGTTAGGCTAAACACCCGTTCGGACATTCTTAGATTTTCCAATTAGTAATTAGGCTATGATGTGCTACAAAGGCATCTGGATCGTCTACATTACTGCAGATGAGTACGGTTCATATGAGACGGTTCGTATGAGAGGGAACAGATCTCCTTCGTTCGCGATAGATCGGACTGTTAAAAATATCCTAAAGTCATAGTGCTGCGCTTCTCTATCTTTAGCAAGTAAAGGCAGAGTAATGGTTTGCTTGGTTGCGCAGACGATAAGCTTATTCATTGGCGCATAACACAAAATATTTCCTTTTCACCCTGGGACAAAAAAAAAAGTGCTCCTTTT…
404	Chr01	12423442	12195453	TGGGCCAACCCCTTATAGGGCATGTCCT	T	27	TATTGGAGTATTAGCTAGTACAATATCTATATTTGCTCTAAATACTGATCTATCGGCTATTTCTATAGTACTGTCTTAAAATGATTGATAAAAACCAAAGAGATAGTGTTATAGCCGATAGGGCATATTTAGGGTTTTGCTTTAATTGACTATCGTAAAGCCGCATCCGATTAGGTTTATCCGTATTGCATGGGTCCTAACGATATGTCATCGCCCCATCAGCCGATCAGCTATCGTTCATCTAATTACGTTTTGTCTTTCTTGCTGGTTGTTGGATAAAACTAGCTAGCACGCTCTTGACACTTGAGGCAAGCCTTGGACATGCACTGGAGTGAAACAAATCTCCCAAGCCGCCATGTTTTCCGTCAACAATTACATACTTATCCCATGATAGGAATA…	ATTGGAGTATTAGCTAGTACAATATCTATATTTGCTCTAAATACTGATCTATCGGCTATTTCTATAGTACTGTCTTAAAATGATTGATAAAAACCAAAGAGATAGTGTTATAGCCGATAGGGCATATTTAGGGTTTTGCTTTAATTGACTATCGTAAAGCCGCATCCGATTAGGTTTATCCGTATTGCATGGGTCCTAACGATACGTCATCGCCCCATCAGCCGATCAGCTATCGTTCATCTAATTACGTTTTGTCTTTCTTGCTGGTTGTTGGATAAAACTAGCTAGCACGCTCTTGACACTTGAGGCAAGCCTTGGACATGCACTGGAGTGAAACAAATCTCCCAAGCCGCCATGTTTTCCGTCAACAATTACATACTTATCCCATGATAGGAATAT…
405	Chr01	12436113	12208090	ATATATATATATATATATATATATATATATATATATATATATATA	A	44	TATTTAAGAAAAAATCAAGTAAGTTTAGAGTCAAACATACATGGATCCATAACAAACGGACGTGACTATGACGAGACGGTAGCTGGAAACACTCTCAGGTTGAGTTGCTATTAGTACACCTAACAGTGCTTCTCTTTTTTTTTCTTCTTATAGAGTTTTCTTTTGATTTACTATTCGATTTATAACAAGATTTATATTTTGATAAAAATATTAAATTACTATTATAATGCATCTAAATTACATTTAGATTTCATTAAATTACTTCTTAGATATATAAAAATAAATTTAATAAAGTTTAAAAGTAATTTACTATAGAAGTAACTTGAAAGAAAAAGAAAGTAACTTGTCACGATAATAAGAGTAAATCTACTGTGGAGTAAAACATACATCTATCTAGAA…	TTTTTAAGAATAAATCAAGTAAGTTTAGAGTCAAAGATACATGGATCCATAACAAACGGACGTGACTATGACGAGACGGTAGCTGGAAACACTCTCAGGTTCAGTTGCTATTAGTACACCTAACAGTGCTTCTCTTTTTTTTTCTTCTTATAGAGTTTTCTTTTGATTTACTATTCGATTTATAACAAGATTTATATTTTGATAAAAATATTAAATTACTATTATAATGCATCTAAATTACATTTAGATTTCATTAAATTACTTCTTAGATATATAAAAGTAAATTTAATAAAGTTTAAAAGTAATTTACTATAGAAGTAACTTGAAAGAAAAAGAAAGTAACTTGTCACGATAATAAGAGTAAATCTACTGTGGGGTAAAACATACATCTATCTAGAA…
406	Chr01	12436171	12208104	TTATATATATATATATATATATATATATATATATA	T	34	GACGTGACTATGACGAGACGGTAGCTGGAAACACTCTCAGGTTGAGTTGCTATTAGTACACCTAACAGTGCTTCTCTTTTTTTTTCTTCTTATAGAGTTTTCTTTTGATTTACTATTCGATTTATAACAAGATTTATATTTTGATAAAAATATTAAATTACTATTATAATGCATCTAAATTACATTTAGATTTCATTAAATTACTTCTTAGATATATAAAAATAAATTTAATAAAGTTTAAAAGTAATTTACTATAGAAGTAACTTGAAAGAAAAAGAAAGTAACTTGTCACGATAATAAGAGTAAATCTACTGTGGAGTAAAACATACATCTATCTAGAAATTATATTTAATAAACATATTATAGAACTAACTAATAAAGTAACCAGTTCACTTAATG…	TCAAGTAAGTTTAGAGTCAAAGATACATGGATCCATAACAAACGGACGTGACTATGACGAGACGGTAGCTGGAAACACTCTCAGGTTCAGTTGCTATTAGTACACCTAACAGTGCTTCTCTTTTTTTTTCTTCTTATAGAGTTTTCTTTTGATTTACTATTCGATTTATAACAAGATTTATATTTTGATAAAAATATTAAATTACTATTATAATGCATCTAAATTACATTTAGATTTCATTAAATTACTTCTTAGATATATAAAAGTAAATTTAATAAAGTTTAAAAGTAATTTACTATAGAAGTAACTTGAAAGAAAAAGAAAGTAACTTGTCACGATAATAAGAGTAAATCTACTGTGGGGTAAAACATACATCTATCTAGAAATTATATTTAATAA…
407	Chr01	12438241	12210186	ATCCAAGTAAAACTAGGGAAACCAATA	A	26	TTATTCAAAGCACCAAAAATGTTTTGAATTTATTTTAATCACTTTTGAAATTTTCCAAAGCACCAAAACTGTTTTGAGTTTATTTTAATCACTAAAAATGTTTTGAATTTGTCGACGGGTGGTACCGCGACTACGGTATTTGGATGGTATGGAGATCATTGGTACCAGGGTATACGCGAGATTGAGGTAAAAGAGATAGAGACATGGATTTTTATACAAGTTCAGATCCCTTATCTGACATATAATAGCCCTACATCCTGTTGGCCGAAGCCGGTGTTGCTCATTTATTCATCTAAATCATACAAATACAATAACTGGGATAACCTATCTAGCTGTCGTCGACTTGGTGGCATAGATAATCAACACGCAGTCGATGATAGGGTAGTCTTCCTCCTCGAA…	TTATTCAAAGCACCAAAAATGTTTTGAATTTATTTTAATCACTTTTGAAATTGTCCAAAGCACCAAAACTGTTTTGAGTTTATTTTAATCACTAAAAATGTTTTGAATTTGTCGACGGGTGGTACCGCGACTATGGTATTTGGATGGTATGGAGATCATTGGTACCAGGGTATACGCGAGATTGAGGTAAAAGATATGGAGACATGGATTTTTATACAAGTTCGGATCCCTTATCTGACATATAATAGCCCTACATCCTGTTGGCCGAAGCCGGTGTTGCTCATTTATTCATCTAAATCATACAAATACAATAACTGAGATAACCTATCTAGCTGTCGTCGACTTGGTGGCATAGATAACCAACACGTAGTCGATGACAGGGTAGTCTTCCTCCTCGAA…
408	Chr01	12442615	12214525	C	CTCTTACTCTCTTCTTTTTTTCTCAAATCACAAT	33	ATAATAAAAATAATATAACTGAGACTCCATATCTAGTAGCTAGTACATTCTACATTTATTATTTCCCAAATATAAAACTTTTACAACATTAAAATGCGAAAAATGAGAGTCCAAATGAAGTACAAATTGACATTGATTAACCTAATTAAATTTGATAAATCCACATACTATGTGCTGGAATTAATATCTCAGTTATACATTCATTGAGTTAGTGTTGGACTGGAAAGTTAGTTGACAACGGTATATGCAAAACTAGAAATAAAATAAAAATATATTCCCTTAAGGTACAACAGCTGGAATAGCTCAGTTGGTTAGAGCGTGTGGCTGTTAACCACAAGGTCGGAGGTTCAAGCCCTTCTTCTAGCGCCTTATTTTTTTTTATTTTCAATTTCTTACTCA…	ATTAAATAAATAATAAAAATAATATAACTGAGACTCCATATCTAGTAGCTAGTACATTCTACATTTATTATTTCCCAACTATAAAACTTTTACAACATTAAAATGCGAAAAATGAGAGTCCAAATGAAGTACAAATTGACATTGATTAACCTAATTAAATTTGATAAATCCACATACTATGTGCTGGAATTAATATCTCAGTTATACATTCATTGAGTTAGTGTTGGACTGGAAAGTTAGTTGACAACGGTATATGCAAAGCTAGAAATAAAATAAAAATATATTCCCTTTAGATACAACAGCTGGAATAGCTCAGTTGGTTAGAGCGTGTGGCTGTTAACCACAAGGTCGGAGGTTCAAGCCCTCCTTCTAGCGCCTTATTTTTTTTATTTTCAATTT…
409	Chr01	12447102	12219078	ATGATTTAAAATCCCATATGAACCCAATGAGTATGATA	A	37	CGATACTGGTATCGACTGTTGGAAGGTAAAAATGCTCATTTGAGAATATACCATCCGGGAGGATGGCACGGCGTAAAGTCCACGACCTCTCACCCTCCGTATCTCATACAGACAGATAACCAATTAACCATACACGCCCATATATACCAGTACCAGATACACAGTGCAGTACTTAAAAATACTAAGCTAGCTATCTGTACAGTAGGCACGAGTGTTTCCGTCATGGCGTCAATTCATTGACAAGGGCAAAAGGAAATGCCCTTTCCGTCACACTCATGGATTGAAGAGCCTTTAGGCCTCGTTTGAAACAAGGAAAAACCATAAAGAATTTTAGTCTGAAATATTTTATGGAGCTATCTGAAATACAGGATTGTTCTCTGCCCTTCCTGTGAAATGAAC…	TACTGGTATCGACTGTTGGAAGGTAAAAATGCTCATTTGAGAATATACCATCCGGGAGGATGGCATGGCGCCGTAAAGTCCACGACCTCTCACCCTCCGTATCTCATACAGACAGATAACCAATTAACCATACACGCCCATATATACCAGTACCAGATACACAGTGCAGTACTTAAAAATACTAAGCTAGCTATCTGTACAGTAGGCACGAGTGTTTCCGTCATGGCGTCAATTCATTGACAAGGGCAAAAGGAAATGCCCTTTCCGTCACACTCATGGATTGAAGAGCCTTTAGGCCTCGTTTGAAACAAGGAAAAACCATAAAGAATTTTAGTCTGAAATATTTTATGGAGCTATCTGAAATACAGGATTGTTCTCTGCCCTTCCTGTGAAATGAAC…
410	Chr01	12486127	12254161	AATTGCGATTCAGTTCATGTTGCCGTTGTGCCACGGCCGATTCCGAGCAAATGTACCGTC	A	59	CCGTGAACGGTGATGGCGGCGGACCCGATCTGCTGCACATCCCGATCCAGCCGGGCGCTCCCGACTCCGTCGTTGTGCCTGTCATCAGCCATGTACGTCGGCAGCAGCGGCGGCGGCGGCAACCAGCCGCAGACAACGCCGGCTGGAGATGACATCAACTACTCCGACGACCAGTCGTTCTCACGCAACGCTGCCGTTGCCGCCGCTGCCACAACCACCCACGAGCCGACGGCAGCTGTCTCGCCGCGCAGGCTCAGCCCATCGCCTCCAGAACTGGCGCTGACTTCGCCAACGCGCCCAACGGCTTCCTCGCCATGGACGTCGGTGGCAGCCTCATCAAGTCGGCGACTACTCGGCGCAGTGCTCGGCCGATGGGTTCCAGCTCGGGGACGCCAACCA…	CCGTGAACGGCGACGGCGGCGGACCCGATCTGCTGCACATCCCGATCCAGCCGGGTGCTCCCGACTCCGTCGTTGCGCCTGTCATCAGCCATGTACGTCGGCAGCAGCAGCGGCGGCGGCAACCAGCCGCAGACAACGCCGGCTAGAGATGACATCAACTACTCCGACGACCAGTCGTTCTCACGCAACGCTGTCGTTGCCGCCGCTGCCACAACCACCCACGAGCCGACAGCAGCTGTCTCGCCGCGCAGGCTCAGCCCATCGCCTCCAGCACTGGCGCTGACTTCGCCGACGCGCCCAACGGCTTCCTCGCCATGGACGTCGGTGGCAGCCTCATCAAGTCGGCGACTACTCGGCGCAGTGCTCGGCCGATGGGTTCCAGCTCGGGGACGCCAACCA…
411	Chr01	12522960	12352903	T	TTTTTTTATTTGAGGTTGTCTGGATGTCTGAA	31	CGGATACATGGGATACAGATTTTAGCTCGATTTTTGTTAGTGTGTTTTATGATGCGTTTTCTACCTTTCGACATGATAAAATTAACAACCGATATCTATAACTACTCAATAGTATTGGTTTATTAAAAAAACCGATACCAATAGTCTCATTAAGTCATAGGTGCTGAATTTTATAATAAATCGGCGCTAATAGACATCACATATGTACTGGTTCTTATAATAGCTGGTGGTATCTTCTAGTACGGCCTCATTGGTGCAGTTTTTATTATGGAATGGCACATATAGACATCACAAATGTACCGTTTCTTAATAAAAACGGCACCTGTAAGTGGTAAACCGGTACCTATGATGACATCGCTCCTATACATGTGTTTTCACCTAAATTTTTTCTATCAACTC…	ACGTGATAATCGGATACATGGGATACAAATTTTAGCTCGATTTTCGTTAGTGTGTTTTATGATGCGTTTTCTACCTTTCGACAGGATAAAATTAACAACCGATATCTATAACTACTCAATAGTATTGGTTTATTAAAAAACCCGATACCAATAGTCTTCATACGTGCTGAATTTTATAATAAACCGGCGCTAATAGACATCACATATGTACTGGTTCTTATAATAACCGGTATCTTCTAGTACGGCCTAATTGGTGCAGTTTTTATTATGGAATGGCACATATAGGCATCACAAATATACCGTTTCTTAATAAAAACGGCACCTATGAGTGGTAAACCGGTACATATGATTACATCGCTCCTATACATGTGTTTTTACCTAAAGTTTTCGTATCAAGTC…
412	Chr01	12570544	12407270	G	GTTTCAAACGGTTAAACGGTGTGTTT	25	ACATTTTTACGAAACATGATATTTTTATATAACTAGAAATATAGCCCGCGCACATGCGTGGACACTTATTCGATGTGCTTGAAATTTTCGTATTCGATGTGCCTTTTTATTGAAATGATTTTTACTCTATTATAAACATGTTTTTTGTCAAAAATTTATTTTCTTAATTATCCTTGCAGCATATAAATTCTAAACTAAAATTAAATTACTTGGAACTTTGCGGTTTTTAATTTATGAGTTATGACGACGTATTGTCCCGTAATAACCTACTTCCTCCATTTTTAAAATTATTGATGTTTTAGGCTTGTGATCTAAGGTTGCTAATTCTTGACGATCTAGGCTTAGCCTACTTATCTAAGACTTGTTTTGCCCCTGCATGCATGCATCACATTAGATCAA…	TACATTTTTACGAAACATGATATTTTTATATAACTAGAAATATAGCCCGCGCACATGCGCGGACACTTATTCGATGTGCTTGAAATTTTCGTATTCGATGTGCCTTTTTATTGAAATGATTTTTACTCTATTATAAACATGTTTTTTGTCAAAAATTTATTTTCTTAATTATCCTTGCAGCATATAAATTCTAAACTAAAATTAAATTACTTGGAACTTTGCGGTTTTTAATTTATGAGTTATGACGACGTATTGTCCCGTAATAACCTACTTCCTCCATTTTTAAAATTATTGATGTTTTAGGCTTGTGATCTAAGGTTGCTAATTCTTGACGATCTAGGCTTAGCCTACTTATCTAAGACTTTTTTGCCCCTGCATGCATGCATCACATTAGATCAA…
413	Chr01	12591896	12428643	TCAAGAACAAATTCTACCTTAATTTCAATTA	T	30	GAGCAGCTTAGGCTCGCCGGCAGAATGGGAGAGTGTACTTGGGGAGATTGGGCTTGCCGATGACTTCATGCCCACGAGGCTACCGATTCGCTTCCCAACCAGATCTAATGGGGGGAGACCGCTGTGGTTGTAGCCTTCTCCCCGCGCGCCGCCGCTGAGGGCAGTCGTTCCCATTGGAGAGAGGCGGCGGGAGGCTCGTCATGCCCTCCGAAAGAGAGGAGGATGGAGGAAGAAGATGAAACTGATGTGTGGGTCCCACGTTTAGGGTTATTTTGGTCCATGTGAAAAATGGAAACTGTGACGGCGATGACATTGATCCAATTTTACAAAATTCCAGTGGCACTCAACTGATATCATGAATAGGGGTGGCATTTTTCTAATATGGTAAATTTGTTATGG…	GAGCAGCTTAGGCTCGCCGGCGGAATGGGAGAGTGTACTTGGGGAGATTGGGCTTGCCGATGACTTCATGCCCACGAGGCTACCGATTCGCTTCCCAACCAGATCTAATGGGGGGAGACCGCTGTGGTCGTAGCCTTCTCCCCGCGCGCCGCCGCTGAGGGCAGTCGTTCCCATTGGAGAGAGGCGGCGGGAGGCTCGTCATGCCCTCCGGAAGAGAGGAGGATGGAGGAAGAAGATGAAACTGATGTGTGGGTCCCACGTTCAGGGTTATTTTGGTCCATGTGAAAAATGGAAACTGTGACGGCGATGACATTGATCCAATTTTACAAAATTCCAGTGGCACTCAACTGATATCACGAATAGGGGTGGCATTTTTCTAATATGGTAAATTTGTTATGG…
414	Chr01	12595538	12432247	TATTACATATTACTCCCAAAGGTCATAA	T	27	ATGGTGAGATTAGATAGTACCACATGGCGGCTTAGAAACGTTTATAGGAGTGCCACATGGCGGTTTAAGACGGTTTAAGAGTGTTTGTAGGAAGTTTAATATACTTTTAGTATATAATAGATAGATAGATAGCTAAATGGTATGTTTTGTACGAAAATTTTCTATATAAACGCTACTATGAAATATTGAATAAATATATTTTTAAGTTTATAATAACTAAAACTTAATTAATCATGCACTTATAGCATTTTTTGTTTAAACGTGTAATGAGTTCTCATTTTCATCAGTTGCAGACACCATGTTAGTAAATCAGCCAATTTATATATTCAAACTAAAAATCAATTTCTTTATAAAATTTATCTGAATTCCACCATTTTTTTTGTTAACCGTGAATTATCT…	ATAGTGAGATTAGATAGTACCACATAGCGGCTTAGAAACGTTTATAGGAGTGCCACATGGCGGTTTAAGACGGTTTAAGAGTGTTTGTAGAAAGTTTAATATACTTTTAGTATATAATAGATAGATAGATAGCTAAATGGTATGTTTTGTACGAAAATTTTCTATATAAACGTTACTATGAAATATTGAATAAATATATTTTTAAGTTTATAATAACTAAAACTTAATTAATCATGCACTTATAGCATTTTTTGTTTAAACGTGTAATGAGTTCTCATTTTCATCAGTTGCAGACACCATGTTAGTAAATCAGCCAATTTATATATTCAAACTAAAAATCAATTTCTTTATAAAATTTATCTGAATTCCACCATTTTTTTTGTTAACCGTGAATTATCG…
415	Chr01	12600539	12437440	GGAGGAGGAGGAGGAGGAGGAG	G	21	GATCCACTCGTACGGGCTGACGGAGACGTACGGGCCGGCGACGGTGTGCACGTGGAAGCCGGAGTGGGACGCGCTGACGGCGGAGGAGCGCGCCCGGATCAAGTCGCGGCAGGGGCTCCACCACGTCGGGCTGGAGGCGGCGGACGTGAAGGACCCGGCGACGATGCGGAGCGTGCCGGCGGACGGGCGGACGGTCGGGGAGGTGATGCTCCGGGGGAACACGGTGATGAGCGGGTACTACAAGGACGGCGGCGCGACGGCGGAGGCGCTCGCCGGCGGGTGGCTCCGGTCGGGCGACCTGGCGGTGCGGGAGGAGGACGGGTACATCAAGATCCTGGACCGGTCCAAGGACATCATCATCTCCGGCGGGGAGAACATCAGCACGGTCGAGGTGGAGGC…	GATCCACTCGTACGGGCTGACGGAGACGTACGGGCCGGCGACGGTGTGCACGTGGAAGCCGGAGTGGGACGCGCTGCCGGCGGAGGAGCGCGCCCGGATCAAGTCGCGGCAGGGGCTCCACCACGTCGGGCTGGAGGCGGCGGACGTGAAGGACCCGGCGACGATGCGGAGCGTGCCGGCGGACGGGCGGACGGTCGGGGAGGTGATGCTCCGGGGGAACACGGTGATGAGCGGGTACTACAAGGACGGCGGCGCGACGGCGGAGGCGCTCGCCGGCGGGTGGCTCCGGTCGGGCGACCTGGCGGTGCGGGAGGAGGACGGGTACATCAAGATCCTGGACCGGTCCAAGGACATCATCATCTCCGGCGGGGAGAACATCAGCACGGTCGAGGTGGAGGC…
416	Chr01	12616540	12451777	ACTCATTTTGGGGACAAAGTAAAATAGATGGTTA	A	33	GGTCCAACATGACGACTCCATCCATCGGTAAGTATATGTGTGTGTTTTCTTTATCCCCATAAACAGTTTTTCCTCAGTAACAAATGCTCGTCGGTTTGAGATATGACTCCAATTAAACTTTATATTTTAAATATTTGGTCCAGACTAGTATGCATCACATCGAATTTTAATTTTACTAGTGAAATGCCCATATTTTGCTATGGATAAAATAATATATAATAATATGGCATAGATAATTATTGTTTTATCAAATATGCTATTATTGTTTGTTTGCTCATTTGAATATATAGTATTTACTTGAAACAAATATTAGATTATTGTATAATATCATAAAATATGATGGACTAATTTAGAAAAATTGCTAAAGTAGTGGTAGAGAGGTTATTATAACCACCACCA…	AGCTGAATCAAATAGGACCATAAGTGATGTGTGTGTTCTTTATCCCCATAAACAGTTTTTCCTCAGTAACAAATGCTCGTCGGTTTGAGATACGACTCCAATTAAACTTTATATTCTAAATATTTGGGCCAGACTATAGTATGCATCACATCGAATTTTAATTTTACTAGTGAAATGCCCATATTTTTCTATGGGTAAAATAATATATAATAATATGGCATAGATAATTATTTTTTTTTATCAAATATGCTAGTATGGTTTGTTTGCTCATTTGGATATATAGTATTTACATGAAACAAATATTAGATTATTGTACAATATCATAAAATATCACGAACTAATTTAGAAAAATTGCTAAAGTAGTGGTAGAGAGGTTATTATAACCACCACCACTAGTTG…
417	Chr01	12619086	12454306	G	GTGATATATATATATATATATATAT	24	CTATGTCCATTTTTTATCCATTATTTTAGACGCTTGCACAATCTTCAATAAACATGTTTCACCATTTATCTTTTCTAAATAAATTAGAAAATATAAATGATGAAACACGTTTATTGAAGACTATGCAAACGTTCACGTCAAAAAAATATTCATTCAATTACACTCATCTGTATAAATTTATAGGCTAGTGTAAGATAATGACATCTAAAATTTATAGTCAATGCAATATAAACTTACTTGTAATTACAAAATCTTCTAAGAATTTTACTATAAAAAGGTAATTAACGACATAATAAAATAAATTATTATCTTAGTTTAGAGGCCAGATAAATAAAATCAAAGTAAGATATTTATTAATCTCCATGAACTTCATCAATCATGTCAAGAATAAGACGCAAT…	CCATTTTTTATCTATTATTTTAGACGCTTGCATAATCTTCAATAAACATGTTTCACCATTTATCTTTTCTAAATAAATTAGAAAAGATAAATGATGAAACACGTTTATTGAAGACTATGCAAACGTTCACGTCAAAAAAAAATATTCATTCAATTACACTCATCTGTATAAATTTTTAGGCTAGTGTAAGATAATGACATCTAAAATTTATAGTCAATGCAATATAAACTTACTTGTAATTACAAAATCTTCTAAGAATTTTACTATAAAAAGTAATTAACGACATAATAAAATAAATTATTATCTTAGTTTAGAGGCCAGATAAATAAAATCAAAGTAAGATATTTATTAATCTCCATGAACTTCATCAATCATGTCAAGAATAAGACGCAATCAGTA…
418	Chr01	12648003	12475633	TTATTTATTTATTTTTTTGACTAACAGGTATTTATT	T	35	ATTTTTTCTTGGTTGGTGATCATCATGTAGGTGGTGGGGATCGGCGTGGCGGAGGAAGGGAGGAGGAGCTGCGTCGAATGCCGCGCCACCACCACGCCCATGTGGCGCAGCGGCCCGACCGGCCCCAGGGTGAGTTCTTCATCGATCGATCGATCGATCGCTTCCCTTGGCTTTCCTCTTCGGTTACTGTGTTCATCATCGTTATGATCAGAGTCAGGCAGATTGATTGATTGGGGATTAATTCTGGACTGCCGATCGATTACATGATCATGACGTAGTAGTTGTACTTGTATATACATGCATATTAATTTTTATCTCTGCTCTTGTGGTGCAAATGATTGTTCCGTTTGTTCGTGTCATGCTGTCAATCTGTGCTACATGGTCGATCATCTCATCTAT…	ATTCTTTTTGCTTGGTGATGACGATGTAGGTGGTGGGGATCGGCGTGGCGGAGGAAGGGAGGAGGAGCTGCGTCGAATGCCGCGCCACCACCACGCCCATGTGGCGCAGCGGCCCGACCGGCCCCAGGGTGAGTTCTTGATCGAACGATCGATCGATCGCTTCCCTTGAATTTGCTCTTCGGTTACTGTTCAGCATCGTTATGATCAGGCTCAGGCAGATTGATTGATTGATTGGGGATTAATTCTGGACTGCCGATCGATTACATGATCATGATGTAGTAGTTGTACTTGTATATACATGCATATTAATTTTATCTCTGCTCTTGTGGTGCAAATGATTGTTCCGTTTGTTCGTGTTATGCTGTCAATCTGTGATACATGGTCGATCACCTCATCTAC…
419	Chr01	12781101	21246570	AGATTATTAGAGTTGTAATATAT	A	22	TAGCCTTAGGAGGAATTTGCGCAGGCAAGTGATGTAAATATATGATTATTTAGAGTTACCATATATGATTATTCGAATTTTAATATAAGAGTATTAGAGTTTTAATATATGATTATTAGACTTAGCATATATGACTATTAGACTTAGCATATATTAATATTTATCGATCTGTTTAATATAAGATTATTAGAGTTAGCATATATGATTATTAGAGTATTAATATATGATTATTAGACTTAGCATATATGATTATTATACTTAGCATATATGATTATTAGAGTATTAATATATGATTATTAGACTTAGCATATGTGATTATTAGACTTAGCATATATGACTATTAGACTTAGCATATATTAATATTTATCGGTTTAATATAAGATTATTAGAGTTAGCATA…	AGCTGTCATAATCTCCGCGTGCCCTTGTTCTGCGCCAGTACACCTTACTGACAGGCACGTTATCCCTCACAACCCAACCGCTGTGTCGTACGTAATTCTTGGCTGCTTCTGCCGGGGCACTAGGTCGGCCGTCTTCGTCCACCTCAGTTATGATGTGCCGACCCTCTATCTTCTTCGCGGCACCTCGTTGTCCGCGTGCCCTCTTCTGTCCAGCGGAGGGTTGACTTCCACTAGCATCCGCCTCCTCGTTCCCCTCCTCAGTACCCTCCTCAGTCCCCTCTGCATCCCTCTCCACGTTCCCCTCCTCGTTCACCTCCTCATTCAAGTACTGGTTTGGATCCTCGTTCCCCTCTTCTTCGTTTTAGTACTGGCTGCTTCCCTCTGCGATTGTATCGTATA…
420	Chr01	12839970	40305138	A	AAATAATTAAGTGAAGCACCC	20	TCGTGATCAATACTATGGTAGAGTTGAGCAAATATTGGAGCTAGATTACTTGAAGTTCAAAGTCCCGTTGTTTCGTTGTCGATGGGTCGATCTTCGCAATGTAAAAGTTGACAATGAAGGTTTCACCACTGTCAACTTGGCTAACAACGCGTACAAGGATGAACCGTTCGTTCTCGCCAAACAAGTTGTTCAAGTGTTCTACATAGTTGACCCGTGTAACAAGAAACTACATGTTGTTCGTGAAGGGAAAAGGAGAATTGTTGGATTGGACAATATTGCAGACGAGGATGATTACAACCAGCACGTCCACGGCATAGGTCAAGAAATACCTCTAGAAGAGGAGGAGGAAGAAGATGAAGTTCAATATGCACGTGTCGACCATGAGGAAGGATTATTTTT…	TCGTGATCAATACTATGGTAGAGTTGAGCAAATATTGGAGCTAGATTACTTGAAGTTCAAAGTCCCGTTGTTTCGTTGTCGATGGGTCGATCTTCGCAATGTAAAAGTTGACAATGAAGGTTTCACCACTGTCAACTTGGCTAACAACGCGTACAAGGATGAACCGTTCGTTCTCGCCAAACAAGTTGTTCAAGTGTTCTACATAGTTGACCCGTGTAACAAGAAACTACATGTTGTTCGTGAAGGGAAAAGGAGAATTGTTGGATTGGACAATATTGCAGACGAGGATGATTACAACCAGCACGTCCACGGCATAGGTCAAGAAATACCTCTAGAAGAGGAGGAGGAAGAAGATGAAGTTCAATATGCACGTGTCGACCATGAGGAAGGATTATTTTT…
421	Chr01	13054030	12962718	T	TGCTGGTTCCAGAGAAGAACC	20	TCAGATTCTACGAGTGTATAAATATTATGCCACCCATAATTAATAGAGCAAATTATTTTGGTAGCGGATTAGTGCCTAGATAGCGGATTCAGGCTCCAAGTTTCAATAGGGGATCAGATTATAACCATTACTTAAATTACATTAAATATCAATACCAACATAAAGTTTTACTTGAGATTTAGAAGCTTAGACAACATATTCAATTACTCATACATTTTATAGCATAAGAATTACAAAAATAACATGAAGGAATAAGATATAATGAAGACACTTAATGCATGTTAAGTCCACCTATCCATACGTGAAAAACACTTTTTAAGTGTCATTGCGGTCTGTTACACATAATATCCTGCTTTGCAGTGGCCATTTTAAATATAAAAAAACACAACATACACTAGT…	CCCTTAGCATCAGATTCTACGAGTGTATAAATATTATGCCACCCATAATTAATAGAGCAAATTATCTTGGTAGCGGATTAGTGCCTAGATAGCGGATTCGGGCTCCAAGTTTCAATAGGGGATCAGATTATAACCATTACTTAAATTACATTAAATATCAATACCAACATAAAGTTTTACTTGAGATTTAGAAGCTTAGACAACATATTCAATTACTCATACATTTTATAGCATAAGAATTACAAAAAATAACATGAAGGAATAAGATATAAAGAAGACACTTAATGCATGTTAAGTCCACCTATCCATAAGTGAAAAACACTTTTTAAGTGTCATGGCGGTCTGTTACACATAATATCCTGCTTTGCAGTGGCCATTTTAAATATAAAAAAACACAAC…
422	Chr01	13054451	12963182	G	GGGCCTTAGCGCCAATGCATTTGGCGCTGACCCCTTGTACATGCTAAAT	48	AAATGTAACGGCCTGTCAATGGCCTTGGCCATGCTATATGAGCTTGTGACTGTTAAGAATCGGCAGCTATAGCATAGATGACACATATGATTGTCTTTGATAAGAGGATGCATGTCCCATAGGTGTTGGTTCTGCTACAGAACCTACACCTATATATGTGGCTGACATATATATTGTTCTCCGTAACCCTATCTCGATAGGGAAGAATAATGAGGAGCTCCGTTCTTGCTCTTTTTATAAATAACTCTTCTTTCTTTTTTATATATAACTACTAGGCAAAGTCTTGGTAGTATTTTGCATTAAAAAAAGGGGAAGGGATGGTTTTGCCTTTTTTTTGACAAATTGGTCATTGTAGAAAATTATTTCAAAACTTGTCCCTACCAAAAACTATATTAAAAA…	TTGTGACTGTTAAGAATCGGCAGCTATAGCATAGATGCTGGTTCCAGAGAAGAACCGACACATATGATTGTCTTTGATAAGAGCATGTATGTCGTCCCATAGGTGTTGGTTCTACTGCAGAACCTACACCTATATATGTGGCTGACATATATATTGTTCCCCGTAACCCTATCTCTATAGGGAAGAATAGTGAGGAGCTTTGCTCCATTTTTCTAAATAACTCTTCTTTCTTTTTTATATATAATTACTGGGCAAAGTCTTGGTAGTATTTTGCATTAAAAAAAAGGGAGCAGATGGTTTTGCCCTTTTTTTTGACAAATTGGTCGTTGTAGAAAACTTATTTCAAAACTAGTCCCTACCAAAAACTATATTCAAAAATAGGCCGTCGTCTCAGCGCCA…
423	Chr01	13136422	12981371	A	AGGCCCTTTACGATCCTATACCCAC	24	GTGTTCCAAAGTGAAACCTGAGGTTAAAAAATGGTGTTACTAGCATGCCTTGTAACATCTAATATGTGCGACTACGATATGGTTGTAACATCTTTTTTTACTTTATTGGAACACTTAAGTATGTGCAACTAGACCTTGTTGTAATACCCTTTTTTATAGTTTGGAACACTAAATATGTGCTACTAGACTATATGCTTGTAACATAGGCAATAGGATCACTTATATTTTGTGTTACAGCAAACCTCAGTAACACCTTTTTGGGTATGTAGTAGCACATAGCTGTGTTACTACAGCCCTGTCCTACAGTAGTGATCCATCCAACCATGTCACTCCCGAGTTAACCCTTTTATACGGAGTTAGGACGAAAGTGTAAGTGTGGTGGTATATGTAAGTAGGCTC…	GTGTTCCAAAGTGAAACCTGAGGTTAAAAAATGGTGTTACTAGCATGCCTTGTAACATCTAATATGTGCGACTACGATATGGTTGTAACATCTTTTTTTACTTTATTGGAACACTTAAGTATGTGCAACTAGACCTTGTTGTAATACCCTTTTTTATAGTTTGGAACACTAAATATGTGCTACTAGACTATATGCTTGTAACATAGGCAATAGGATCACTTATATTTTGTGTTACAGAAAACCTCAGTAACACCTTTTTGGGTATGTAGTAGCACATAGCTGTGTTACTACAGCCCTGTCCTGCAGTAGTGATCCATCCAACCATGTCACTCCCGAGTTAACCCTTTTATACGGAGTTAGGACGAAAGTGTAAGTGTGGTGGTATGTGTAAGTAGGCTC…
424	Chr01	13143159	12988135	GCGGGAGGAGAGGTGGCAGCGA	G	21	ATAAGTGACAGTTTTTTAAAAAACCGGCACCACGTAAAACCGAGCCGAGGCACACGCGGAGCCGCACGTTCTTATCACGCCAGTAGAGTCACGTTCTTATCCGTAAATCTCTTTCTAATGATCTATGGTGGTGTTCTTTTCTCCTGAAGATGAGGATAAAGATTAAGTTTTTTACGTAAAACAGGGTGGTATTGACGTATGATTAATTGAGTTTTAATTATTACAAACTTGAAAAAAAAAGATTAATTTGATATTTTAGGCAATTTTCATATAGAAAGTTTTCAGAGGAAACGCACCGTATAGCAGTTTGAAAAGTGTGCCATAAGTATCCAAAGTTTTATCCAATTTTTATTGGAGAAAACCCTCTCTATCTCTCTCTCGTATCACTCTCGAGCATGT…	TATAAGTGCCAGTTTTTTAAAAAACCAGCACCACGTAAAACCGAGCCGAGGCACACGGGGAGCCGCACGTTCTTATCACGCCAGTAGAGTCACGTTCTTATCCGTAAATCTCTTTCTAATGATCTATGGTGGTGTTCTTTTCTCCTGAAGATGATGATAAAGATTAAGTTTTTTACGTAAAACAGGGTGGTATTGACGTATGATTAATTGAGTTTTAATTATTACAAACTTGAAAAAAAATATTAATTTGATATTTTAGGCAATTTTCATATAGAAAGTTTTCAGAGGAAACGCACCGTATAGCAGTTTGAAAAGCGTGCCACAAGTATCTAAAGTTTTATCCAATTTTTATTGGAGAAAACCCTCTCTATCTCTCTCTCGTATCACTCTCGAGCATGT…
425	Chr01	13184383	13024164	T	TCTAAACACAGTGAAATACTGAAATGTCTAATTTTTCTTCT	40	AGCAGCAACATGATAGACACCTTCTGAGATGAAGGGTGAGGCAAAGCGGGCTGCTAGGCCAGTATATCTTTGAACCATTTCGATAATTTCATCAGCAGATTTGTCATTACTACTGTTTCCTTCAGTTTCATTATCTTCGAGATCAAATGGCTCCGATGGATAGCGTGCAACCCAGACCTCCTGACAGTGGTCAGCGGCATATTCTTCATTATCAGCATCAAGGATCGACGGACGGTTGATGAGGCGTCCAAACCTTGATGCACAGTAAGCAGCATAGCTCTCCTGGGGAACAAGAGAAAACTTGAGATGGCACATTTCATGCGAAAGTTTCATGAGCCACAATCACAGTACAAGTGGTATATCTGAATTTCCAAAATTGTGGGACTTTTTATACAGAAA…	TGATAGACACCTTCTGAGATGAAGGGTGAGGCAAAGCGGGCTGCTAGGCCAGTATATCTTTGAACCATTTCGATAATTTCACTAGCAGATTTGTCATTACTACTGTTTCCTTCAGTTTCATTATCTTCAAGATCAAATGGCTCCGATGGATAGTGTGCAGCCCAGACATCCCGACAGTGGTCAGCGGCATATTCTTCATTATCAGCATCAAGGATCGACGGACGGTTGATGAGGCGTCCAAACCTTGATGCACAGTAAGCAGCATAGCTCTCCTGGGGAACAGGAGAAAACTTGAGATGGCGCATTTCATGTGAAAGTTTCATAAGCCACAATCACAGTATAAGTGATATATATGAATTTCCAAAATTGTGGGACTTTTTGTACAGAAATTATGTACAG…
426	Chr01	13202114	13079238	A	AATCTGGAGAATCAACCCCACCCT	23	GCCTGCATCAGTGCTTGTCCGCCTCGTCGCCGTCACCATCATTTCTTTTTAACTGCAACTTTAGACCTTCACCCTATTATTTCAGTACTAGCTCATCTCACACTATTAATATATTTTTTAATGATAAAATATAAATTCCAGTCGAAACTACAATCTCATTATTTAAAATACAAAAATATCTATTAAAAATACAAAAATCTTCAAAGAGAGCCAATAGTAGTATTAAAAATTATTTAAACTTTTAAATATCTATTATATACCAAAATCTCATTAAACTTCCTATAAATATTTTCAATATATCATGTGAGACTCCTACAAATATTCTTAAACCGACGTAACACTCTAATAAATCAATCAGAGAAAATACAAAAAAAATTGAGAAAAAAAGAAAAAAAACAG…	CCTAGAGTCTATATAGAAATATAGATAACGAAAATTCGGAATTAAAAAAAAGAAATATTGAAAGACGAATCTAGAGTCCATATAGGAATATAATTTACAAATAACTAAAATTTGATATTAAAAATAATTAGTAAATAACTCGTATATAAAATACAATATGAATATTACACATTAGTAGTTTCATAAAGTTAGTACAAAATTTAAAATTATGTTGTCATTTTAATATATTTAAATAATACGTTAAGAAAACATATATGCTATTATATGAGAGAAAATATAATGATGCTAGCCGCGCAATCTGCATGGGCCACCATGCTAGTGTTCTTAAACCGACGTAACACTGTAATAAATCAATCTGAGAAAATCCAAAAAAATTAAGAAAAAAAGAGAAAAAAACAG…
427	Chr01	13210720	29214058	TCCCGGTTGTTGAGAACAACCGGGAGTAAAGAAAATATCTTTACTCCCGGTTGTTCT	A	56	GCGGCGGCGTGGCGTGCCGGCGGCGGCATTGCGCGCGCGGCGGCGAAGACGGCGGCGTGGCGTGCCGGCGGCAGCGTGGCGCGGCGTCGGCGTGGCGCGTCGTCGTCGTGGCGCGGCGTCTCGTGGCAGGCGGCGCGACGGAGAGAGATCGAGATCGGAGAGATCGAGATGAAGGGAGATCTGGCGGCGGCGGCTCTCACCCCAGAGATGCGGCGGCAGCGGAGGAGGCGGAGGCGGCGGCGAGGACGATGAGGTCGAGACGACGGCGAGATACGGCGGCGTCGGCGCGGGGATTTGCCCTAGGCAGTGGCGGCGAAGGAGAGAGGCCGAGAGAGATCGATCGGCCGAAAACGTCTAAGTGTTGGTGAAGAAGACGAGGGCGCACCGGGAATATATATA…	GCATTTACATATGTTAATTAGAGTTTTTAGAATTTAATTTAATATAATTCCTACGCTAAGTATATATGATGATTACAATTTTTATTAATTTTAAATCATGCAGTATGTACATACATATCTTAATTAGAGTTTTTACCAATATAATAATATCATTCATATATATGCTAAGTATATATATATATTGGAATTTTTATTAATTATAAGTCATATATTTGCTTATTACGATTTATCCACTTAATTTATTACAGACAAAAATAATTTTTCGAAGTAATTGTCATTAATCTTTGTACTTTAAATAATGTTAATGCATTAACTTCTATTTTATAAACACATATGTAAGCGAAAATCATATGCAGTGCTGTAATCTTTAGTCCCGGTTCTTAACCCTAACCGGGTTTA…
428	Chr01	13219425	40321718	A	ACCATCATCGTGTCAAGGCTACCGTCATGGCACTGAG	36	TTTTTTTTATCTAAACACATGCAAACCACTAATTACAAATGTGAGCACACAACAATTACATTTAATTATTTAGGCAAGATGCTCATATGCAGCGATATGTTTCCCTCTAATCAGTAGCCCAACAAACTGGCCACTGAACTGATCACGTTAGCCTAACAACCCACCTCTAAAATTGGTTAGTTGCATCATTACGGGGAGTTTTCTCCATTGTTCAAATCTAATTCATCCAGTAGTATGAAAATCATAGGGTTTAATTAGGGTTGCGTACGGCGAGTTTTTTTCATTGTTCAAATCACAAAGAAAATACAAACAGCGTGGTATTATACTACTAAATTTTCAATACTAGCGATTCATATTAGTGGATCAATTGTTTGCTCCATGCTAGCTAGTTTGATTAGT…	TTTTTTTTATCTAAACACATGCAAACCACTAATTACAAATGTGAGCACACAACAATTACATTTAATTATTTAGGCAAGATGCTCATATGCAGCGATATGTTTCCCTCTAATCAGTAGCCCAACAAACTGGCCACTGAACTGATCACGTTAGCCTAACAACCCACCTCTAAAATTGGTTAGTTGCATCATTACGGGGAGTTTTCTCCATTGTTCAAATCTAATTCATCCGGTAGTATGAAAATCATAGGGTTTAATTAGGGTTGCGTACGGCGAGTTTTTTTCATTGTTCAAATCACTAAGAAAATACAAACAACGCGGTATTATACTACTAAATTTTCAATACTAGCGATTCATATTAGTGGATCAATTGTTTGTTCCATGCTAGATAGTTTGATTAGT…
429	Chr01	13226570	13100514	TTGAGGTCCAGAAAACCTAAGGTACAGTTA	T	29	GCGTTCCAGTTCTACAAGTCCGGGGTGTTCCCGGGGCCGTGCGGGGCGTCGTCCAACCACGCGGTGACGCTGGTGGGTTACTGCCAGGACGGCGCGTCGGGGAAGAAGTACTGGGTCGCCAAGAACTCGTGGGGAAAGACGTGGGGGCAGCAGGGCTACATCCTGCTGGAGAAGGACGTCCTGCAGCCGCATGGCACCTGCGGCCTCGCCGTCTCACCGTTCTACCCCACCGTCTAGCTGGCCATATATATATATATCGATCGCAGCTAGCCGTATGCCGGCCGTCATCCTCAGCCAGTTCTTCTTTTTCCTCGCCGTTAGTTACAACAAGTTGGAATAATTAAGGAATAATGATCGAGTAGCGTTTGCGAGGTTAACTATTGAAATGAGTGAATGGTC…	GGCCGGCGTTCCAGTTCTACAAGTCCGGGGTGTTCCCGGGGCCGTGCGGGGCGTCGTCAAACCACGCGGTGACGCTGGTGGGTTACTGCCAGGACGGCGCGTCGGGGAAGAAGTACTGGGTCGCCAAGAACTCGTGGGGAAAGACGTGGGGGCAGCAGGGCTACATCCTGCTGGAGAAGGACGTCCTGCAGCCGCATGGCACGTGCGGCCTCGCCGTCTCACCATTCTACCCCACCGTCTAGCCGGCCATATACATATATCGATCGCAGCTAGCCGCATGCCGGCCGTCATCCTCAGCCAGTTCTTCTTCTTTTTCCTCGCCGTTAGTTACAACAAGTTGGAATAATTAAGGAATAATGATCGAGTAGCGTTTGCGAGGTTAACTATTGAAATGAGTGA…
430	Chr01	13251313	13131835	T	TTTTAAGTTATTATATAAAGTTGTATATATTATTT	34	ATTTTGGATCATTGGATGTGTCACATGATGAATGAGTAAAAGCATTTGTTAATCTATAGCGTAGATTTATGCTAAAAATGGCATGATCTCTTATATCGTGAGATGGAGGGTGTACAACTGAAATTCGCAGCTTTCCAATAGCAATTAATGACATACTCCCTCGGTCCAAAAAATATAAGAAACTATGACCGGATGGAATGTTTGCTAGATAGTACAATATATTAGACAAACTCCCTGTCGAGATAATAGATATATTATCTTAGAAAATATCCCATCTAGTTTTAGGTTATTATATTTTAGGACGGATGTAGTACCTAAAATAAGAGAAAACAAAAGAGAATACAAGGGATAAAAAAATATCGCAAGTATTTTTGGGTAAAAAATCTTTCAAATGGCACT…	TTATCTGTTGATTTTGGATCATTGGATGTGTCACATGATGAATGAGTAAAAGCATTTGTTAATCTATAGCGTAGATTTATGCTAAAAATGGCATGATCCCTTATATCGTGAGATGGAGGGTGTACAACTGAAATTCGCAGCTTTCCAATAGCAATTAATGACATACTCCTTCGGTCCAAAAAATATAAGAAACTATGACCGGATGGGATGTTTGCTAGATAGTACAATATATTAGACAAACTCCTTGTCGAGATAATAGATATATTATCTTAGAAAATATCCCATCTAGTTTTAGGTTCTTATATTTTAGGACGGATGTAGTACCTAAAATAAAAGAGAATACAAGGGATAAAAAAATATCGCAAGTATTTTTGGGTAAAAAATCTTTCAAATGGCACT…
431	Chr01	13261943	13142809	TTGGTTCCCAAAATACTCTATCCTATTAGTTTATGGCAC	T	38	GGTGAATTCTCTATCCATTCTACAGATCTCATTATACCTTAAACTTTTTCAACAGTTGAACAGCCAAAGGTTGGTTACATATCAATAGATATTATCACTGATACCCTAGAAGGTAATTGATTCATTTGCACCCTCTATGAACTATGATTGCTTTTCCTATTGAAGGATTGTGTTGAGAGTTTTTCATATATGTTGTCTTAAACAGCTGCAACAAAGCCATCAGTGGCTGCAATTGATGGTCTTGCTCTTGGTGGAGGATTGGAAGTTGCTATGGTACTTGTTTGTTTTATCCTGGTTATTATCTTTGATATTTCAGAGGCAATAACTTCTTTGGTAATCCTTGTATGTTCAATTAGGCATGCCATGCACGCATTTCAACTCCCACAGCTCAATTAGGAC…	GGTGAATTCTCTATCCATTCTACAGATCTCATTATACCTTAAACTTTTTCAACAGTTGAACAGCCAAAGGTTGGTTACATATCAATAGATATTATCACTGATACCCTAGAAGGTAATTGATTCATTTGCATCCTCTATGAACTATGATTGCTTTTCCTATTGAAGGATTGTGTTGAGAGTTTTTCATATATGTTGTCTTAAACAGCTGCAACAAAGCCATCAGTGGCTGCAATTGATGGTCTTGCTCTTGGTGGAGGATTAGAAGTTGCTATGGTACTTGTTTGTTTTATCCTGGTCATTATCTTTGATATTTCAGAGGCAATAACTTCTTTGGTAATCCTTGTATGTTCAATTAGGCATGCCATGCACGCATTTCAACTCCCACAGCTCAATTAGGAC…
432	Chr01	13265834	13146670	A	AAAGCACTTGAGCTCCTAACCTGGTGATA	28	TGCATCCAGATATACAGCATCCATTTAAATTCCTTTTATGCCTTTCTGTCGTATGTATTGTGATGATATTCTTGATTTAGCGTCTGATTTGTACAAAATATTTCATTTGCAGAGTGCACCAGCTAAGCAAGTCAAGGCCCGACTATAGATGAACATCCTGCTTTCCTATCAACTGCGGAAACTATGCAGAATAATAGAACACACGCCAATGGGGCATTTATGGTCTGTAGAATAGCCCATCCAATAATAATTAGAATAGGATTCTTGAAGAGTTATGTGTAATCTGTATGACGCCTCTCCAAGTTCTTGAACCATTACTGCGACAGTGTTTTGAGTTCAGACATTCTTTAAAATGTTTCATGTGCCAATGGTTATAAGCAGATTGAAAAGGCATACATA…	GCATCCAGATATACAGCATCCATATTAATTCCTTTTATGCCTTTCTGTCATATGTATTGTGATGGTATTCCTGATTTAGCGTCTGATTTGTACAAAATATTTCATTTGCAGAGTGCACCAGCTAAGCAAGTCAAGGCCCGGCTATAGATGAACATCCTGCTTTCCTATCAACTGCGGAAACTATGCCGAACAATAGAACACACGCCAATGGGGCATTTATGATCTGTAGAATAGCCCATCGAATAATAATTAGATTAGGATTCTCGAAGAGTTATGTGTTATCTGTATGGCACCTCTCCAAGTTCTTGAACCATTACTGCGACAGTGTTTTGAGTTCAGACATTCTTTAAAATGTTTCATGTGCCAATGGGGATAAGCAGATTGAAAAGGCATACTTAA…
433	Chr01	13267354	13147907	A	AAGTGCATAGGGAGATGTCATCATT	24	GCAATGAAACTTGGTCACACCTCTACCACCTTCTAGATGAAAGCATTTTTACGTGAACAATGATCAAGAGCAGAAATGTAAGTTGGCAGTCCTATTTATAAAGTAAAGAACGTACAAGAAGTCTCACTTTAGGAAGAGATAGAGACCAAATCGAATAATACATAGTTAATTATAGAACTAAACTATTACGATAGGACTAGTAAGCTTAACACATTACAAGACTTGCTATAAACTAGCTATAACATGATGTTATCGTCACCACAACATAGGAATTGTAAATGGATCACTACGACTTCATCTAGAAACAACAAAGTTAGCAACCTAGAATGTGCTAAGCACAACTCTACCGGACTAATCATGGTTGCCACCTGTTGTGCCTCGTCAATGTCACATCTCCAA…	CCTTCTAGATGAAAGCATTTTTACGTGGACGATGATCAAGAGCAGAAATGTAAGTTGGCAGTCCTATTTATAAATAAAAGATCACAGTAAATTTATCAGCTTTACATTAAAGAACAAGATATCTCACTTTAAGAAGAGATAAAGACCAAATCGAATAATGCATAGTTAATTATAGAACTAAACTATTACCATATGACTAGTAAGCTTAACGCATTACATAAATTGCTATAAACTAGCAATAACATGATGTTATCGTCACCACAACATAGGAATTGCAAATGGATCACTACGACTTCATCTAGAAACATCAAAGTTAGCAACCTACAACGTGCTAAGCACAACTCTACCGGATTAATCACGGTTACCACCTGTTGTGCCTCGTCAATGTCACATCTCCAA…
434	Chr01	13278128	13153204	GGGCAATGGCACAGGTACGTA	G	20	CAGTAAAGCTAATTCAAGTTAATTGAGATGCAATTTTCTTTTCTTTGGAAAAACATATGTTTCCTTGTTTTGTTGTTTTCGAAATGTCGGAGACTTGGAGCTAATAGGTACAGGCGTAGAGCAAACCTCCTGTCTTGTATCTCAAAACACTTATCTAGTTACATAGAGACTATATATACATTGACTCTAAATATTGGCCTTCCGTCGCCTGTCGCCACTATTCTCGAATCCCATGTAAACATATATAATGTGGTATGTACCACAATTCTTTATTCAATGACGGCACACACTTTGTAAATAATAAGGAGGCAAGCTTTGAGGTTATCAGGTAGAACGCAGACTCAGCAGGATCCCTCAACTTACAATACATATACGATTTACAATACATATATATGACTT…	AGTTAATTGAGATGCAATTTTCTTTTCTTTGGAAAAACATATGTTTCCTTGTTTTGTTGTTTTCGAAATGTCGGAGACTTGGAGCTAATAGGTACAGGCGTACAGCAAACCCCCTGTCTTGTATCTCAAAACACATGTGTTTGGTTCTTATCTAGTTACATAGAGACTATATTTATATACATTGACTGTAAATATTGGCCTTCCGTCGCCTGTCGCCACTATTCTCGAATCCCATGTAAACATAATGTGGTATGTACCACAATTCTTTATTCAATGACGGCACACACTTTGTAAATAATAACAAGGCAAAGCTTTGAGGTAATCAGGTAGAACGCAGGCTCAGCAGGATCCCTCAACTTACAATACATATACGACTTACAATACATATATGACTTAATT…
435	Chr01	13284585	13158580	AATTATAACACCAGCCTAAAGACGGATG	A	27	TGCGTTTTTCCTGCGGTCCAATCAAACGACCATTCCTCTATTTTTTTTTTGTGTTTTGCAATCCTCTGTTTTACACTTACATTCCTATTAAAATCCTACGTTTTTTCTATTCCTATATTTTCTCATTCCTGCGATTCAAATGGGCCCTTAAAAGGCCACCTTATTGTCGATAATGCTGCTAGCTAACTGAATGTCCCTGCACACGGAGTTTGACCAAGCGAGCCAAGCTCACTCAGCGCCACGTCTGCCAAAGAAGCCTCGCGTTCAAATTATACCCCTCTGTTATCACGGGTACAGGTGTTCCTTATCTTCTGGATATTTAGGGACATGCAGTTTTGGACTTGTTTTAAGTAAGTCAAAGTTTAATAACATTAATATCTTTCTAAATATTTATATATC…	TGTATCAACTGCATTCGTGTACGTAATCTTTCATGCATGGGCTCCATCTTTTGTTGGACTTTATAATATTCTAGACATTTATCCATCTATCCTTCATTCTGAAGCCGCCGTCACCAAGCCTTGGTTTTTGACAAGCTGGTGAGTGCTAACATTTAAAGGCTATCTTATTGTCGACAATGCTGCTAGCTAGCTAACTGAATGTCCCTGCACGGAGTTTGACCAAGCGAGCCAAGCTCACTCAGCGCCACGTCTGCCAAAGAAGCCTCGTGTCCAAATTTCATACCCCTCTGTTATCACGGGTACAGGTGTTCCTTATCTTCTGGCGATTTAGGGACATGCAGTTTTGGACTTGTTTTAAGTAAGTCAAAGTTTAATAACATTATTAATATCTTTCTAAAT…
436	Chr01	13301121	13173858	A	AACTAAAATAGTTCTCAGTAACT	22	TTTGCAGGTTTGGTTTAGTTTGATTCGGTTTGGTTAAAATTACAGCACAATTGCACTTTAGTTACACCAAATTTATATTACAATTACAAGTGTAATTTTGATGTAAATTTCTATAGATGCATAAAAAATTAAAATTTGATTGAAACTTGTTCATATGAATTCGTAAAACCATCTAGATTATATTTTTGCTAAATATTATGTAGTAGAAAATTTAATCGAACCGTTTTGCCATCCAAAATGTCTCTTTACTGTGTTGCCGGCTTGTTAACAACTGACTTTTTTTTTCCTAAAAATATGTCGTCATATTTATAGTTAGTCCCTTCCGGAAGGGAATACGAATTCCATCATACCATGTGCGGCAGAATCTCCAGAGACCAAATCCTGGAGGGATACTATAAC…	TTGGTTAAAATTACAGCACAATTGCACTTTAGTTACACCAAAGTTATATTATAATTCATGTAAAAAAAGTTATATTATAACTACAAGTGTAATTTTGATGTAAATTTCTATAGATACATAAAAATTTAAAATTTGATTGAAACTTGTTCATATGAATTCGTAAAACCATCTAGATTATATTTTTTTGCTAAATATTATGTAGCAGAAAATTTAATCGAACCGTTTTGCCATCCAAAATGTCTCTTTACTGTGTTGCCGGCTTGTTGACAACTGACTTTTTTTTTTCCCTAAAAATATGTCGTCATATTTATAGTTAGTCCCTTCCGGAAGGGAATACGAATTCCATCATACCATGTGCGGCAGAATCTCCAGAGACCAAATCCTGGAGGGATACTATAA…
437	Chr01	13312430	13185184	A	ATAGGAAAAATTTGCTACAGGATATGCAGAATTTTT	35	ATTAAACAACTTAGGTTAGACAACAGGTTGGATTAAATATAATTCGTGCGGATGCATCCAAAGCATTCAGCTCGAAAAGGATGGTACGTCTTCCAGCCTACAATTAGATAAAATGCACGGTCAAACATATAATAGTCTCCTACCAAAGCCATGTTTGGTTGAGCATATTAATTTTTAATTTCCTTTTTGTCTTGCAATAATTTTTTTATTTCATTGTTTAAGCAGTGCCTGTCTTCACATTTTTCATTTTTAACTAACTCAGCATGTAGCTCTGACTACCAAGTTGTACGATGATCCAAACAATATAAAGTCAGTACAATAATCACAACCTGCATTTCAAGGCTAACTTTGTCTCCAAATTACTGCTTCTCAAATTTTCAACAACCTTTTGAAGGTCCA…	ACAACTTAGGTTAGACAACAGGTTGGATTAAATATAATTCGTGCGGATGCATCCAAAGCATTCAGCTCGAAAAGGATGGTACGTCTTCCAGCCTACAATTAGATAAAATGCACAGTCAAACATGTAATAGTCTCCTACCTAATTGGGTGCCATGTTTGGTTGAGCATATTAATTTTTAATTTCCTTTTTGTCTTGCAATAATTTTTTTATTTCATTGTTTAAGCAGTGCCTGCCTTCACATTTTTCATTTTTAACTAACTCAGCATCAGCTCTGACTACCAAGTTGTACGATGATCCAAACAATATAAAGTCAGTACAATAATCACAACCTGCATTTCAAGGCTAACTTTGTCTCCAAATTACTGCTTCTCAAATTTTCAACAACCTTTTGAAGGTCCA…
438	Chr01	13322190	13195097	CGCCGCCGGCGCCGGTGGGGAGGTA	C	24	AAAGAAACCCTAGCTGCAGGCGGCAGCACCGCCGCCCGAGCTCACCGGCCGCTCCCGCCGCAAGCTACCCCTACCGCCCCCAAAAATCCACACCCAAAACCCACAAAAAAATTTATTCCCAAATCCACAATTTAAATTTGCATCACAAATCACAGTTAACAAATCCACAAATCAAGCACAGTTAACAAATCCAAATGTCATCACAATTTACATCACAGAAACAAATCCACAGGATCTTCGTTGCCGTCGTCGAGAGATGAACGCGAACGCCGTCGGATCCATCCCCACCCACCGCGCGAACGCCGAGAGCCGCCGCCGCCGCTGGTGGGGAGGCAAGCACCGGATCCGGCTCTCCCCACCAACACAGCCGCCAGATCCGCCGCCCCCTACCCCGCGCTG…	AAGAAACCCTAGCTGCAGGCGGCAGCACCGCCGCCCGAGCTCACCGGCCACTCCCGCCGCAAGCTACCCCTACCGCCCCCAAAAATCCACACCCAAAACCCACAAAAAAATTTATTCCCAAATCCACAATTTAAATTTGCATCACAAATCACAGTTAACAAATCCACAAATCAAGCACAGTTAACAAATCCAAATGTCATCACAATTTACATCACAGAAACAAATCCACAGGATCTTCGTTGCCGTCGTCGAGAGATGAACGCGAACGCCGTCGGATCCATCCCCACCCACCGCGCGAACGCCGAGAGCCGCCGCCGCCGCTGGTGGGGAGGCAGGCACCGGATCCGGCTCTCCCCACCAACACAGCCGCCGGATCCGCCGTCCCCTACCCCGCGCCGC…
439	Chr01	13324398	13197296	AATAGTAAGAAAACTTAAAAAGATCAAT	A	27	GTGCTGCCCCAGCACAGCAAATGGGCCACAGATCACGGTACGTACGCATGCTTCTTCCGGCCAGTGATCCCTCAGCTAATTAAGTTCATCATCATATCGATCTGTGTAGCACTCCTTAATTATTCAGTGACCTTTCAATCGATGAGTGATGTGATGTGATCCGGCCACGTATGTACTATGTATGTATGGCACAGGGAAGACGTTTCTTTACTGGCTTGGCGCTGTGCCGGCCGTCAGCCTCGGCAGGGTGGAGCAGGTGAAGCAGGTGCTGTTGGAGAGGACGGGGTCCTTCACGAAGAACTACATGAACGCGAACCTGGAGGCGCTGCTGGGCAAGGGCCTCATCCTGGCCAACGGCGAGGATTGGGAGCGCCATCGCAAGGTTGTGCACCCAGCGTT…	GTGCTGCCCCAGCACAGCAAATGGGCCACAGATCACGGTACGTACGCATGCTTCTTCCGGCCAGTGATCCCTCAGCTAATTAAGTTCATCATCATATCGATCTGTGTAGTACTCCTTAATTATTCAGTGACCTTTCAATCGATGAGTGATGTGATGTGATCCGGCCACGTATGTACTATGTATGTATGGCACAGGGAAGACGTTTCTTTACTGGCTTGGCGCTGTGCCGGCCGTCAGCCTCGGCAGGGTGGAGCAGGTGAAGCAGGTGCTGTTGGAGAGGACGGGGTCCTTCACGAAGAACTACATGAACGCGAACCTGGAGGCGCTGCTGGGCAAGGGCCTCATCCTGGCCAACGGCGAGGATTGGGAGCGCCATCGCAAGGTTGTGCACCCAGCGTT…
440	Chr01	13325277	13198162	A	AGATATATATGTCTAGATTTGATGTG	25	ACATAATGTTATGCGTGTCGAGTTTACAATATATATATTTATTATATTTCTATATCTGACATGTTAATTAGCCCTGAATTAGAGGATCATATATATCTTTTGTGTCGATCTCTCAGTTCATGTCTGTGGTCATGGCGGAAAGCGTGGAGTCGATGGTCCAGCGCTGGCAATCACAGATACAGCAAGCTGGAAATAACCAGGTTGAATTAGACCTAAGCAGAGAGTTGTCAGAGCTTACTTCTGATGTGATCACCCGCTCGGCCTTCGGTAGCAGCCACGAGGAGGGCAAAGAGGTCTACCAAGCACAGAAAGAGCTCCAAGAACTGGCCTTCTCATCATCATTAGATGTGCCAGCTCTGGTTTTTCTAAGGTACTAAATACTCTTTTCTTGCCACCTAC…	GTCGAGTTTACAATATATATATTTATTATATTTCTATATCTGACATGTTAATTAGCCCTGAATTAGAGGATCATATATATCTTTTGTGTCGATCTCTCAGTTCATGTCTGTGGTCATGGCGGAAAGCGTGGAGTCGATGGTCCAGCGCTGGCAATCACAGATACAGCAAGCTGGAAATAACCAGGTTGAATTAGACCTAAGCAGAGAGTTGTCAGAGCTTACTTCCGATGTGATCACCCGCTCGGCCTTCGGTAGCAGCCACGAGGAGGGCAAAGAGGTCTACCAAGCACAGAAAGAGCTCCAGGAACTGGCCTTTTCATCATCATTAGATGTGCCAGCTCTGGTTTTTCTAAGGTACTAAATACTCTTTTCTTGCCACCTACTAGATCAGTTCTTATT…
441	Chr01	13335886	13209017	T	TATGTTAGTCCATTTGTACTTGACAT	25	CTATCAGATTATCCGATAGGTCGTTTGCCAGATAATCCGAAATTATCAAAACATGTAACCACTCTATCTATTGCATATAATATAAGTTGGTCCATCTAATAGCCTAATTCATCAATTAACATAGATTTCTCAGTCCGAGGCTTTTACCGTCTCATGCCACCCTTGTGTAGCTGTATTTTTATATTATGGACATCATGTATTCATATTGTTTAGCACTTAAACACATAATTATTATGATGGGTTGTTTATTGATTATAATTATATTATTGTTCCTTGCTTGCTAACTTGATGTTGTATTGATTATATACGCACGTAATATCCGATAAATTTAATCCGTTTCCGAACAGACTCTGCACTATTTCCGACATCCGAAACAATCCGCATCTGTACACTATATGC…	CTTTCTATCAGATTATCCGATAGGTCGTTTGCCAGATAATCCGAAATTATCAAAACATATAACCACTCTATCTATTGCATATAACATAAGTTGGTCATCCAATAGCCTAATTCATCAATTAACATAGATTTCTCAGTCCGAGGCTTTTACCATCTCATGTCACCCTTGTGTAGCTGTATTTTTATATTATGGACATCATGTATTCATATTGTTTAGCACTTAAACACATAATTATTATGATGGGTTGTTTATTGATTATTATATTATTGTTCCTTGCTTGCTAACTTGATGTTGTATTGATTATATACGCACGTAATATCCGATAAATTTAATCCGTTTCCGAATAGACTCTGCACTATTTCCGACATCCGAAACAATCCGCATCTGTACACTATATGC…
442	Chr01	13338364	13211252	A	AGGGGAGGGGGAAGAGGGGGGA	21	GTTTACACATGTTGACATTTTCAAAAATATCGCTGCATTATATTTTAGGACTTGGGAAGTAGGAGGGGTTTGTTCCCTATCAATGGATGAATTTAATTAGTCAATGTAAATGTGAGCACCTGTGACAAGTGTATGACATGAACAAGGTAGACATGTTCCGCACAAGGATCTTAACTAGCTGCTCACTTTGTTGTTTCATGTGTAGTTTCTTTTGATCATGTAAGCTTGTTTTGAATGTTTGTCGACAGACGTGTCATATAATGACATAAAAGTCTGTGTGAGTATTTTCTTTCTAAAAGTCTTAACTATTTGAACCATATATTGCTTCCACTGATATGTTTCTTTTCGTTTTTTGACATATTATTGATTTCAGCTATAAGATATGCATAACTAACCCAA…	GTTTACACATGTTGACATTTTTAAAAATATCGCTGCATTATATTTTAGTACTTGGGAAGTAGGAGGGGTTTGTTCCCTATCAATGGATGAATTTAATTAGTCAATGTAAATGTGAGCACCTGTGACAAGTGTATGACATGAACAAGGTAGACATGTTCCGCACAAGGATCTTAACTAGCTGCTCACTTTGTTGTTTCATGTGTAGTTTCTTTTGATCACGTAAGCTTGTTTTGAATGTTTGTCGACAGACGTGTCATATAATGACATAAAAGTCTGTGTGAGTATTTTCTTTCTAAAAGTCTTAACTATTTGAACCATATATTGCTTCCACTGATATGTTTCTTTTCGTTTTTTGACATATTATTGATTTCAGCTATAAGATATGCATAACTAACCCAA…
443	Chr01	13344367	13217301	G	GCGGCGGTCAGACCGGCGGGAGCA	23	CTTGGGGATAAGACGACGTCCGTGGTGGTCAGAGATCATGCGGGATACTTAGGCTAGAGTTGATGCACGTGGTTGATGGAGATTCCATATGGCATACGATGGAGTTATTGTGTGCGTATGGGATGCGGAGTCGAATTTGGAAGGAGTCCGAATTTGGTACGATTGGTTATGTAAAGTTTGTTTCTTGTACTAGAGGGTTTCCTAAGGTGTTTAGAACTCCTAGTATGAGTTTGGTTCGTGGCTTTAGGCTGCCTACCTCATGTATAAATAGAGGGGGAGCGTGAGGCTTCCCGGTATTGCTTTTGAGAGCAACTGAGTTGAGTTTTAAGTTAGGGTTTTGAGTTTAGTCGAAATTTTTGTAAAGAGTGCTGTTGGTGCACCTTGTAAACACAGAGAGAA…	CTTGGGGATAAGACGACGTCTGTGGTGGTCAGAGATCATGCGGGATACTTAGGCTAGAGTTGATGCATGTGGTTGATGGAGATTCCATATGGCATACGATGGAGTTATTGTGTGCGTATGGGATGCGGAGTCGAATTTGGAAGGAATCCGAATTTGGTACGATTGGTTATGTAAAGTTTGTTTCTTGTACTAGAGGGTTTCCTAAGGTGTTTAGGACTCCTAGTATGATTTTGGTTCGTGGCTTTAGTCTGCCTACCTCATGTATAAATAGAGGGGGAGCGTGAGGCTTCCCGGTATCGCTTTTGAGAGCAATTGAGTTGAATTTTAAGTTAGGGTTTTGAGTTTAGTCGAAATTTTTGTAAGGAGTGCTGTTGGTGCACTTTGTAAACACAGAGAGAA…
444	Chr01	13345056	13218018	CTAGGTTTAATAAAATTTTGAGTGA	C	24	AACCATTCACCCCCCTCTGGTTGGCTTAGTTCTTGCTATTCGATCCTACAAGTGGTATGAGAGCCTTGTTTTCTTCTTTGGATTTTTATTGATCTAGAGTTTTTGCCATGGCTACTCCTGCTAAGTTTACAACTAAGCCTCATATTTTCGATGGAACGGATTTTTCTCATTGGTGTAGTAGGATGCAATCTTACATTATGGCTGAAAATTATGATCTTTGAAGAAAAGTTTCTCATCCTTATTTGATTCCTGAAGCTATTAATACTGCTGCTGAAAAAGTTGCTTTTGATCAAAATTGCAAAGCCCGCAACATTCTTTTGAGTGGTATTTCTCGTTCTGATTATGATCGTGTTGCGCATCTTCGAACTGTTCATGAGATTTGGAATGCTTTGAGTAACT…	TTCACCCCCCCCTCTGGTTGGCTTAGTTCTTGCTATTCGATCCTACAAGTGGTATCAGAGCCTTGTTTTCTTCTTTGGATTTTTATTGATCTAGAGTTTTTGCCATGGCTACTCCTGCTAAGTTTACAACTAAGCCTCATATTTTCGATGGAACGGATTTTTCTCATTGGTGTAGTAGGATGCAATCTTACATTATGGCTGAAAATTATGATCTTTGAATAAAAGTTTCTCATCCTTATTTGATTCCTGAAGCTATTAATACTGCTGCTGAAAAAGTTGCTTTTGATCAAAATTGCAAAGCCCGCAACATTCTTTTGAGTGGTATTTCTCGTTCTGATTATGATCGTGTTGCGCATCTTCGAACTGCTCATGAGATTTGGAATGCTTTGAGTAACTTTC…
445	Chr01	13345711	13218649	GGGAAAGAACATCTCCGGTGTTTGCTTC	G	27	CTACTTTGACTTTGGATTCACTTTAGACAAAATTGAAAACACATGAGATGAATGTTCTTTCTCGAAAAGTTGATTCTAAGTCGACTGCTTTGGTTTCTTCTACTTCTTCCTTGGATGTTGATGCTTCTTCATCTATGCCTTCTTTTCTTGCTGCTTTTAATGCCACATCCGATGATCAACTCGAACAAATCGAGGAAGAGGATTTGGCTTTGGTTGCTAACCGTATTGCTCGAGCTATGAATAATACCAGGAGCAGGAAAAGAGGAGGTCCAAATCGTTGCTTTGAATGTGGTTTAATTGATCATCTTCGTTCGCATTGTCCTAAGCTTGGGAGAGGCAAAAGAGAAGACAAAGATTGTGAGAAGACAAGCAACAACAAGTCGCAGGGTTCATCTCAAG…	CTACTTTGACTTTGGATTCACTTTAGACAAAATTGAAAACACATGAGATGAATGTTCTTTCTCGAAAAGTTGATTCTAAGTTGACTGCTTTGGTTTCTTCTACTTCTTCCTTGGATGTTGATGCTTCTTCATCTATGTCTTCTTTTCTTGCTGCTTTTAATGCCACATCCGATGATCAACTCGAACAAATCGAGGAGGAGGATTTGGCTTTGGTTGCTAACCGTATTGCTCGAGCTATGAATAATACCAGGAACAGGAAAAGAGGAGGTCCAAATCGTTGCTTTGAATGTGGTTTAATTGATCATCTTCATTCGCATTGTCCTAAGCTTGGGAGAGGCAAAAGAGAAGACAAAGATGGTGAGAAGACAAGCAACAACAAGTCGCAGGGTTCATCTCAAG…
446	Chr01	13345861	13218760	TAATGTATAGAAAATAGAAATTT	T	22	CTGCTTTTAATGCCACATCCGATGATCAACTCGAACAAATCGAGGAAGAGGATTTGGCTTTGGTTGCTAACCGTATTGCTCGAGCTATGAATAATACCAGGAGCAGGAAAAGAGGAGGTCCAAATCGTTGCTTTGAATGTGGTTTAATTGATCATCTTCGTTCGCATTGTCCTAAGCTTGGGAGAGGCAAAAGAGAAGACAAAGATTGTGAGAAGACAAGCAACAACAAGTCGCAGGGTTCATCTCAAGCGAGGAAGTTCAAGGAGAATCTAAGGAGGGCTTTTGATCAAGTCTATGCTGCATTTGAGCCATCAAGTGATGTAGATGGTGAGAGTGGTGATGATGATAAGGGAAAGAACATCTCCGGTGTTTGCTTCATGGCGCGTGGTGAATCGGATA…	TGGATGTTGATGCTTCTTCATCTATGTCTTCTTTTCTTGCTGCTTTTAATGCCACATCCGATGATCAACTCGAACAAATCGAGGAGGAGGATTTGGCTTTGGTTGCTAACCGTATTGCTCGAGCTATGAATAATACCAGGAACAGGAAAAGAGGAGGTCCAAATCGTTGCTTTGAATGTGGTTTAATTGATCATCTTCATTCGCATTGTCCTAAGCTTGGGAGAGGCAAAAGAGAAGACAAAGATGGTGAGAAGACAAGCAACAACAAGTCGCAGGGTTCATCTCAAGCGAGGAAGTTCAAGGAGAATCTAAGGAGGGCTTTTGATCAAGTCTATGCTGCATTTGAGCCATCAAGTGATGTAGATGGTGAGAGTGGTGATGATGATAAGAGAATCGGAT…
447	Chr01	13348163	13221033	C	CTTGGAAAAACTTCTTATGAACTTTG	25	ATGGTTTCTACTTCACATGCTCCTATTGTTTCTGTGATGATGGATGCACCGGGACAGCTATTATATATGGACACTGTTGGTCCAGCTAGAGTGCAATCTGTTGGAGGAAAGTGGTATGTGTTGGTTATTGTTGACGATTTTTCTCGATATTCTTGGGTTTTCTTTATGGCAACTAAGGACAAAGCTTTTCAACACTTTCGTGGTTTGTTTCTTCGATTGAATCTTGAATTTCCTGGTTCTTTGAAAAGAATTCGAAGTGATAATGGTGGAGAGTTCAAAAATGCTTCTTTTGAACAATTTTGCAATGAAAGAGATCTTAAACATGAATTTTCTTCTCCTTGTGTTCCTCAACAAAACGGTGTTGTTGAAAGGAAAAACCGTCTTTTTGGTTGAGATGAC…	ATGGTTTCTACTTCACATGCTCCTATTGTTTCTGTGATGATGGATGCACCGGGACAACTATTATATATGGACACTGTTGGTCCAGCTAGAGTGCAATCTGTTGGAGGAAAGTGATATGTGTTGGTTATTGTTGACGATTTTTCTCGATATTCTTGGGTTTTCTTTATGGCAACTAAGGACGAAGTTTTTCAACACTTTCGTGGTTTGTTTCTTCGATTGAATCTTGAATTTCCTGGTTCTTTGAAGAGAATTCGAAGTGATAATGGTGGAGAGTTCAAAAATGCTTCTTTTGAACAATTTTGCAATGAAAGAGATATTAAACATGAATTTTCTTCTCCTCGTGTTCCTCAACAAAACGGTGTTGTTGAAAGGAAAAACCGTCTTTTTGGTTGAGATGAC…
448	Chr01	13352466	13237427	A	ACATGTGTATGTCCTTAGCCAGGCCCAACTCTACCTGGATGAGGGAGATGAACCAGGCTA	59	GTACTGGCCATGTTCACCACGTTTGTACTTAGGCAGGAGATTAGGAGGAAGGGGTTGACTTTAAAACAAATATAATTTAATGGTTAAAATAATTAGTCCATATTTAAAAGTGTTGGATGTATTTTTTTCCCAAGAATACACCAGTAATAAATTAACGGATGCGTTAGAATGGTTGTATAGGAGTGTCAATATATATAGGGCGTGTTTGGTTGCTCGTATCTAGGTTGGCTCGCATCGTGGGAGCAGAGAGATGCATGTTTGGTCGCCTGCTCATGTGTGAGAGCCTGCACCCGTGGGTGCAAAAAGCATCGCCCAGCAAGGATGAGGAGGGAAGCTTAAATCAACCAAACAAAATCTCCAATAAAAAGTATATGTAATACAATCAATCAAACAACATCT…	GGTACTGGCCATGTTCACCACGTTCGTACTTAGGCAGGAGATTAGGAGGAAGGGGTTGACTTTAAAACAAATATAATTTAATGGTTAAAATAATTAGTCCATATTTAAAAGTGTTGGATGTATTTTTTTCCCAAGAATACACCAGTAATAAATTAACGGATGCGTTAGAATGGTTGTATAGGAGTGTCAATATATATAGGGCGTGTTTGGTTGCTCGTATTAGGTTGGCTCGCATCGTGGGAGCAGAGAGATGCATGTTTGGTCGCCTGCTCATGTGTGAGAGCCTGCACCCGTGGGTGCAAAAAGCATCGCCCAGCAAGGATGAGGAGGGAAGCTTAAATCAACCAAACAAAATCTCCAATAAAAAGTATATGTAATACAATCAATCAAACAACATCT…
449	Chr01	13354269	13239257	G	GGGGGGGGGGGGGGGGGGGGGGC	22	TAAAACCTCGGTAAAGAGGGTGGCGATGCGCCGAGAGTAGTTGTATTGATCTATGTGATAATTTACAATGACTTCGGGTGTACATATTTATACCCATTGGGAGATACTAGTCCTTGTCGGACAAGAAAGAAACTCTCTTAAAGATAAAAGGAAAACAGAAAGTCCTTATCGGACACTAAACACACTTTCCTAAAGATAAAAGAAAACAAACTATTCCTAATTAATAGATAACTTGTCATGCCGCATTCTCTTTAAACTCGGTCTCTTCTGGATAAACATCCTTTAGTAGATCAATTTCCTTAACTGAATATAGCAAGAATCTGACAACTGACGACTTGATAACTCTCATCGGCTAATCTCAAGACTTCGAAGCCGATGCTGACTCTAAGCCGATGATTA…	GCGTCAGGTGCCAAATTTCGCCGGTTGATAAGTAAAACCTCGGTAAAGAGGGTGGCGATGCGCCGAGAGTAGTTGTATTGATCTATGTGATAATTTACAATGACCTCGGGTGTACATATTTATACCCATTGGGAGATACTAGTCCTTGTCGGACAAGAAAGAAACTCTCCTAAAGATAAAAGGAAAACAGAAAGTCCTTATCGGACACTAAACACACTTTCCTAAAGATAAAAGAAAACAAACTATTTAATAGATAACTTGCCATGCCGCATTCTCTTTAAACTCGGTCTCTTCTGGATAAACATCCTTTAGTAGATCAATTTCCTTAACTGAATATAGCAAGAATCTTACAACTGACGACTTGATAACTCTCATCGGCTAATCTCAGGACTTCGAAGC…
450	Chr01	13354313	13239326	A	AGCCGCGTGCGGTGGTGGTACGGGTT	25	ATTGATCTATGTGATAATTTACAATGACTTCGGGTGTACATATTTATACCCATTGGGAGATACTAGTCCTTGTCGGACAAGAAAGAAACTCTCTTAAAGATAAAAGGAAAACAGAAAGTCCTTATCGGACACTAAACACACTTTCCTAAAGATAAAAGAAAACAAACTATTCCTAATTAATAGATAACTTGTCATGCCGCATTCTCTTTAAACTCGGTCTCTTCTGGATAAACATCCTTTAGTAGATCAATTTCCTTAACTGAATATAGCAAGAATCTGACAACTGACGACTTGATAACTCTCATCGGCTAATCTCAAGACTTCGAAGCCGATGCTGACTCTAAGCCGATGATTACTCCGAACTTACCAAATTTTACTGTTAACAGGCGGCAACGGTTA…	TAGTTGTATTGATCTATGTGATAATTTACAATGACCTCGGGTGTACATATTTATACCCATTGGGAGATACTAGTCCTTGTCGGACAAGAAAGAAACTCTCCTAAAGATAAAAGGAAAACAGAAAGTCCTTATCGGACACTAAACACACTTTCCTAAAGATAAAAGAAAACAAACTATTTAATAGATAACTTGCCATGCCGCATTCTCTTTAAACTCGGTCTCTTCTGGATAAACATCCTTTAGTAGATCAATTTCCTTAACTGAATATAGCAAGAATCTTACAACTGACGACTTGATAACTCTCATCGGCTAATCTCAGGACTTCGAAGCCGATGATTACTCCGAAATTTTACTGTTAACAGTGGCAACGGTTACGAGTGGTGGCTGCGGTGGGTGGGT…
451	Chr01	13377537	13306911	A	ATCGGGTAATTTTCAGGGGTACACAGGAAATTTACTCAAATTT	42	AAATATAAAAGCGTCTCGCATGAGACTATTATAGTTATGAGTTTGTTGTTCGATGCATTATTTATCCCAAAAAATATTGTTAGATAATGAAATAAAAAAATACATATTTATTTTTTAAAAAAAAGTCATAAAAATGAGGAGCATTCATATAAAAATAGAACTACCAATGTTCACAACATTCTTTTAATGAATGCTCCCGATAAAAAAAATCCATTGTCCTATTAAAATTTCAAATAAAAATTTTAATTTATTACATTTATTTTATTTTCAAAATTTATGTCAAAATTTTCTGCACTAATTATTTAGTCTCTTTAGTTTTATAAAATGCACATACTGTACACTCAAACAAAATTTTTAATTGTTTTTCAAGCTTATATTTGAACCTAAAGCATCAAGGGC…	AAAATATAAAAGCTTCTCGCATGAGACTATTATAGTTATGAGTTTGTTGTTCGATGCATTATTTATCCCAAAAAATATTGTTAGATAATGAAATAAAAAATACATATTTATTTTTTTAAAAAAAGTCATAAAAATGAGGAGCATTCATATAAAAATAGAACTACCAATGTTCACAACATTCTTTTAATGAATGCTCCCGATAAAAAAAATCCATTGTCCTATTAAAATTTCAAATAAAAATTTTAATTTATTACATTTATTTTATTTTCAAAATTTATGTCAAAATTTTCTGCACTAATTATTTAGTCTCTTTAGTTTTATAAAATGCACATACTGTACACTCAAACAAAATTTTTAATTGTTTTTCAAGCTTATATTTGAACCTAAAGCATCAAGGGC…
452	Chr01	13401457	13332817	CCGCCTGTTAGCCAACGATTATGAAGATCACCGATCTTTGCAGGCGGGCGGCCG	C	53	TATAGAAGTATGCTGGAACCAATAAAACAGAAGTCTACTTGATTGTGACATTTGCATTCACGACCACAGGTTAGTGGCTTGTGTTGTTACGACGAGGTTTATGCTTATCAGCCAAAATTTAAATTTTTAACTTTAAATTTGAAGATAATTTTAAAGTTTTTTATCGAAGTTTAAGTTTCAGTATTTGCTTTTAAATCGCTAAGATCACGTATATAAAAGGTTAGTTCGTCGTTGCAGTTTGCTTTCCTGTGCTTACTGGAATGGCTTAGTTGGCGCTCAATGTTGAGGAAGTCCGCGGCACATCTCGCCACGGTAGCGCCCGAGATCGGTTGGCTTCGCCACGGCGCGCGTACGTGCATGGCAACGGATCGAGTTGGCGGTGCTCGCATGCTCCGTCTA…	ATAGAAGTATGCTGGAACCAATAAAACAGAAGTCTACTTGATTGTGACATTTGCATTCACGACCACGGGTTAGTGGCTTGTGTTGTTACGACGGGGTTTATGCTTATCAGCCAAAATTTAAATTTTTAACTTTAAATTTGAAGATAATTTTAAAGTTTTTTTATCGAAGTTTAACTTTCAGTATTTGCTTTTAAATCGCTAAGATGACTTATATAAAAGGTTAGTTCGTCGTTGCAGTTTGCTTTCCTGTGCTTACTGGAATGGCTTAGTTGGCGCTCAATGTTGAGGAAGTCCGCGGCACATCTCGCCACGGTGGCGCCCGAGATCGGTTGGCTTCGCCACGGCGCGCGTACGTGCATGGCAACGGATCGAGTTGGCGGTGCTCGCATGCTCCGTCTA…
453	Chr01	13426744	13357354	A	ATATATATATATATATATATA	20	AAAACTATTTTAATCTTATTGTTGTTATATTGTTTAGTTAAGATGAAATTCATTGTTGGAATTCGCTTGGATATCTCTACTATTATAAAAATTGAAGATGTTTTTACCGGTATTTTGGTACTCATCCGTGTATGAGTCGGTTTTTAAGTTCATTTGCTTTTGGAAATACATATCCGTATTTGAGTCGGTTTTTAAGATCGTTCACTTTTGATAATAAAGAAGGAATCATATAAGAAATATGTTTAAAAGAACTGATTCCTAACTTCAGCTCGTGATTTTCTCTCTACTATTATAAAAATTGAAGATGTTTTTACCGGTATTTTGGTACGTCATCCGTGTATGAGTCGGTTTTTAAGTTTGTTTTCTTTTGGAAATACATATTCGTATTTGAGTTGGTTT…	TTATTGTTGTTATATTGTTTAGTTAAGATGAAATTCATTGTTGGAATTCGCTTGGATATCTCTACTATTATAAAAATTGAAGATGTTTTTACCGGTATTTTGGTACTCATCCGTGTATGAGTCGGTATTTAAGTTCATTTGCTTTTGGAAATACATATCCGTATTTGAGTCGGTTTTTAAGATCGTTCACTTTTGATAATAAAGAAGGAATCATATAAGAAATATGTTTAAAAGAACTGATTCCTAACTTCAGCTCGTGATTTTCTCTCTACTATTATAAAAATTGAAGATGTTTTTACCGGTATTTTGGTACGTCATCCGTGTATGAGTCGGTTTTTAAGTTTGTTTTCTTTTGGAAATACATATTCGTATTTGAGTTGGTTTTAAGATCGTTCACTT…
454	Chr01	13428624	13359236	A	ATCTATTTTTTTAAAAAATAGCTAATTCTTAATTAA	35	ACGCAGTGGTATTGCACGTTTCCCGTGTACTGAGACCTAGTGGTCTTCAATCTCATTCCTAGCGTATGTTAAGGACGCGCTACGTGTGTTGTGGTGTGAGTGTGGTGTATGTGAGTGTGCGTTCTGACTTGTACCCTTCTAAAAAAGTAAAGTATATGTCAACCATTCATTTTATTAAAAATATATATAAATATGCTCAAATATATTCGTGCTTAAATCCTTTTAGTGATAAAACAAATAAAAAACCATATAATTATTTAATTTTTAAAATAAGATGAATGGAAAAAAAATCAAATGGTGTCAAACTTAGAAAGCGGAGGAAAGTATATATGACACGACATTCCAAAACTAAGTTTTTGTCGGGAGGACGTTCGGGCTGTTTTCTTTAGCTGGGGTTCC…	AAATAGGGTACGCGCACGCAGTGGTATTGCACGTTTCCCGTGTACTGAGACCTAGTGGTCTTCAATCTCATTCCTAGCGTATGTTAAGGACGCGCTACGTGTGTTGTGGTGTGAGTGTGCGTTCTGACTTGTACCCTTCTAGAAAAGTAAAGTATATGTCAACCATTCATTTTATTAAAAATATATATAAATATGCTCAAATATATTCGTGCTTAAATCCTTTTAGTGATAAAACAAATAAAAAACCATATAATTATTTAATTTTTAAAATAAGATGAATGGAAAAAAAATCAAATGGTGTCAAACTTAGAAAGCGGAGGAAAGTATATATGACAAGACATTCCAAAACTAAGTTTTTGTCGGGAGGACGTTCGGGCTGTTTTCTTTAGCTGGGGTTCC…
455	Chr01	13450004	13380669	T	TATATATATATATATATATATATATATATATATATATATATATACACACACACAC	54	AATAGTGGGAAACATCCAATAATTGGATATGTTTGGAGTGGCATTAGTACTACTAGTACAACCTTTAGAGTGGAAATCTCAGAGTGTCGTCATTCTTAGCCCTATTTAGAAGATTAGCCAGGGTTAATTTTGAGAGCTAATGTTTAGTCATGAATTGGTACGCTAAACATTAGTCTAGGGTGATATGTTTAGATCCATGGACTAATTTAGAGCTAAAAGATGGAGATATGGCTGTTTTTTTATGGTTCCCACATAAAATTAGCCCTATTAGCATTACTTGGAGGGGCTAATGTTACGAGGAGGGCTAATTCATTTTAGTCTCAAATTAGACCACCTGTTTAGATCATTGGGGCTAATTTAGGGCTAAAAGGTGGGGGCTAATAATTAGCCCAAAGAACC…	TAATTGGATATGTTTGGAATGGCATTAGTACTACTAGTACAACCTTTACAGTGGAAATCTCAGAGTGTCGTCATTCTTAGCCCTATTTAGAAGATTAGCCAGGGTTAATTTTGAGAGCTAATGTTTAGTCATGAATTGATACGCTAAACATTAGTTTAGGGTGATATGTTTAGATCCATGGACTAATTTAGGGCTAAAAGATGGAGAAAGAGTAGTGAGAAGGAGATATGGCTGTTTTTTTATGGTTCCCACATAAAATTAGCCCTATTAGCATTACTTGGAGGGGCTAATGTTATGAGGAGGGCTAATTCATTTTAGTCTCAAATTAGACCACCTGTTTAGATTATTGGGGCTAATTTAGGGCTAAAAGGTGGGGGCTAATAATTAGCCCAAAGAACC…
456	Chr01	13454144	13399251	G	GTTTACAAGAGCCACGGGCTTATAGATTTGT	30	AGACTTGATAAATTCTGCTAAAGCTCTACAATATCTCAAATATTCCCAACTCAGGATAAGTATTTCATCTTAAGCAATGATACACACAGAAGAAAATACAACTTAAGACAAAAAAAGTAAGCGTTCTCGAAATTGGGAGTTAGTTCACTTCGATACATTTCAGATAGCTTTCCGTCTATTTTGCATCCTTTCGTTAAATAAAAGGAACTTACCCTTCATCAACCTGTAATTGGAAAATGTTTTCCTATGTCAAATAAAGCAGAATGCTTTCCTAAAAACTAATAAAATAAAGTGTAATGGTTAATTATCCTGTTTACAAATACCATCCTGTACGAATGCCTTGGCTGCGGCTGCGTCGCAATTGCTAAAAACCAAGCAGAGACACAAGGTAGCTGCGGG…	AGACTTGGCAAATTCTGCTAAAGCTCTATAATATCTCAAATATTCCCAACTCAGGATAAGTATTTCATCTTAAGCAATGATACACACAGAATAAAATACAACTTAAGAGAAATAAAGTAAGCGTTCTCGAAATTGGGAGTTAGTTCACTTTGATACATTTCAGATAGCTTTCCGTCTATTTTGCATCCTTTCGTTAAATAAAAGGAACTTACCCTTCATCAACCTGTAATTGGAAAATGTTTTCCTATGTCAAATAAAGCATAATGCTTTCCTAAAAACTAATAAAATAAAGTGTAATGGTTAATTATCCTGTTTACAAATACCATCCTGTACGAATGCCTTGGCTGCGGCTGCGTCGCAATTGCTAAAAACCAAGCAGAGACACAAGGTAGCTGCGGG…
[truncated: 9,905 more rows]
