# Supplementary material for: Development of Whole-Genome Agarose-Resolvable LInDel Markers in Rice
Source: Rice (N Y). 2020 Jan 6;13:1. doi: 10.1186/s12284-019-0361-3 (PMC6944724; doi:10.1186/s12284-019-0361-3)
Supplement: Supplementary file 7 — Additional file 7. The 346 LInDel markers chosen for validation. [file 12284_2019_361_MOESM7_ESM.xlsx]

## Sheet: 310 verified markers
InDel NO.	Marker Name	Chromosome	ZS97 Position	MH63 Position	Forward primer	Reverse primer	Forward primer size	Reverse primer size	PRIMER_LEFT_TM	PRIMER_RIGHT_TM	PRIMER_LEFT_GC_PERCENT	PRIMER_RIGHT_GC_PERCENT	PRIMER_PRODUCT_SIZE	Remark
1	LInD1-1	Chr01	63771	47425	CTATTGAGGTAGCTCTCTTC	TGTTGTGGATTGTGTAGTAC	20	20	61.826	61.48	54.545	44	300
2	LInD1-19	Chr01	1545434	1499759	TGGTGATGCGCTAGTATCAC	TACATGTCACATATTACGTC	20	20	61.909	62.025	50	50	301
3	LInD1-28	Chr01	2735871	2657851	AGGATCTAACCTAGGTGAGC	GATTCAGTGCTAGATTGAGC	20	20	61.985	62.011	54.545	50	325
4	LInD1-33	Chr01	4502751	4437051	ACCTAATCATATGATGAGTG	ACCTTGCCAGAGTTGCAGTC	20	20	61.866	62.009	47.826	54.545	329
5	LInD1-41	Chr01	5691707	5302500	TCGCAAGCTACTCAAATTCG	AGGGTTTATCGTAGCTGATG	20	20	61.939	61.86	54.545	50	301
6	LInD1-58	Chr01	6459774	6158274	TAGAAGTAGCACCAGCAGCT	GTGCAGTGCTTGCCTAAGTC	20	20	61.935	62.092	50	50	342
7	LInD1-60	Chr01	8321532	8341481	CGCAGCAATTGGGATCACATGA	ATTGGCCCCATAGTGCAGCTTA	22	22	61.837	62.097	50	50	329
8	LInD1-62	Chr01	8513112	8553361	ACGCCTCGCTGCTCGGCTGC	TGGTTTCATCTGACGTGTCG	20	20	62.135	62.09	54.545	54.545	338
9	LInD1-69	Chr01	10176874	9916450	CTTCAGTTGCATTGATATGG	TTAGCACCGATTAACTCAGC	20	20	62.1	62.001	59.091	50	343
10	LInD1-72	Chr01	11952466	11746736	TTCACACCGAAGTTTGGAAG	TCGGTTACCCACGAACATTG	20	20	61.93	62.099	45.833	54.545	322
11	LInD1-79	Chr01	13401457	13332817	GCTCAATGTTGAGGAAGTCC	GACTGGACTAGCCAATGTCC	20	20	62.316	61.907	50	54.545	301
12	LInD1-89	Chr01	14912156	14861137	AACCAATGGAATACACGTCC	ACTTCATAGATCAGATCTGG	20	20	60.942	61.918	47.826	52.174	300
13	LInD1-91	Chr01	16412690	16597888	TCTACTGGAGTTCGGGTTCG	GATGGGATGAGTGACACTTG	20	20	62.072	61.788	54.545	45.455	334
14	LInD1-93	Chr01	17626127	17910456	GACAGGCAAGCTCTCCTAAC	GGAGTGTAGAATAGATTTGC	20	20	61.998	61.512	54.545	47.826	301
15	LInD1-110	Chr01	18950066	19243706	AAGCGACTGAAGCCACTTGC	GTAAGTACACACATTTCATC	20	20	61.972	62.446	50	54.545	302
16	LInD1-124	Chr01	20626863	21603611	ATGCGATCACCTGTGAATCC	CGGAGCCCGTATACCCAATG	20	20	62.041	62.013	57.143	54.545	332
17	LInD1-132	Chr01	22071613	23101001	TGGTGCAGAACTTGGAGAAG	TGCTTTACTGTAATCACTGG	20	20	61.916	61.855	50	54.545	333
18	LInD1-142	Chr01	23479517	24528794	GAGCATCACTTCACTCGTGG	CGCTAGTGATCTATTGCTGG	20	20	61.901	62.064	54.545	50	305
19	LInD1-145	Chr01	24588233	25716139	AAGCTACTCCCTTCGTTTCAATGT	GAAAAAGGAGCCTCCACGTTCG	24	22	60.505	62.003	41.667	54.545	333	unusable after verification
20	LInD1-147	Chr01	26263507	27416955	AGGAGCAATTTCTCAACCAC	CTTGTGACGGAGCAGAGTTG	20	20	61.874	61.71	50	50	306
21	LInD1-152	Chr01	28162266	29080919	CACAGCCTGCATCTAGGACG	CACAGCCGTACGAACTGCTG	20	20	61.325	62.233	50	50	341
22	LInD1-166	Chr01	28806415	29729915	GGTTTACATTTGCTTCCTAC	TTCACCATAAGTTTATCAAG	20	20	61.993	60.324	54.545	41.667	328
23	LInD1-190	Chr01	30256201	31264386	TGACGGATCGTTCGGAAAGG	AATGTCCTCTCTCCTCTGTG	20	20	61.801	61.99	54.545	52.174	335
24	LInD1-203	Chr01	31619442	32332540	CACCTATCGGATCCGAAGAC	GAGCCGAGCCTGTGCTTATC	20	20	62.015	61.817	50	54.545	313
25	LInD1-226	Chr01	32983122	33685090	CAATTGTGAGAACGGTTATG	ACGTAGCGCAAGATTCGAAG	20	20	61.937	61.673	54.545	50	321
26	LInD1-234	Chr01	34288333	34919283	GAGCTCGGACTTGTCCTCTTG	TGGTACATCAAATTAATTCG	21	20	61.978	61.722	54.545	50	324
27	LInD1-241	Chr01	36027978	36513347	AGTTCCGTAGAGAAACATGG	ATCGGAACGAATCGAGCAGG	20	20	61.961	61.842	50	50	320
28	LInD1-242	Chr01	36674317	37135401	TCAAGGCATCAACGATGAAG	CAGATGTCGACTGTAAACTG	20	20	62.135	61.69	50	50	315
29	LInD1-250	Chr01	39367236	39845522	ACTGCCTATTTCAATAGTCC	TTGGTCTTGAAGCTGGCTTC	20	20	60.816	61.941	45.455	50	319
30	LInD1-256	Chr01	40081205	40665078	GTGGAAGTTCATTGTACATG	AGCACATCATGTTGCTTCAG	20	20	61.402	61.575	47.826	50	334
31	LInD2-1	Chr02	29273	3223	AGAAAAACAATGACGCCCCAGG	GTGCATGGGCCCATCAATCAAT	22	22	61.66	61.871	50	50	344
32	LInD2-7	Chr02	1028786	1000925	ATGCCTTCTTGCCTGCCTAC	CTGTTTGGTTGGTGGCCTCAG	20	21	61.976	62.161	54.545	54.545	312
33	LInD2-18	Chr02	2726983	2668861	AAGTCAAAACCACAGTGTAG	CTAGAATCTAGATGGAGATG	20	20	62.148	62.121	50	50	343
34	LInD2-26	Chr02	4200872	4232908	GTGTCTTCTTGCATTGTGAG	GTAATCGGTTGTAGTCTAGC	20	20	61.984	60.027	54.545	45.455	303
35	LInD2-33	Chr02	4842607	4831527	GGCACTGAAGCATATGGTCC	AATGTCCCACTACACTGTGG	20	20	61.317	61.854	54.545	50	313
36	LInD2-36	Chr02	6064148	6067260	CGCATAAATATCAAGCGTGC	CTGTTCTGTTTAGTTAACAC	20	20	61.351	60.391	40	40	305
37	LInD2-41	Chr02	6820200	6895075	TTCGGTTTGTACCTTGAGTG	GTAGTAAAATGAGACATCAG	20	20	61.938	62.046	50	44	300
38	LInD2-43	Chr02	8494360	8213047	GGCTCCGATAATGTCGATGG	GCCTTACACATGCTTTGACC	20	20	61.98	61.986	54.545	50	323
39	LInD2-65	Chr02	9732375	9391968	CCACAACCCAACATATGGTG	CCCTAGAGGATTTGAACTTC	20	20	62.031	61.965	54.545	50	343
40	LInD2-75	Chr02	12634816	12044223	GTCATTATCACTCGCCACTAATTTC	TGATAGGCTCAACTCCTACACTCAC	25	25	62.304	62.218	59.091	54.545	343
41	LInD2-77	Chr02	13598629	12996737	ACATGAGTCCATGCCACATTG	GTCGGTGTGTTCCGATCTGGGC	21	22	61.56	62.075	47.826	54.545	310
42	LInD2-78	Chr02	14164389	13572791	TTGTGAGACATGTAACTTTG	GAACGACACCGTGAACGAAC	20	20	62.072	61.925	50	54.545	302
43	LInD2-80	Chr02	16278228	15722439	CCACTGAGACCAATGGGACC	TGGAGTTCGTCCTGCAGCTG	20	20	62.044	62.153	50	54.545	316
44	LInD2-89	Chr02	16882701	16302246	TAGAGGCATACCGAAGAGCGAC	TCTGAAGCTGCAAGAGAAAGCA	22	22	61.641	60.486	54.545	45.455	303
45	LInD2-109	Chr02	18038590	17356217	TGGTGTCCAATCATTCATCC	CTTTGGTCTTGTTGGCACTG	20	20	62.405	61.946	50	54.545	350
46	LInD2-115	Chr02	19362953	18717442	CCGATGCCACCACATCGAGG	AATTACCTTGTTGCAATAGC	20	20	62.024	61.977	54.545	54.545	300
47	LInD2-128	Chr02	20451936	19788316	GATTGCAATTAGATATACAC	TTGTAAAATGTCTGTTTCAG	20	20	62.012	62.474	50	54.545	336
48	LInD2-136	Chr02	21105809	20377426	TGTGTAGCCTTCACCGTACG	CTACTTACTCATAAGTCAAATC	20	22	61.471	62.01	54.545	50	329
49	LInD2-138	Chr02	24924951	24153763	GCAGGCCGTTCATCTTCTTCCT	AGGCTAGCTCAGGTTGCAACTT	22	22	62.893	62.209	54.545	50	350
50	LInD2-140	Chr02	28558188	28327419	CCAACTAATGTTTCTGATAC	ACTATGAAGCTGCAAACAGG	20	20	61.577	62.194	45.833	54.545	335
51	LInD2-141	Chr02	29961251	29480960	TATTTACGGACGACGGAAGC	AAACCAGACCGGTCCCATCC	20	20	61.412	62.798	52.381	54.545	339
52	LInD2-153	Chr02	31305819	30856401	CGAGTACTGCGTCTGCATTG	ATCGCCACTGCATTCTCTAG	20	20	62.034	62.284	50	54.545	308
53	LInD2-155	Chr02	32908870	32349696	CAGTGCCTACTATCTCTCTC	ATGTCTAGACAGTCCCATTC	20	20	60.024	61.597	41.667	50	325
54	LInD2-159	Chr02	33900648	33288650	ACGGAGATAGTAGTATTGTC	GTAGAACCTCATGGAAGAAG	20	20	61.446	60.281	50	40	303
55	LInD2-162	Chr02	34715230	34099631	TAACGAAACTTGGATGCATG	AGCATGCTCTATTCGATGAC	20	20	62.058	61.985	54.545	50	336
56	LInD2-165	Chr02	35103642	34499789	CAAATTGGAGCTGTCATCTG	ACGAAATATTCCCTGAACTGC	20	21	61.833	61.924	54.545	50	326
57	LInD3-2	Chr03	160229	51952	TCTTCTTCACCTTCTCCGACGC	GCTGCACGTTTATCAGCCCATT	22	22	62.28	62.092	54.545	50	333	unusable after verification
58	LInD3-3	Chr03	381460	322788	CAAGAGCACACACCCTTGCAAG	AATGCACTTACGGTTGTCCAGC	22	22	62.465	61.705	54.545	50	343
59	LInD3-9	Chr03	2071104	1774753	TGCTGCATGCGCTCGTGTCG	AGTACTAGTAGCCAATGTAG	20	20	61.918	60.748	54.545	50	334
60	LInD3-14	Chr03	3690773	3414121	TATCCCTGAATCACATACTG	AACTCGCTCATCTGTAAGTC	20	20	62.192	62.192	59.091	50	319
61	LInD3-15	Chr03	5839065	5560984	CGGTACTCAGCATGGTCAAG	ACATGCGACAACTGAAGGTG	20	20	62.092	62.238	50	54.545	314
62	LInD3-19	Chr03	6007172	5738164	GAAGTCTCATATGGGATCTG	TAAACTCAACAACTCGAGAG	20	20	61.29	60.883	45.833	50	326
63	LInD3-34	Chr03	9282638	9083895	AATGGAGTATTGCTTAAACG	TAGCCATACCAGCCAATTAG	20	20	61.257	62.102	47.826	50	312
64	LInD3-44	Chr03	10209435	9969392	AGCGAGTCGTTCGTGGGAAG	GAGGTGATGGCGATAGCATG	20	20	61.931	61.813	50	54.545	323
65	LInD3-46	Chr03	12313587	11737826	TAGCTAGCTAAGTGTCATGC	TTGCAGTCTCATTGTTTGTC	20	20	61.141	61.375	45.455	50	338
66	LInD3-49	Chr03	12798431	12464265	AGAGAACGTGCAAACTGTGG	TATATGTAAGGATCGATGTC	20	20	61.932	61.579	54.545	54.545	324
67	LInD3-56	Chr03	14015963	14053011	TGCCTAGCTAAGAGGAGCAG	ATGGTTTCTACGAGTGGGAC	20	20	62.024	62.554	50	54.545	350
68	LInD3-72	Chr03	15220640	15258023	TTGTACTGCATGAGAACCAG	ATTAGGTGTGGAGCTTCTTG	20	20	61.203	62.007	50	54.545	348
69	LInD3-77	Chr03	16287645	16274310	ATTCTCGGCGAGTTAACACG	GTGGGTATAGTGTGTCATAG	20	20	62.287	61.879	50	50	317
70	LInD3-85	Chr03	16938961	16835953	ATTGAAGACCCTGCACGTGTCT	CCTAGCACCAACGATCCCCATA	22	22	62.192	61.611	50	54.545	325
71	LInD3-86	Chr03	18061057	18584794	CCTGAGAATAGTTGGACCAC	AACCCCAGAAGAGGAGTTCC	20	20	62.058	61.899	54.545	54.545	313
72	LInD3-87	Chr03	19649466	20277899	AATGATATGTCATCTGCAAC	TTCCTGTATAACACAAAGTG	20	20	61.997	62.09	50	50	328
73	LInD3-95	Chr03	20838486	21708050	TAAGAAAGAACACGTGAGCG	GCGTGTGTGACTATTGATTG	20	20	62.003	62.141	50	54.545	333
74	LInD3-104	Chr03	22128993	23044999	AAGACTATGCACCACTCATC	GCTTATGCCATGATCATTGC	20	20	62.231	62.357	54.545	54.545	349
75	LInD3-110	Chr03	22803565	23670960	GATGGAGAAGGTGGAATACG	GCGACATACCCATTGACAGC	20	20	61.989	62.022	50	50	314
76	LInD3-122	Chr03	24267682	25199945	ACTCTTGGACTAAAGGAGAG	AAATCGAATCCGATTCTATC	20	20	61.464	62.084	50	54.545	324
77	LInD3-127	Chr03	25217346	27176716	TTGAAGAAGTCGCAGCGTAC	ACAACATACAACATAAAGAG	20	20	61.912	61.154	59.091	50	341
78	LInD3-134	Chr03	26882338	29041926	CTCCTCCGCTTTGGTGACTC	AGCACGTCCTTCTTCACCAG	20	20	61.924	61.976	50	54.545	305
79	LInD3-147	Chr03	27868135	30346085	CTAAGCCAATCAAAGCATAC	ATTCCATTGCAGATGGAGAC	20	20	62.075	62.016	54.545	54.545	336
80	LInD3-156	Chr03	28577568	31016966	TCCATGTGCTGATTTTCCTC	CAGGCCACTTCCGCATAAGG	20	20	61.589	62.059	45.833	54.545	350
81	LInD3-158	Chr03	30239060	33075765	TCCCTCCCTGCCTCCTCTATTT	CCATCAAGAACCGACACGAACG	22	22	62.069	62.041	54.545	54.545	344	unusable after verification
82	LInD3-167	Chr03	31098776	33861771	CGTGACAGCGTGTAGACCTC	CGAGTTACTGCCAATCTTGG	20	20	62.025	62.056	50	54.545	301
83	LInD3-168	Chr03	32466234	35483596	AGAAATATCATCATCATTAG	CGTGTTTGGAAAGACTCCTC	20	20	60.081	63.101	41.667	50	312
84	LInD3-182	Chr03	33532559	36717361	TGCCCACCGTACGCTATTAG	ATCTCCTATAGCTCCGATGG	20	20	62.291	62.032	54.545	59.091	346
85	LInD4-1	Chr04	722459	456088	GACCATAGAGGAGGTGTCACGG	TGACAGTGGTTTTGCTGACGTG	22	22	61.846	61.821	59.091	50	344	unusable after verification
86	LInD4-7	Chr04	1692476	1808125	CAGCAACGAACGTATCGCAC	TTCCCTTTTCACAGTGGATC	20	20	60.831	60.925	50	50	302
87	LInD4-10	Chr04	3044752	2753989	CTCTGTAGTACACGGTACAC	AAACTACCCACTTTCATTTC	20	20	61.092	61.848	47.826	50	343
88	LInD4-13	Chr04	3715593	3690010	TTGCTAGTGTTGATGACAAC	ACATACATCAGATGGAAGTG	20	20	62.328	60.322	54.545	41.667	350
89	LInD4-25	Chr04	4541200	4307201	CTATTTCGAGAGGCTTGTCG	AGAAGTAATTTAGTCAACTC	20	20	60.627	60.917	40	40	335
90	LInD4-29	Chr04	5587933	5379527	GTTTGACTAAGTTTACAGAG	ACGACATGATGTTCTACTTG	20	20	61.682	60.355	54.545	50	350
91	LInD4-31	Chr04	6189605	5810249	TCAGCCAAATATGTGCATAG	AAAGCCTCCACCTCTAGAAG	20	20	61.96	61.501	50	45.833	307
92	LInD4-32	Chr04	8149408	13277034	CAAAGCATATGCCCACTTGCCA	CGCCTAAAGCCGGAAAACCTTT	22	22	62.051	61.968	50	50	308	unusable after verification
93	LInD4-34	Chr04	10092429	10000262	AGGAGGAATCACTGCTCGCAAT	GGCTCCCATTTCTCGTAGGAGG	22	22	62.068	62.182	50	59.091	343	unusable after verification
94	LInD4-35	Chr04	11067244	11815522	ACGGTATATGGAACAGGCAG	AACCAAACGTTCATCGGTTC	20	20	61.936	62.478	54.545	54.545	320
95	LInD4-40	Chr04	11636320	12480379	GTTTCATTCGACCGAAGAAG	CTGCAGTATTTCTGAAGCAC	20	20	62.167	61.223	50	41.667	350
96	LInD4-41	Chr04	12673949	13606119	GTCTAGGAGATCTACTTAGC	TATGACATCGGATCTCTAGC	20	20	61.833	61.595	54.545	54.545	349
97	LInD4-44	Chr04	13314700	14140519	AAATCAGAGGTACCTTGCTG	CCTACGATACGTCATTCATC	20	20	61.553	61.611	54.545	50	304
98	LInD4-46	Chr04	14563507	15262906	GCAGCTTGCCATCGCACAAG	GCTCGCTTCATAAGGACAAC	20	20	62.027	62.241	50	50	343
99	LInD4-51	Chr04	15484214	16320177	AGAAGCATTTCCTCGGGTAC	GTTGTAAATGCATCCTCACG	20	20	62.072	62.352	54.545	50	329
100	LInD4-60	Chr04	16779489	17603532	TACGTAACGTACATCCCCGTGC	AGCTTGGCTCAACTCAACATCA	22	22	62.39	60.488	54.545	45.455	319	unusable after verification
101	LInD4-63	Chr04	17156743	17818863	AGTTCAGACTTTCGGAGTAG	TCAAGTGTTTTATCGAGCAC	20	20	62.365	62.008	54.545	50	350
102	LInD4-64	Chr04	18735609	19470730	TGATAGATGTTGACAATTAG	ACTAGTAACAACCATAGTGG	20	20	62.055	61.407	54.545	50	315
103	LInD4-70	Chr04	19368329	20378195	CATCGCTGAGGATGCAGTAG	AGGTTACAAGGAGAATGAAC	20	20	62.857	60.225	54.545	45.455	307
104	LInD4-75	Chr04	20300276	21005170	CGGTCTACAAGCGATCAAAG	AGAAGAGAGGTGATTAGATG	20	20	61.875	60.202	50	41.667	307
105	LInD4-83	Chr04	21024366	21835983	CAAGAATCGCGGAGGCGATG	TCTAGAGCTCTGAGAATTCC	20	20	62.258	61.942	54.545	44	350
106	LInD4-85	Chr04	24694295	24960587	CACGCTAATCAGGTGATTTG	TAGGACTAAGGAATTAGGTC	20	20	61.937	61.784	50	54.545	301
107	LInD4-87	Chr04	26819309	27266388	GTGTGCATCTTCTATGGCTG	GAATAGATTGTTTCCATTCG	20	20	61.955	61.963	47.826	54.545	341
108	LInD4-89	Chr04	27222282	27664973	TATACCCGTTCGAGTTCATG	TGATTCAAAGTGCCATATAG	20	20	61.856	62.441	45.833	59.091	319
109	LInD4-95	Chr04	28379643	28660251	CAGGGCTATCGATAGGAGAG	TCATCATTTCCGTCGTTATG	20	20	62.002	62.135	54.545	54.545	333
110	LInD4-101	Chr04	29217096	29561728	TTATACCGTTATACGATCAG	TAGTATATATGAAGTCGGTG	20	20	61.66	62.003	50	50	329
111	LInD4-102	Chr04	29847914	30199210	TAAGTATAGGTTGCGTCTTG	TTCAGCGCACTAGGCATAAG	20	20	62.004	61.865	54.545	50	307
112	LInD4-107	Chr04	31454538	31832668	CACCTGAAACTTTCTCAAAC	TCAAAATGCTGTCCTCCGTC	20	20	61.579	60.487	54.545	45.455	304
113	LInD5-1	Chr05	16738	14110	GGGATGGGATGAGGTGAATG	CTAGTACATGTGTCTCTGAC	20	20	60.633	61.965	50	54.545	345
114	LInD5-15	Chr05	958117	962516	GATCTCGTGGTGAACTTGTG	AAGGAGCAGTTGATCGAATG	20	20	62.104	61.947	47.826	50	311
115	LInD5-28	Chr05	1893188	2229567	GATTAGAGTTGCAAGATTAG	GAGGGAGTATATGGCATGAG	20	20	62.053	61.937	50	52.174	320
116	LInD5-35	Chr05	2851815	3232978	AAAGGCGTAGTCAACAACAG	TGGATCTCTTAAACCGCAAC	20	20	62.064	61.894	54.545	50	323
117	LInD5-42	Chr05	4151240	4655349	ACATTAGACCAGCTGTGGAG	TGAATCAGTTAGGATTGATG	20	20	61.604	61.983	54.545	50	348
118	LInD5-45	Chr05	4611807	5244175	ACTATGCCCTCGAAGTCGAG	TAATGGTTCGGAAAATGTGC	20	20	62.022	61.702	54.545	50	322
119	LInD5-58	Chr05	5568465	6166969	GATGGGCTAAGTTAGTCATG	GGTGAATCGGTGTGTAATTG	20	20	62.023	61.898	54.545	50	332
120	LInD5-64	Chr05	6655053	7191596	TTCGAGAAAGAGCACTGGAGGG	TGCAGTACACCATCTTGAGGCA	22	22	61.987	61.94	54.545	50	337	unusable after verification
121	LInD5-65	Chr05	7693013	8174666	ACATGACAATGCGATGTTTC	CAAAGAGATTACAGGCGAAG	20	20	62.173	62.076	54.545	50	328
122	LInD5-68	Chr05	11515807	12099249	TGACAAGCTAATCATGAATG	GCTAGAGATGGTACAATTAG	20	20	62.076	61.866	54.545	54.545	326
123	LInD5-70	Chr05	12863931	13662411	AGCCACAGTTCTAGTTTGAG	CATATGTCAAGAAATGCTGC	20	20	61.819	61.949	54.545	50	333
124	LInD5-71	Chr05	13498935	14296702	CGTGATATCTCCGTCCAATG	CAAACCTACTGGATGGCACG	20	20	61.149	62.378	45.833	50	344
125	LInD5-74	Chr05	14577581	15684541	GTAATATGCCAATAGACACC	AGTTGGCGACGACGACGCAG	20	20	61.903	62.113	50	59.091	317
126	LInD5-79	Chr05	15393532	16503298	AAGAAGAGATCAGCACCTGC	ACGCCTCTTCCTCCTCCTCC	20	20	61.885	62.258	50	50	323
127	LInD5-81	Chr05	15617613	16753977	TCAATTCAAACTCGATATAC	AGACATGCTGATATGCGGTC	20	20	62.109	62.187	50	54.545	339
128	LInD5-82	Chr05	16903322	18160067	ACCGTACGTACGTATACGTG	TACTGGCTAACCTTGATCAG	20	20	62.03	62.202	54.545	59.091	301
129	LInD5-89	Chr05	17817038	19183306	TCATCATGGCGTGAAAACACCC	GCGTACTTAGCACTGCAGTCTG	22	22	61.713	61.547	50	54.545	308	unusable after verification
130	LInD5-91	Chr05	18809601	20472624	ACACCAGGAACGAGTACAAC	CAGCCTCTGCAATACTCATC	20	20	62.083	62.118	59.091	50	345
131	LInD5-93	Chr05	19725652	21215485	TGCAAGTATTGTATACAATC	CTACTAGAGAGAGCAAGAAG	20	20	61.888	62.059	50	54.545	325
132	LInD5-98	Chr05	20568794	22193618	AACATTGGCAAATACGCAAC	TGACGAGCTTAGCAACGATG	20	20	62.26	61.962	54.545	54.545	326
133	LInD5-99	Chr05	21482067	23171952	AGATTCACCGGATCTAGCAG	GTATTTCTACTTGGACTCTTC	20	21	62.02	62.048	50	54.545	332
134	LInD5-102	Chr05	24137888	25763766	TTGCTTGCACTCTATTTGTG	GAGATAAAGTCAGACTCCTA	20	20	61.002	61.543	54.545	50	346
135	LInD5-104	Chr05	24423809	26042620	GCTGAGTTGGCCACCCTCAG	TTAACAGAAAGCTGAGGTAG	20	20	61.951	61.782	50	50	312
136	LInD5-117	Chr05	25225253	26874271	CCACTACACTCATCTTCACC	GTCTTTAGTCCATGTAGATG	20	20	62.411	60.617	50	43.478	319
137	LInD5-121	Chr05	26181660	27863104	AGCGTCGGCGTCGAGATTTC	AATTCCATAGAGATTGCAAG	20	20	62.016	60.34	54.545	40	316
138	LInD6-16	Chr06	1017212	1188795	TCAGCATGTAATCCTGTATG	GTGTCACATCCAGCACTAAG	20	20	61.754	61.46	50	50	333
139	LInD6-33	Chr06	1987627	2109858	ATGTGGTATCTTAAGATGAG	TCATGAGCCTGTTTATAGAC	20	20	62.018	61.873	54.545	50	348
140	LInD6-39	Chr06	2755449	3266593	ACGCCGACCAATCTACTGGC	CACATAGCACAGCTTGCCAC	20	20	61.989	61.884	50	54.545	308
141	LInD6-43	Chr06	3903134	4714072	TGGATCACGGTGACAATAAC	ACTATGTTAACCCAAATGAC	20	20	62.159	61.782	54.545	50	350
142	LInD6-50	Chr06	5225737	5874080	GCTATTTACAGTTTGGTCAG	TGGAAGCAGGAGTAAATCAC	20	20	62.238	61.687	54.545	54.545	325
143	LInD6-58	Chr06	5885928	6545501	CCTTGAGGTAGGCAGGGTGATT	TTGAGTCACGCAATGCTTAGCA	22	22	61.758	61.128	54.545	45.455	332
144	LInD6-64	Chr06	6670395	7260482	ATCATGTTTCCTGTAGCTTC	CTATATGCAAATCTCCTCAC	20	20	61.8	62.034	54.545	50	340
145	LInD6-68	Chr06	7910705	9242054	ACATTTTGGGATGTAGGGAG	AAGGAGTTGTTACATGTTGG	20	20	61.83	62.631	48	59.091	337
146	LInD6-75	Chr06	8745277	10260156	ATTGATATGTGACATGCGAG	GTGCTGTCGTCAACATCGGC	20	20	61.983	62.022	54.545	54.545	328
147	LInD6-76	Chr06	11631514	12992865	GGGATTCTCGACTCAGCGAG	ACAAGATTCACATATTCCAC	20	20	61.85	62.014	59.091	54.545	311
148	LInD6-79	Chr06	12799797	13942703	AGACTTTATCTGAGAAAGAC	TGCCTTGCACCCCTCCCTAG	20	20	61.154	61.868	50	54.545	326
149	LInD6-82	Chr06	13445360	14379802	ACGTCATCAACGATCTCATC	GGAATAGGAGGATCTAGTTG	20	20	62.674	61.638	54.545	54.545	335
150	LInD6-91	Chr06	14507631	16016305	AGTAACTTGTATGAGTGTTG	TGGCTAGCGCTAAGGTTAGAG	20	21	62.075	62.125	54.545	50	327
151	LInD6-96	Chr06	17221823	18873284	CAGTTCAAACTTGCGTTGAACTAGT	AAAATGGAGCAAAGCATCGGGG	25	22	60.447	62.052	40	50	337
152	LInD6-98	Chr06	18071556	19717691	TTCCAGGTACAAGACTCATG	CCAAACCGGATATATGCAAC	20	20	62.19	61.74	50	50	342
153	LInD6-110	Chr06	19123106	20784135	GCTGGTTCCCAACTCTATTC	CAACCATATAGTAGGTGTAC	20	20	62.152	61.908	50	48	310
154	LInD6-117	Chr06	19972772	21558789	ATTATTGCCCCATCCCGAAG	ACTACGTCGCCACCGTCGTC	20	20	62.024	61.968	54.545	50	301
155	LInD6-120	Chr06	20935229	22092700	CATCGGACGCGAGGATGAAC	AATCCGATTCACCATAGCGC	20	20	62.072	61.934	50	50	320
156	LInD6-134	Chr06	21953356	23103376	TCTTCCTCTCCTCCTAGCAG	AGATGTATAGCTTCTCCCAG	20	20	61.83	61.944	54.545	59.091	323
157	LInD6-146	Chr06	22848498	24040695	AGATAGGAGTACCAATCATC	TGTTAGCAGCTCCGATGACC	20	20	61.871	61.817	50	54.545	310
158	LInD6-148	Chr06	23904778	25027522	AGGCCATCAAGAAGGACATGAAA	GGCCGATACTACCTGCGAGATT	23	22	60.245	61.973	43.478	54.545	316	unusable after verification
159	LInD6-151	Chr06	25011159	26249243	TGTGTGCACGTACCGGATAC	GCAGTTGCGTAAAGCGTCTG	20	20	62.227	62.01	50	54.545	323
160	LInD6-157	Chr06	26008049	27230653	GTTGCTCCATTGTTTGAATC	ATCGCATGAACTTGTTCCAC	20	20	62.036	62.312	50	50	345
161	LInD6-163	Chr06	26602972	27803353	TCCGCCCGATCAACTGTTAGAA	AGCCATCCAAACTACATTGACACG	22	24	61.728	61.631	50	45.833	327
162	LInD7-1	Chr07	94901	534139	GATGAGGGAGGGAGAGAATG	AGCGGATCCAAAGGGTGGTC	20	20	62.177	61.833	54.545	54.545	316
163	LInD7-18	Chr07	1049895	1586421	CGAGTTGAGCTTGAGCTATG	TGACTACGAAACTACTGTTC	20	20	60.484	60.325	50	41.667	301
164	LInD7-30	Chr07	1971401	2100898	TATGCAACCACAGGAAGAGCCA	CCCCGTTCAAAAGGATCCCTCA	22	22	61.951	62.278	50	54.545	314	unusable after verification
165	LInD7-40	Chr07	2767971	3276965	AGAGAAGTACTCCATCCGTTTCACA	ACGGTAACTACGTCGAGCGG	25	20	61.504	61.971	44	60	339	unusable after verification
166	LInD7-42	Chr07	5745371	6347578	TAGCCTATGGCATCACCTCC	TCCGTAATTAGCACTTAGGC	20	20	61.798	61.918	54.545	40	342
167	LInD7-48	Chr07	6956103	7579361	CAACAAATATCAAGCGTACG	ACTTAACTAGCTAGGTTCAC	20	20	61.345	61.817	47.826	54.545	342
168	LInD7-50	Chr07	7683347	8303701	CACGATTCAATGTAACACTG	CATCACATGGTTGATAGGTG	20	20	61.979	62.052	50	45.455	344
169	LInD7-59	Chr07	8511000	9154481	AGTTTGACTGGCTACATGTC	CTAGTTTTGAAGACAAGCAC	20	20	61.678	61.427	50	43.478	346
170	LInD7-61	Chr07	14926648	15704043	CGGGTCACAGATCGGTCAAAAA	GGTCCATGGTCTAGGGGGAAAG	22	22	61.126	61.822	50	59.091	331	unusable after verification
171	LInD7-67	Chr07	16070493	16907462	AACTTCAGACCACATGATTC	TACCATTACAAAATTCTATC	20	20	60.118	62.421	43.478	54.545	344
172	LInD7-75	Chr07	16618876	17471836	GGCTCGTGGCTGTCTGATTTTT	CTAAAGTTTGTGCCGTGCCAGT	22	22	61.709	61.896	50	50	326	unusable after verification
173	LInD7-77	Chr07	18577661	19129793	CCGTGGAACAAGCAGTAATCGC	CTTTTGAGTCCTTGGGCTCAGC	22	22	62.366	61.712	54.545	54.545	315
174	LInD7-78	Chr07	18601310	19159790	AGCTAACTTGGTGGCTACGC	CGTTAGAAACCAATAGTTAC	20	20	61.666	61.882	54.545	45.455	303
175	LInD7-80	Chr07	19721221	20631046	CCCTAAATGTTTGACACCGTGGA	ACCATTGACCAGTTTGTCTCGC	23	22	61.058	61.386	47.826	50	311	unusable after verification
176	LInD7-83	Chr07	20130986	21025329	TCATATGGTAGGTAGTGTAC	GTACTTCACCGCCCTCCTAC	20	20	61.93	61.353	47.826	50	302
177	LInD7-84	Chr07	22033011	22836588	TGCGACAACGTATGACACAACG	TGTGTTGGAGTAGGCCCAATGT	22	22	61.973	61.894	50	50	313	unusable after verification
178	LInD7-85	Chr07	22328220	23146519	CATTGTCTTACGTGGCGATG	CGTAGTCCATGACGAGGTAG	20	20	62.058	62.104	50	54.545	318
179	LInD7-88	Chr07	23096331	24007603	TGAATAACGCTAAAGATAGC	TGTTTAACACACTTTGTGTG	20	20	62.291	61.573	54.545	54.545	300
180	LInD7-89	Chr07	24175482	25218396	TTAAGCCTAATTGCTACAGG	TGGGGTGTCTAATCAAGAAG	20	20	61.941	61.957	54.545	50	306
181	LInD7-96	Chr07	25328139	26360137	GGACTTACGAGACTGGTTCG	ACGAGGATCTTTGCAAGGTAC	20	21	61.821	61.861	50	50	318
182	LInD7-107	Chr07	26153035	27193549	ATCCAAAGACAAGAACAATG	AAAGCTTACTAAGGACAAAG	20	20	61.937	60.491	50	45.455	348
183	LInD8-4	Chr08	619835	605473	GATCCCAACCCCCGATGGAATA	GTAGCATTAGCCAGCCAGCAAG	22	22	61.628	61.894	54.545	54.545	332	unusable after verification
184	LInD8-6	Chr08	932983	894305	TCAATTGTCTAGTTTGCATG	CTAGTAGTACGAGGAGGCTC	20	20	62.001	62.059	44	54.545	350
185	LInD8-11	Chr08	2863050	2547720	TATGCCGTTCCAGTCGTTTG	CTCTCGAAGCGAAGCGGAAG	20	20	62.019	61.942	50	54.545	306
186	LInD8-14	Chr08	3867962	4138735	ACAGTAACGATTCCTACACC	TCGTCCTCTCTCGGCAATAG	20	20	62.023	61.679	54.545	50	303
187	LInD8-25	Chr08	5004448	5446399	AATATGTTAGGATCACACGG	CCTAGGAGAGGTCACATCTG	20	20	61.102	61.945	50	59.091	339
188	LInD8-29	Chr08	5690232	6486978	CATGGATTGATCTGTCGTAC	GCTGTACATTGTAATCTTGG	20	20	63.001	61.764	59.091	54.545	348
189	LInD8-39	Chr08	6573386	7112414	TGCAACGCAATATATATCGG	ATCATCATCTCCTCCAGTGG	20	20	62.117	60.881	50	45.455	313
190	LInD8-52	Chr08	7573318	7904229	TCCCTAAATACTTTGAGGTAG	TGTCATTTCCCTGAACTTTC	21	20	61.627	61.711	54.545	41.667	322
191	LInD8-60	Chr08	8121396	8389229	AAGCCTAGCAGATGGTGATC	TACAGAAACCAACCAGTTCC	20	20	62.164	62.165	54.545	50	339
192	LInD8-62	Chr08	10998066	10873137	TCCTCTCCATCTGACCATAC	TAACTTGTGCCGCTACTACG	20	20	62.005	62.148	50	54.545	348
193	LInD8-66	Chr08	15266748	14360043	TAGCGATTAAGTTTGCTTCC	CAGAAAGCAGAAGTGAGAAG	20	20	61.783	61.7	45.833	50	346
194	LInD8-69	Chr08	16139642	14857315	TGGGATGATGATGAGAGGGAG	ACGGCAACCCGTACGTCGTC	21	20	60.091	61.002	54.545	50	317
195	LInD8-78	Chr08	17079585	15877190	ACTCTGTGGGCTGGCTACTG	GGTGGCCCATTTGTTACGTG	20	20	61.452	62.032	50	50	313
196	LInD8-87	Chr08	17985222	16731874	AAGTGGGCCAACATGAGGAG	ATGACTGGGATGTCCTCATC	20	20	62.127	62.216	59.091	54.545	311
197	LInD8-101	Chr08	18462121	17206784	AGGTTGTGCGGTTGGGCCAG	TAAGGGTGAAGACGGAGGAG	20	20	63.001	62.054	54.545	54.545	302
198	LInD8-107	Chr08	19506187	18293909	TATGATTTAGGCCCTGTTTG	ATCCAAACGAACTTCCACAG	20	20	60.424	60.093	45.455	45.455	336
199	LInD8-115	Chr08	20169050	18961976	AGGGAGTACTTATTTGAATCAC	TACCCACTAAGTTTTGTTTAC	22	21	61.632	62.284	40	52.174	300
200	LInD8-116	Chr08	21168517	20296560	TGTCTTAGAAGTATGGTGAC	ATACCTTGCATTAACTGTTG	20	20	60.506	62.139	47.826	50	300
201	LInD8-119	Chr08	23978312	23016322	CCATTGTTCCATTTATCGAG	TGGACCCTCACACTCGTTAG	20	20	62.599	62.14	60	48	311
202	LInD8-128	Chr08	25201510	24233857	CCCAAGTTGGAGGGATGCAG	TCAAAGTTGTCAGCAGTGAG	20	20	62.474	62.085	54.545	50	312
203	LInD8-130	Chr08	26191238	25106366	AGTTGGACGGAACTACGGAAGG	ACACCTGTAAACTGCGAGACGA	22	22	61.98	61.903	54.545	50	343	unusable after verification
204	LInD8-131	Chr08	26278477	25193644	TGAAGAGAGGTTTGTGCCAC	TGCGCATGTGTTGTACTATG	20	20	61.602	61.758	59.091	54.545	300
205	LInD8-132	Chr08	26982218	25881838	GAAGTCGCTGGAGGAGATGTCC	CGCCGACGACAACGACAAAATA	22	22	62.416	62.033	59.091	50	330
206	LInD9-1	Chr09	83032	159934	CTTTTGTTGTTCAGCTCCTG	AGCCAAAATTCACACACCTC	20	20	61.622	62.177	50	59.091	335
207	LInD9-6	Chr09	721570	415714	TAGTGGATACTACCTCCGTC	ACTAAGCTGTGAGATGAATC	20	20	61.886	61.931	50	50	347
208	LInD9-11	Chr09	1359694	1135531	GTTAGGGTTAGATGGCTCGGCT	AGAGCTAACAAGTTGTGCTGGAA	22	23	61.866	60.434	54.545	43.478	301
209	LInD9-17	Chr09	2168973	1960592	TTCGTAACACGTTTTCCTAC	GCCATCATCCCGAACCATTG	20	20	61.432	62.041	50	50	339
210	LInD9-25	Chr09	2825216	3008616	AAACTAGTTATGTTACCATG	TATAGGACATGTCTAACAAC	20	20	60.498	61.149	50	50	346
211	LInD9-33	Chr09	3541552	3888826	CACCCATAATGAGTTGATTC	ATCATTTATACACACTCTAG	20	20	62.043	61.666	50	54.545	318
212	LInD9-39	Chr09	4280304	5006689	ATGCAGCAAACAGAGCCATG	GTATGGCTATTACCCATATC	20	20	61.717	62.31	50	59.091	308
213	LInD9-41	Chr09	5139951	5885362	GATGCATGATATGCAGTGTG	CTGAAATCAGGCCCCATCTC	20	20	61.916	62.109	54.545	54.545	348
214	LInD9-49	Chr09	5691099	6899156	TTTTGGAATGTTGGGTCCAC	GTCGGGCTGACTGCACACAC	20	20	61.815	62.855	54.545	54.545	322
215	LInD9-58	Chr09	6367243	7543806	GAGCATGCCTGAGAACGGAG	TAGTGTCGATCGTCCTCCTC	20	20	62.058	61.645	50	45.455	321
216	LInD9-66	Chr09	7084897	8541894	TTTCATATGGCTAACATTTC	AAATGTGAGAATAAATGTGC	20	20	60.682	61.892	43.478	50	300
217	LInD9-73	Chr09	8486931	10648471	CGGCAGTCGATCGATTCCAC	AGTACTTTGGATAATAAAGTAAGTC	20	25	62.367	62.124	54.545	54.545	347
218	LInD9-74	Chr09	8889085	11028822	GTTGTTGGAGTTATATGGGC	TAATCTGATAAGTCGTGTTG	20	20	60.628	61.141	45.833	47.826	300
219	LInD9-78	Chr09	9854290	11975249	GTCAATGAATGGGTACATTG	AGGTTTGTTCTTTTCTTCTAG	20	21	62.158	61.164	54.545	47.826	302
220	LInD9-81	Chr09	10125721	12191723	CCCAACCAGGATTAAAGATG	ATAGAAACATCATTGACATG	20	20	61.273	61.95	50	45.455	350
221	LInD9-82	Chr09	12385148	14207397	ATGTCACATGCATGCCTGTG	CTTTGAAGTGTTGGTCTCAC	20	20	62.044	61.829	50	54.545	339
222	LInD9-83	Chr09	14120540	15877017	GGCATGAAGCCTAGTGGTTG	TGGGGTTTAGACCACTTCAC	20	20	61.933	62.192	50	50	310
223	LInD9-84	Chr09	14722254	16486834	TGAGAGAGACAGCCCTGTTC	AGTGAAACGATGGGTTTGTC	20	20	61.978	62.174	54.545	45.455	316
224	LInD9-92	Chr09	16205094	17952904	ACATTCTTTCGTTCAGATAC	CATAATATAGTGCTCAAGTG	20	20	62.085	61.956	54.545	54.545	318
225	LInD9-108	Chr09	16991126	18791435	TAATACCACAAATCTCAACG	ACCGAAATAGACTCCGTGAC	20	20	61.658	62.007	54.545	54.545	319
226	LInD9-123	Chr09	17739930	19518346	ATCAGACGAACCATTAGTAC	GGCAAAGATATGCTTCACTC	20	20	61.911	61.962	45.833	54.545	331
227	LInD9-129	Chr09	18297794	20178535	CCCTTACAGACACACCCACACA	ACCACAGTCAGAAACTTTCCAGC	22	23	62.132	61.244	54.545	47.826	339
228	LInD9-139	Chr09	18940462	20818678	TGCATCATATTTGTTTCCAG	TCATCACTGCAATCTCGATG	20	20	61.787	61.983	54.545	50	346
229	LInD9-141	Chr09	19388647	21528480	ACTACCTCAAGAGGAAGATC	TGTTCGTCCTGAACCCGTTC	20	20	61.936	61.976	54.545	54.545	329
230	LInD9-145	Chr09	20120966	22217633	AAGGACTTAAGGTTCCTCAG	GTGTCGTCGTCATCATCGTC	20	20	62.608	61.787	54.545	54.545	350
231	LInD10-1	Chr10	300945	82985	GATTTGTGAGGTGGATTTGG	CCACCCAAGCGCTAATCATC	20	20	61.496	61.89	47.826	54.545	343
232	LInD10-2	Chr10	1109059	903775	ATATATACCATCAACTAGAG	AGACTTACCTTCATAGCTAG	20	20	62.034	60.618	54.545	44	323
233	LInD10-6	Chr10	2006233	1746871	CACGAATGCAAGGCTCAGAG	TACACGGTAAACTTCTTAAC	20	20	62.064	60.28	54.545	40	312
234	LInD10-11	Chr10	2444845	2253599	AAGACATTTCGGCTTGAGAG	TGCAACTATCTCATTCGCTG	20	20	62.002	62.091	50	50	300
235	LInD10-15	Chr10	3527247	3230516	GGGAAAGAGTAGATCGTAGCAGGT	GATCTCGAAGCCCTTCCCATGG	24	22	61.469	62.766	50	59.091	342	unusable after verification
236	LInD10-20	Chr10	4187856	3828907	AAGGATGATCAGACACGTTG	AGGGACGATAGCTCCATCAG	20	20	61.658	61.575	47.826	47.826	327
237	LInD10-23	Chr10	5085611	4836192	TTTTCTACTTATTAGCTGAC	AAGCAGCACCAAATCATTCA	20	20	62.137	61.93	54.545	50	300
238	LInD10-29	Chr10	5912219	5459800	CAACGGCGAATCATCGGATG	TGCTGATGGATTGGATTGAC	20	20	61.825	61.888	50	50	303
239	LInD10-31	Chr10	6665303	6727432	TACCAACAAGTCACTACTAC	AGACGATCAGTCCAACTATAG	20	21	61.826	62.099	54.545	54.545	337
240	LInD10-39	Chr10	7435411	8070809	TCAAACAGTATCAATCAATG	ACACACATTAACACTCCGTG	20	20	62.218	62.058	50	54.545	307
241	LInD10-43	Chr10	8132825	8689890	CCGACTCAAAACACGGAAGACG	TTCTGCACGGCTTTTGTTTCGT	22	22	61.978	62.083	54.545	45.455	339
242	LInD10-45	Chr10	9360883	9563253	TGGTGGAGGTGGTGATACTTC	ACTCCGTTGTCTGGACATTG	21	20	62.045	62.087	54.545	50	338
243	LInD10-49	Chr10	10023149	10550071	AGGAAGTTTGCGGTCGGCAG	GTGGAGCCGGATTGTGGTAC	20	20	62.023	62.071	50	54.545	327
244	LInD10-53	Chr10	10922592	11215609	ATCATGTTCAACTCCAAATC	ATGCCTGATTCCTTCATCAG	20	20	62.014	60.87	54.545	45.455	312
245	LInD10-58	Chr10	11690204	11979889	CAGTCATTAGAGACCAACTG	TCGTTTGCTAGCCATTGGATG	20	21	62.251	62.066	54.545	50	324
246	LInD10-61	Chr10	12344132	12629599	GTTGCTAGTTGTAGCTAGTG	ATTACCACATATTCTGTATG	20	20	61.731	62.108	50	59.091	321
247	LInD10-64	Chr10	13686358	13894070	CCCGAAACTGAAACCGACACAG	CTCCCTACAAACGCTCCAAAGC	22	22	61.938	61.762	54.545	54.545	324
248	LInD10-72	Chr10	15090097	15220352	ATCCAATCAGCACTCTTATC	TTGCTGTTGTCCGAGGTTTC	20	20	61.465	61.252	45.455	54.545	309
249	LInD10-77	Chr10	16288792	16275320	TAGCTTGCGTGTACTGCTAG	GATGGGCACGTGCTTGCTTG	20	20	62.116	62.51	54.545	50	333
250	LInD10-83	Chr10	17317402	17301649	ACACAAGTACATACTCCCTCCGT	CGCTTGTTTACGAGGAATGA	23	20	60.817	61.41	47.826	47.826	343
251	LInD10-87	Chr10	18081664	17983134	CTGTGGTGTTCACTGTTCAG	ACCACCACCACCACCACCAG	20	20	61.913	62.056	54.545	50	339
252	LInD10-97	Chr10	18471691	18343673	CGCACTCGCAATCACAGCAG	AGCTACAGATCTATAGCCAG	20	20	61.861	62.552	50	54.545	335
253	LInD10-100	Chr10	19532514	19420758	TCCAGCGGTTCCTGAACAAC	CACCACGCCCATATACCTAC	20	20	61.932	61.913	54.545	54.545	303
254	LInD10-104	Chr10	20707939	20532763	CTCGTTTCAGGATGCGTGAC	GACGTGTATGTCGTGTGCAC	20	20	61.708	62.124	50	50	350
255	LInD10-109	Chr10	21390222	21251802	TCTTCATGCCTTCACCATGTTGA	AATCCTCGAGCCACCAGTTGAA	23	22	60.498	61.941	43.478	50	304	unusable after verification
256	LInD10-112	Chr10	22177235	21873555	GTGCAAATGATGTGAGTGTG	ACTGAGTCACTGGATCACTG	20	20	61.248	61.993	43.478	45.455	337
257	LInD10-120	Chr10	23023160	22732314	TCCATAAGCTTATGGATACC	TTCGCGTATCTCGATGACTC	20	20	60.339	62.043	40	54.545	301
258	LInD10-133	Chr10	23644623	23454265	TCGACGAGCAAGATCGAAAG	GATGATGTCAATGCTCGTAG	20	20	61.997	61.799	50	54.545	306
259	LInD11-2	Chr11	109595	173913	GAGAATGCAGTTATTAGATG	AATTAATTACTTGGGCTTGC	20	20	60.618	62.052	50	50	320
260	LInD11-13	Chr11	945908	966404	CAGATTTGTAGCCAGCTGCAGC	AATGGTTGCAAGCAGTAGCAGG	22	22	62.393	61.72	54.545	50	339	unusable after verification
261	LInD11-20	Chr11	2329554	2311051	AGAGTGATGACGTGGCCAAC	GGCTGTAATAGGCCCAATAC	20	20	62.047	61.989	59.091	54.545	339
262	LInD11-30	Chr11	2830420	2814753	AGCTCATTTCGAAATGCTGG	TCATGCTCTATCTCTATTTG	20	20	60.279	60.117	40	43.478	350
263	LInD11-34	Chr11	3836379	3841661	TTGGTTGCTGCTGGCCTCTC	GCTACTTTCCTTGTGATATC	20	20	62.044	61.965	45.833	50	334
264	LInD11-35	Chr11	5259837	5397346	AGTTGATCACCTACACGTAC	TAAAGTTTGTTTAAGCATGC	20	20	61.412	61.509	50	54.545	349
265	LInD11-38	Chr11	6796636	6745805	ATGTAGTCGCGGAAGTCGCC	TAGGCTCGTCGGCCTTGTAG	20	20	61.983	62.059	54.545	54.545	344
266	LInD11-46	Chr11	7761250	8262696	TGCAGATGCATGTTGACCTC	TTTCTCTGCATAGATATGAG	20	20	61.833	61.473	54.545	50	307
267	LInD11-50	Chr11	8587475	9229439	TGGGAGTACTGTGGTCAGAC	ACTCGAGGTATGCTGCTTGG	20	20	61.944	62.108	50	54.545	310
268	LInD11-59	Chr11	9503896	10332324	GTTAAGAGTCCCGATCGGAC	TGATGTTGATTCTCCTCCAC	20	20	61.78	62.501	54.545	54.545	339
269	LInD11-71	Chr11	10417809	11325424	AACTATCATCGATCGACGTG	TCAGTCACACACCCACCATG	20	20	62.026	61.972	50	50	319
270	LInD11-74	Chr11	11121902	12191910	AAGAAGCGCATAGGCCTTTC	TTGTTATGCTCAAGTCAAAG	20	20	62.313	61.913	54.545	50	350
271	LInD11-79	Chr11	13311407	13542929	ATGACCCTCATCTCAATCGGGC	TATACGAACGGGGGATGTTGGG	22	22	62.197	61.867	54.545	54.545	346	unusable after verification
272	LInD11-91	Chr11	15575207	15611096	GAGATCGTGTGCTGCATATGCC	ATTTGGCCGGCATTAATCCAGC	22	22	61.999	62.179	54.545	50	349
273	LInD11-98	Chr11	16247042	16380627	GTCCTCATCAGAGATTACTC	ATACAAAGTTGTCAGATCTG	20	20	61.33	60.765	50	50	314
274	LInD11-107	Chr11	17034581	17217571	GGCAAAGACTTAGACCCTGTT	GCCCCTGTTTGTTTCAGCTT	21	20	61.228	62.171	45.833	52.174	349	unusable after verification
275	LInD11-112	Chr11	18313754	18381894	AGCGGCCATTTGGAACATGG	AAACGCATGAAATATTCTTG	20	20	62.061	61.311	45.833	50	335
276	LInD11-119	Chr11	19088927	19730426	GAGGGCACTCATAGCTCAACTCA	GCGGTGTGCTCCTACTTTGTG	23	21	62.001	61.795	52.174	57.143	300
277	LInD11-132	Chr11	19957928	20696544	AACATATTGGTGGTGGCTTG	GAGCTCCACCCAACTCCACTC	20	21	62.048	61.935	54.545	54.545	346
278	LInD11-143	Chr11	20973076	21797604	AGCGCCAACGTGGTATCATC	CTCGGAGGCATCGATATGTG	20	20	61.952	62.215	54.545	50	323
279	LInD11-148	Chr11	21754524	22782889	TGGCCAGTGTCCACGTGACAAC	CTCTGTCCCATATTAAGCTC	22	20	61.109	61.806	50	54.545	302
280	LInD11-156	Chr11	22971997	23648627	AACAAAATTACTGCATCATG	TGATAATAGCACTGGAGGATC	20	21	62.002	61.835	54.545	50	329
281	LInD11-161	Chr11	24098888	25048042	AGATGAACTATAGAGGATAC	ACCAGAGATGCCATGTGTAGC	20	21	62.076	62.181	50	54.545	307
282	LInD11-169	Chr11	24855730	25970240	CACCACTGGACACTCCCATG	TCTTCCCTCACTGATTCTTC	20	20	61.677	60.553	50	45.455	319
283	LInD11-177	Chr11	25758206	26585957	TCGCTTTTGAACGGTCACTC	ATCTGCGACATACTGGTGTG	20	20	61.924	61.952	50	54.545	320
284	LInD11-180	Chr11	26629428	27876292	TTTTAGCACATAGGGATTAG	GATATCCATGCACAATGCAC	20	20	60.084	61.791	45.833	45.833	324
285	LInD11-186	Chr11	27405298	30084477	CTATTCACGTACTATGCTTG	GTGAGATGTGTCTTGCTTGC	20	20	61.935	60.554	54.545	50	324
286	LInD12-1	Chr12	242145	241487	TTGATAAAGAACTTCAGAAG	AAGGAATTGAGAAACACAGG	20	20	61.516	61.454	50	41.667	344
287	LInD12-4	Chr12	1062915	961838	GATGTGCCAATGGTTGCATC	TCCAGATTTGTTTCTGACAG	20	20	62.032	62.143	50	54.545	330
288	LInD12-5	Chr12	1779321	1678685	GCACAATACAACCAAACGAGGGT	ACAGAGGCAAGAGCAGAACAGA	23	22	61.857	61.61	47.826	50	319	unusable after verification
289	LInD12-7	Chr12	3562143	3442366	TTTACCTGCAGGCTGCTCTCAT	TCACATCCCAGACGAGAGGTTT	22	22	62.012	61.086	50	50	308	unusable after verification
290	LInD12-11	Chr12	4274796	4077398	ATCAATTACGGTACAAGGTG	ATGCTAATGCATGGAGGAAG	20	20	62.044	61.284	50	50	350
291	LInD12-13	Chr12	6020457	6056874	ACCCCAGAGGCCAGCGTCTC	TACCACTATTTGCTATCTAC	20	20	62.766	61.909	57.143	50	314
292	LInD12-17	Chr12	6812462	6791785	AGGCTATGTCAGGTCGCTAACG	CTGACGTCGTTGAGCCGTTG	22	20	62.154	61.876	54.545	60	340
293	LInD12-20	Chr12	7459018	7561544	CTGACGGTGGAAATGAAGAG	TAGATTATGATTCTGCTTAG	20	20	62	62.077	54.545	54.545	324
294	LInD12-24	Chr12	8396182	7922052	TACGGCAGCGTTTCTTGTTG	TGCTCAAATTTGGAAGTTTCC	20	21	61.938	60.545	50	47.826	341
295	LInD12-34	Chr12	9050717	8557059	TTCAGCCCGATTCTTTCCAC	TCAAGGGCGTTGATGGGTAC	20	20	62.071	62.013	54.545	54.545	347
296	LInD12-42	Chr12	9991261	9439787	GAGAGAATCAGTGATTGTTG	CTCCTCTCCATAGACTTGTG	20	20	61.829	61.536	47.826	59.091	313
297	LInD12-45	Chr12	10717545	10382350	CTATTCCTCGCTGCCACCGATC	ATCATCTTCTACCTGGCGACGG	22	22	63.094	61.911	59.091	54.545	339	unusable after verification
298	LInD12-56	Chr12	12442873	11985795	TATCTCTTCTCCCTGTGGGCAG	GTGCCTTTTGGATTTGGAGCCA	22	22	60.957	61.93	54.545	50	304	unusable after verification
299	LInD12-61	Chr12	13274965	12930534	TCGTCTGTCGACTGCTCTAC	GAAATCAGCTGCACCGCTAG	20	20	61.941	62.053	50	50	314
300	LInD12-66	Chr12	14272852	13973520	TGGGTCTCAAGCCTATCTCCCT	TCGTGAGCTCCTGATGGACTTG	22	22	62.058	62.042	54.545	54.545	321	unusable after verification
301	LInD12-75	Chr12	15632165	16749739	GTGAGTATGTGTAGGGGAGGGC	ACTGTTCCTTTGCATCGTAGCC	22	22	61.866	61.194	59.091	50	308	unusable after verification
302	LInD12-82	Chr12	16400351	17551311	ATCTTGTATCTCTTCCATTG	AAACTATCTGTGAAATCTTC	20	20	62.114	62.254	54.545	50	330
303	LInD12-86	Chr12	17103197	17997501	TTGTCATTATCGAATGCATC	TATCACCACTCGTGGAAATG	20	20	60.611	62.034	43.478	54.545	311
304	LInD12-87	Chr12	18012860	18888880	AAATGGATCTCGGGTGTATC	AAAAGGCACCTCTCCTCTAG	20	20	61.816	62.088	59.091	54.545	346
305	LInD12-94	Chr12	18765321	19757259	TGTGGCTTATCGAGACGATG	TATGTTTTAGAGACTAGCAC	20	20	61.927	61.991	50	52.174	314
306	LInD12-98	Chr12	19765339	21160511	TGTCACATGTCACATCGTTCCA	CTCTCATGCTGCTGCCTCTGTA	22	22	60.224	62.112	45.455	54.545	329
307	LInD12-109	Chr12	20507138	22005979	TTGATCTATCACAATGTTAG	GCAAGGATTCAGAAGAGGAG	20	20	61.98	62.059	44	54.545	347
308	LInD12-119	Chr12	22052149	23582957	TTTTGCTGTTTTCGCATGCCAC	GAGCCCTGTGTCAGTGGGTATT	22	22	61.622	62.009	45.455	54.545	318	unusable after verification
309	LInD12-121	Chr12	23024786	24177821	CCCGATCCAGCATTCTACCGAT	CTTAAGCTGTGGGCCTCTCCTC	22	22	61.987	62.38	54.545	59.091	343	unusable after verification
310	LInD12-124	Chr12	23485291	24669824	TAACCAAGTTGGATTTGTAC	ATTGTATTGGTCCAGTAGTG	20	20	60.279	60.82	44	47.826	300

## Sheet: 36 verified markers
InDel NO.	Marker Name	Chromosome	Nip Position	ZS97 Position	MH63 Position	InDel from	Forward primer	Reverse primer	Forward primer size	Reverse primer size	PRIMER_LEFT_TM	PRIMER_RIGHT_TM	PRIMER_LEFT_GC_PERCENT	PRIMER_RIGHT_GC_PERCENT	PRIMER_PRODUCT_SIZE	Remark
1	LInD1-515	Chr01	17810649	17032890	17327881	both	CTTCCGAAGACTCCGAGGACTC	AAAAACCGACCTTAGCTGCCAC	22	22	61.828	61.649	59.091	50	348	unusable after verification
2	LInD1-623	Chr01	25132926	23310075	24359379	both	TACCTGTGCTCTCCCTCTCCAT	ATGTACCACCCTACACAGAGCG	22	22	62.046	61.789	54.545	54.545	330
3	LInD1-848	Chr01	40195444	38094434	38568118	both	GCTGTGCACATTTTGTCCGCT	GGCCACAACCATTCTTTCGT	21	20	62.265	61.906	50	50	337
4	LInD2-500	Chr02	21750315	22421499	21412797	both	TCAAGTCTGCCAATGTGCTTG	TTTGCGGCAAAGAGTGGTTGAG	21	22	62.221	62.152	50	50	302
5	LInD2-571	Chr02	28563242	28243745	27806145	both	ACTTTACCATTGCGGGTGCTC	TGTGTGCCGCTAGTTGCTTA	21	20	62.528	61.066	50	45.455	348
6	LInD3-296	Chr03	7075252	7033472	6759510	both	CGGTTGTTGATGGGTTCCTTCG	TCCCCTTCTGATCAAGCAGCTC	22	22	62.012	62.068	54.545	54.545	314
7	LInD3-634	Chr03	31371037	29240072	32080676	both	ACTAGTACTATCTCGGTCGACAA	AGCGAAAAGACATCTACGGGCA	23	22	60.395	62.303	44	50	337
8	LInD4-117	Chr04	601992	589056		Nip./ZS97	GACGACATCGATGGACCCACTA	CGAAAATTTGTTGTGCCTCGCC	22	22	61.584	61.73	54.545	50	348
9	LInD4-190	Chr04	10983235	9841789	9757390	both	ACTTGGTTCCTGGTTTACGCGA	AGCACACAATCTGTAAAAGCCATGT	22	25	62.438	61.73	50	40	343
10	LInD4-367	Chr04	29151080	25854174	26120465	both	CGTGGTAACCGTGAAAAACC	GTCGAGGCTAGGAAGGTTCTG	20	21	61.876	62.105	50	59.091	319
11	LInD4-461	Chr04	35404148	31947764	32263863	both	AAACCATCTTTCGTTGGTCGGC	CGCTCCGATCATCTCTCTACCG	22	22	61.958	62.061	50	59.091	323
12	LInD5-261	Chr05	7396695	6608260	7135456	both	AGGGAACTATCGCCATCAGAGA	CGACCGTGAAACAAGTGATGGG	22	22	60.425	62.001	50	54.545	308
13	LInD5-283	Chr05	9478340	8575618		Nip./ZS97	TGCATGCCTCGCTCATACAAAA	GGACGCCGCCACTACAATAAAG	22	22	61.198	61.874	45.455	54.545	350
14	LInD5-287	Chr05	11090621	9949558	10628309	both	GCCTGCTACATTAAAGCCTAC	TCGCCAGGAACTATTTCAGACA	21	22	60.988	62.072	47.826	45.833	315
15	LInD5-424	Chr05	22602924		22370157	Nip./MH63	AGTCGGTCCTTTGTTTCCGGAA	GCCGTTTGATTGAACCGCAGAA	22	22	62.129	62.514	50	50	329
16	LInD5-507	Chr05	29579067	27219430	28729381	both	CCCTGGATGGAGTAGCTGAT	CATCCCCTCCTCCGTTACAC	20	20	61.939	61.482	59.091	54.545	342
17	LInD6-317	Chr06	13242077	10664485	12152400	both	GAGTGTGTGCCCAGACTGATCT	CCACGTGGCACAATATCGTTGT	22	22	61.991	61.757	54.545	50	345
18	LInD6-506	Chr06	26841980	24135105	25257870	both	ACAACGAGTATATTGTCCACCACTG	ATGCCCGCGAAACTTTAGCAAT	25	22	60.853	61.779	44	45.455	306
19	LInD7-146	Chr07	3370352	2321637	2773309	both	TTCCAAGCAATAGACCCGGGT	AGAGATACTCCCTCCGTCCCAA	21	22	61.958	61.774	50	54.545	303
20	LInD7-251	Chr07	12555835	11679911	11976699	both	TGGCTTCACTCTTTCAGGCAG	GGGCGGATCCAATCACATTT	21	20	61.878	61.91	50	54.545	322
21	LInD7-273	Chr07	15657231	14012486	14712397	both	TTGTATATTGGCGATGCGTGGT	TTTTTGGGCTAGCCTCGTGAAG	22	22	60.744	61.134	45.455	50	349
22	LInD7-348	Chr07	21764121	20022945	20917211	both	AAGTGTGAGCTGGACCTTTGGT	GCAAACCACGAAAGGGCATGTA	22	22	62.086	61.967	50	50	311
23	LInD8-134	Chr08	265384	111311	116821	both	GTAGATGCAATGATCGGCAGCC	GACCATGGTGATGAGAGCAGGT	22	22	62.01	62.068	54.545	54.545	310
24	LInD8-159	Chr08	2128986	1932349	1690022	both	CGGACAGCGAGTCTCGATAT	AATACCCCACACCCTAACGT	20	20	61.943	62.052	54.545	54.545	326
25	LInD8-246	Chr08	10624357	9158159	8915370	both	TGACAGCATTTGAGGCTCTCTC	TGCATCAATATGAGACTACCGGACA	22	25	60.355	61.676	50	44	348
26	LInD8-274	Chr08	13969125	12653213	12410648	both	AGAAGGTTGCTCTCTATATGCATCC	ACCCTCCATTGAAATCCTTTCGT	25	23	60.28	60.245	44	43.478	331
27	LInD9-257	Chr09	11323457	9727919		Nip./ZS97	AGGAGCTAGCAAGGGAGAAA	ACACCTGCATCTACAAGTGCC	20	21	62.069	62.203	54.545	50	308	unusable after verification
28	LInD9-347	Chr09	17610395	15578469	17296773	both	GGGCATGTGCGTATTTGTGGAT	ACTGGCTAGGTTCCTTGTGGTG	22	22	61.844	62.204	50	54.545	336
29	LInD9-415	Chr09	21334367	19105794	20907772	both	TCTCTCAGCAAAGCCTTCGT	CGCCTGATAGGAACGGAAATT	20	21	61.664	61.882	50	52.174	350	unusable after verification
30	LInD10-265	Chr10	11977732	12242386	12527717	both	TCGACCAACTAGGCCACATGTT	GGCTCATCGATGAACACGCAAG	22	22	61.937	62.422	50	54.545	325
31	LInD10-275	Chr10	12479210	13019152	13290818	both	ACCACGTGTTGTCCCTCCTTA	GGCATCTGGGCTAACTCCTT	21	20	61.928	62.075	54.545	54.545	303
32	LInD10-420	Chr10	21759927	22418407	22114636	both	GGTATAGTAGGCGCGTGCAAAC	AACTAGCAGAGCCCTGAACCTG	22	22	61.925	62.002	54.545	54.545	325
33	LInD11-208	Chr11	1525327	1499398	1538459	both	TGTTTTCTTTGCGAGATGCTCCC	AGCCGGCTTTTGTTCTATAACCT	23	23	61.913	60.308	47.826	43.478	301
34	LInD12-167	Chr12	3697693	3467901	3348116	both	TTTTGCGGGCCCATTCAAAAGT	TGTGCCATAGGAAAAGCCAAGA	22	22	62.131	60.225	45.455	45.455	304
35	LInD12-276	Chr12	14727521		12884674	Nip./MH63	ACGTACCCCGATACCATCAGAA	AAGAAACAACCTCGCAAGCC	22	20	60.688	61.644	50	50	337
36	LInD12-356	Chr12	24307510	20546238		Nip./ZS97	CTCTGCACAGCAAAGAGATCGC	CGAGTTAACGCCCAGGTAATCC	22	22	62.117	61.057	54.545	54.545	334
